# Supplementary material for: The landscape of cyclin-dependent kinase 4/6 inhibitors in solid malignancies: emphasis on immunotherapy combinatorial strategies
Source: Med Oncol. 2025 Aug 26;42(10):447. doi: 10.1007/s12032-025-02996-8 (PMC12380978; doi:10.1007/s12032-025-02996-8)
Supplement: Supplementary file 1 — Supplementary file1 (XLSX 22 KB) [file 12032_2025_2996_MOESM1_ESM.xlsx]

## Sheet: Sheet1
Supplementary Table S1: Predicted targets of CDK4/6 inhibitors using SwissTargetPrediction.
Target	Common name	Uniprot ID	ChEMBL ID	Target Class	Probability
Cyclin-dependent kinase 5/CDK5 activator 1	CDK5R1	Q15078	CHEMBL1907600	Kinase	1
Cyclin-dependent kinase 5	CDK5	Q00535	CHEMBL1907600	Kinase	1
Cyclin-dependent kinase 4/cyclin D1	CCND1	P24385	CHEMBL1907601	Kinase	1
Cyclin-dependent kinase 4	CDK4	P11802	CHEMBL1907601	Kinase	1
Cyclin-dependent kinase 1	CDK1	P06493	CHEMBL1907602	Other cytosolic protein	1
Cyclin-dependent kinase 1/cyclin B1	CCNB1	P14635	CHEMBL1907602	Other cytosolic protein	1
Cyclin-dependent kinase 6/cyclin D3	CCND3	P30281	CHEMBL2111448	Kinase	1
Cyclin-dependent kinase 6	CDK6	Q00534	CHEMBL2111448	Kinase	1
Presenilin 2	PSEN2	P49810	CHEMBL2094135	Protease	0.125687
Gamma-secretase subunit PEN-2	PSENEN	Q9NZ42	CHEMBL2094135	Protease	0.125687
Nicastrin	NCSTN	Q92542	CHEMBL2094135	Protease	0.125687
Aph-1 Homolog A, Gamma-Secretase Subunit	APH1A	Q96BI3	CHEMBL2094135	Protease	0.125687
Presenilin 1	PSEN1	P49768	CHEMBL2094135	Protease	0.125687
Aph-1 Homolog B, Gamma-Secretase Subunit	APH1B	Q8WW43	CHEMBL2094135	Protease	0.125687
Cathepsin K	CTSK	P43235	CHEMBL268	Protease	0.125687
Cathepsin S	CTSS	P25774	CHEMBL2954	Protease	0.125687
Cathepsin L	CTSL	P07711	CHEMBL3837	Protease	0.125687
Thrombin and coagulation factor X	F10	P00742	CHEMBL244	Protease	0.125687
Cyclin-dependent kinase 4/cyclin D	CCND2	P30279	CHEMBL2095942	Other cytosolic protein	0.125687
Voltage-gated N-type calcium channel alpha-1B subunit	CACNA1B	Q00975	CHEMBL4478	Voltage-gated ion channel	0.125687
Sigma opioid receptor	SIGMAR1	Q99720	CHEMBL287	Membrane receptor	0.125687
Protein kinase C iota	PRKCI	P41743	CHEMBL2598	Kinase	0.125687
Phosphodiesterase 7A	PDE7A	Q13946	CHEMBL3012	Phosphodiesterase	0.125687
Serotonin 1b (5-HT1b) receptor	HTR1B	P28222	CHEMBL1898	Family A G protein-coupled receptor	0.125687
Serotonin 1d (5-HT1d) receptor	HTR1D	P28221	CHEMBL1983	Family A G protein-coupled receptor	0.125687
Histamine H3 receptor	HRH3	Q9Y5N1	CHEMBL264	Family A G protein-coupled receptor	0.125687
Toll-like receptor (TLR7/TLR9)	TLR7	Q9NYK1	CHEMBL5936	Toll-like and Il-1 receptors	0.125687
MAP kinase-activated protein kinase 2	MAPKAPK2	P49137	CHEMBL2208	Kinase	0.125687
Histamine H4 receptor	HRH4	Q9H3N8	CHEMBL3759	Family A G protein-coupled receptor	0.125687
Phosphodiesterase 10A	PDE10A	Q9Y233	CHEMBL4409	Phosphodiesterase	0.125687
Vasopressin V1b receptor	AVPR1B	P47901	CHEMBL1921	Family A G protein-coupled receptor	0.125687
TGF-beta receptor type I	TGFBR1	P36897	CHEMBL4439	Kinase	0.125687
Prostanoid EP1 receptor	PTGER1	P34995	CHEMBL1811	Family A G protein-coupled receptor	0.125687
Sodium/calcium exchanger 1	SLC8A1	P32418	CHEMBL4076	Electrochemical transporter	0.125687
Telomerase reverse transcriptase	TERT	O14746	CHEMBL2916	Enzyme	0.125687
Ghrelin receptor	GHSR	Q92847	CHEMBL4616	Family A G protein-coupled receptor	0.125687
Serine/threonine-protein kinase WEE1	WEE1	P30291	CHEMBL5491	Kinase	0.125687
Leukocyte elastase	ELANE	P08246	CHEMBL248	Protease	0.125687
Dipeptidyl peptidase I	CTSC	P53634	CHEMBL2252	Protease	0.125687
Estrogen receptor alpha	ESR1	P03372	CHEMBL206	Nuclear receptor	0.125687
Estrogen receptor beta	ESR2	Q92731	CHEMBL242	Nuclear receptor	0.125687
Hypoxia-inducible factor 1 alpha	HIF1A	Q16665	CHEMBL4261	Transcription factor	0.125687
Bradykinin B2 receptor	BDKRB2	P30411	CHEMBL3157	Family A G protein-coupled receptor	0.125687
Serotonin 6 (5-HT6) receptor	HTR6	P50406	CHEMBL3371	Family A G protein-coupled receptor	0.125687
Proteasome Macropain subunit	PSMB2	P49721	CHEMBL3492	Protease	0.125687
26S proteosome	PSMB1	P20618	CHEMBL4208	Protease	0.125687
Proteasome Macropain subunit MB1	PSMB5	P28074	CHEMBL4662	Protease	0.125687
Calpain 1	CAPN1	P07384	CHEMBL3891	Protease	0.125687
Cathepsin (B and K)	CTSB	P07858	CHEMBL4072	Protease	0.125687
TRAF2- and NCK-interacting kinase	TNIK	Q9UKE5	CHEMBL4527	Kinase	0.125687
Serine/threonine-protein kinase PLK3	PLK3	Q9H4B4	CHEMBL4897	Kinase	0.125687
C-C chemokine receptor type 2	CCR2	P41597	CHEMBL4015	Family A G protein-coupled receptor	0.125687
Cyclin-dependent kinase 2/cyclin E1	CCNE1	P24864	CHEMBL1907605	Kinase	0.109013
Cyclin-dependent kinase 2	CDK2	P24941	CHEMBL1907605	Kinase	0.109013
Tyrosine-protein kinase receptor FLT3	FLT3	P36888	CHEMBL1974	Kinase	0.109013
Tyrosine-protein kinase JAK3	JAK3	P52333	CHEMBL2148	Kinase	0.109013
Cyclin-dependent kinase 2/cyclin A2	CCNA2	P20248	CHEMBL3038469	Kinase	0.109013
Cyclin-dependent kinase 9	CDK9	P50750	CHEMBL3116	Kinase	0.109013
Cyclin-dependent kinase 2/cyclin A1	CCNA1	P78396	CHEMBL2094128	Other cytosolic protein	0.109013
Cyclin-dependent kinase 2/cyclin E2	CCNE2	O96020	CHEMBL2094126	Other cytosolic protein	0.100634
Platelet-derived growth factor receptor alpha	PDGFRA	P16234	CHEMBL2095189	Kinase	0.100634
Platelet-derived growth factor receptor beta	PDGFRB	P09619	CHEMBL2095189	Kinase	0.100634
Cyclin-dependent kinase 1/cyclin B3	CCNB3	Q8WWL7	CHEMBL2094127	Other cytosolic protein	0.100634
Cyclin-dependent kinase 1/cyclin B2	CCNB2	O95067	CHEMBL2094127	Other cytosolic protein	0.100634
PI3-kinase p110-alpha subunit	PIK3CA	P42336	CHEMBL4005	Enzyme	0.100634
Macrophage colony stimulating factor receptor	CSF1R	P07333	CHEMBL1844	Kinase	0.100634
Muscarinic acetylcholine receptor M1	CHRM1	P11229	CHEMBL216	Family A G protein-coupled receptor	0.100634
Inhibitor of nuclear factor kappa B kinase beta subunit	IKBKB	O14920	CHEMBL1991	Kinase	0.100634
PI3-kinase p110-gamma subunit	PIK3CG	P48736	CHEMBL3267	Enzyme	0.100634
Insulin-like growth factor I receptor	IGF1R	P08069	CHEMBL1957	Kinase	0.100634
MAP kinase ERK2 (by homology)	MAPK1	P28482	CHEMBL4040	Kinase	0.100634
Rho-associated protein kinase 2	ROCK2	O75116	CHEMBL2973	Kinase	0.100634
Protein kinase N2	PKN2	Q16513	CHEMBL3032	Kinase	0.100634
Lanosterol synthase	LSS	P48449	CHEMBL3593	Enzyme	0.100634
Fibroblast activation protein alpha	FAP	Q12884	CHEMBL4683	Protease	0.100634
PI3-kinase p110-delta subunit	PIK3CD	O00329	CHEMBL3130	Enzyme	0.100634
G-protein coupled receptor kinase 2	GRK2	P25098	CHEMBL4079	Kinase	0.100634
6-phosphofructo-2-kinase/fructose-2,6-bisphosphatase 3	PFKFB3	Q16875	CHEMBL2331053	Enzyme	0.100634
Serine/threonine-protein kinase Chk1	CHEK1	O14757	CHEMBL4630	Kinase	0.100634
Urotensin II receptor	UTS2R	Q9UKP6	CHEMBL3764	Family A G protein-coupled receptor	0.100634
Cyclin T1	CCNT1	O60563	CHEMBL2108	Other cytosolic protein	0.100634
Muscarinic acetylcholine receptor M3	CHRM3	P20309	CHEMBL245	Family A G protein-coupled receptor	0.100634
Nicotinamide phosphoribosyltransferase	NAMPT	P43490	CHEMBL1744525	Enzyme	0.100634
Gonadotropin-releasing hormone receptor	GNRHR	P30968	CHEMBL1855	Family A G protein-coupled receptor	0.100634
Tankyrase-1	TNKS	O95271	CHEMBL6164	Enzyme	0.100634
Lysosomal Pro-X carboxypeptidase	PRCP	P42785	CHEMBL2335	Protease	0.100634
C-C chemokine receptor type 1	CCR1	P32246	CHEMBL2413	Family A G protein-coupled receptor	0.100634
Serine/threonine-protein kinase PIM1	PIM1	P11309	CHEMBL2147	Kinase	0.100634
ALK tyrosine kinase receptor	ALK	Q9UM73	CHEMBL4247	Kinase	0.100634
Serine/threonine-protein kinase PIM2	PIM2	Q9P1W9	CHEMBL4523	Kinase	0.100634
Histone deacetylase 3	HDAC3	O15379	CHEMBL1829	Eraser	0.100634
Histone deacetylase 1	HDAC1	Q13547	CHEMBL325	Eraser	0.100634
Inhibitor of apoptosis protein 3	XIAP	P98170	CHEMBL4198	Other cytosolic protein	0.100634
Neuropeptide Y receptor type 1	NPY1R	P25929	CHEMBL4777	Family A G protein-coupled receptor	0.100634
Baculoviral IAP repeat-containing protein 3	BIRC3	Q13489	CHEMBL5335	Enzyme	0.100634
Serotonin 5a (5-HT5a) receptor	HTR5A	P47898	CHEMBL3426	Family A G protein-coupled receptor	0.100634
Vasopressin V2 receptor (by homology)	AVPR2	P30518	CHEMBL1790	Family A G protein-coupled receptor	0.100634
Vasopressin V1a receptor (by homology)	AVPR1A	P37288	CHEMBL1889	Family A G protein-coupled receptor	0.100634
Ribosomal protein S6 kinase alpha 3	RPS6KA3	P51812	CHEMBL2345	Kinase	0.100634
Bromodomain-containing protein 4	BRD4	O60885	CHEMBL1163125	Reader	0.100634
Receptor-interacting serine/threonine-protein kinase 3	RIPK3	Q9Y572	CHEMBL1795199	Enzyme	0.100634
Thrombin	F2	P00734	CHEMBL204	Protease	0.100634
TNF-alpha	TNF	P01375	CHEMBL1825	Secreted protein	0.100634
ADAM17	ADAM17	P78536	CHEMBL3706	Protease	0.100634
p53-binding protein Mdm-2	MDM2	Q00987	CHEMBL5023	Other nuclear protein	0.100634
Serine/threonine-protein kinase AKT2	AKT2	P31751	CHEMBL2431	Kinase	0.100634
Beta-secretase 1	BACE1	P56817	CHEMBL4822	Protease	0.100634
Fibroblast growth factor receptor 1	FGFR1	P11362	CHEMBL3650	Kinase	0.100634
Lethal(3)malignant brain tumor-like protein 3	L3MBTL3	Q96JM7	CHEMBL1287623	Reader	0.100634
HLA class II histocompatibility antigen DRB1-1	HLA-DRB1	P04229	CHEMBL1943	Surface antigen	0.100634
Purinergic receptor P2Y12	P2RY12	Q9H244	CHEMBL2001	Family A G protein-coupled receptor	0.100634
Adenosylhomocysteinase	AHCY	P23526	CHEMBL2664	Enzyme	0.100634
Baculoviral IAP repeat-containing protein 2	BIRC2	Q13490	CHEMBL5462	Enzyme	0.100634
Tyrosine-protein kinase ABL	ABL1	P00519	CHEMBL1862	Kinase	0.100634
G protein-coupled receptor kinase 7	GRK7	Q8WTQ7	CHEMBL1075133	Kinase	0.100634
Serine/threonine-protein kinase/endoribonuclease IRE1	ERN1	O75460	CHEMBL1163101	Enzyme	0.100634
Mitogen-activated protein kinase kinase kinase 6	MAP3K6	O95382	CHEMBL1163123	Kinase	0.100634
Mitogen-activated protein kinase kinase kinase 13	MAP3K13	O43283	CHEMBL1163124	Kinase	0.100634
Mitogen-activated protein kinase kinase kinase 15	MAP3K15	Q6ZN16	CHEMBL1163127	Kinase	0.100634
Serine/threonine-protein kinase SBK1	SBK1	Q52WX2	CHEMBL1163129	Kinase	0.100634
Serine/threonine-protein kinase PRP4 homolog	PRPF4B	Q13523	CHEMBL1908382	Enzyme	0.100634
Dual serine/threonine and tyrosine protein kinase	DSTYK	Q6XUX3	CHEMBL1908386	Enzyme	0.100634
AMP-activated protein kinase, alpha-2 subunit	PRKAA2	P54646	CHEMBL2116	Kinase	0.100634
Phosphorylase kinase gamma subunit 2	PHKG2	P15735	CHEMBL2349	Kinase	0.100634
Myosin light chain kinase, smooth muscle	MYLK	Q15746	CHEMBL2428	Kinase	0.100634
Death-associated protein kinase 3	DAPK3	O43293	CHEMBL2468	Kinase	0.100634
Death-associated protein kinase 1	DAPK1	P53355	CHEMBL2558	Kinase	0.100634
Protein kinase C (PKC)	PRKD3	O94806	CHEMBL2595	Kinase	0.100634
Glycogen synthase kinase-3 alpha	GSK3A	P49840	CHEMBL2850	Kinase	0.100634
Death-associated protein kinase 2	DAPK2	Q9UIK4	CHEMBL3123	Kinase	0.100634
Ribosomal protein S6 kinase alpha 4	RPS6KA4	O75676	CHEMBL3125	Kinase	0.100634
Interleukin-1 receptor-associated kinase 1	IRAK1	P51617	CHEMBL3357	Kinase	0.100634
Protein kinase N1	PKN1	Q16512	CHEMBL3384	Kinase	0.100634
Inhibitor of nuclear factor kappa B kinase epsilon subunit	IKBKE	Q14164	CHEMBL3529	Kinase	0.100634
Nitric-oxide synthase, brain	NOS1	P29475	CHEMBL3568	Enzyme	0.100634
Serine/threonine-protein kinase PLK4	PLK4	O00444	CHEMBL3788	Kinase	0.100634
Adaptor-associated kinase	AAK1	Q2M2I8	CHEMBL3830	Kinase	0.100634
Protein kinase C mu	PRKD1	Q15139	CHEMBL3863	Kinase	0.100634
Serine/threonine-protein kinase 16	STK16	O75716	CHEMBL3938	Kinase	0.100634
Serine/threonine-protein kinase 17B	STK17B	O94768	CHEMBL3980	Kinase	0.100634
Phosphorylase kinase gamma subunit 1	PHKG1	Q16816	CHEMBL4004	Kinase	0.100634
Tyrosine-protein kinase FYN	FYN	P06241	CHEMBL1841	Kinase	0.100634
NUAK family SNF1-like kinase 1	NUAK1	O60285	CHEMBL5784	Kinase	0.100634
Melanin-concentrating hormone receptor 1	MCHR1	Q99705	CHEMBL344	Family A G protein-coupled receptor	0.100634
Delta opioid receptor	OPRD1	P41143	CHEMBL236	Family A G protein-coupled receptor	0.100634
Phosphodiesterase 11A	PDE11A	Q9HCR9	CHEMBL2717	Phosphodiesterase	0.100634
Poly [ADP-ribose] polymerase-1	PARP1	P09874	CHEMBL3105	Enzyme	0.100634
Protein kinase C beta	PRKCB	P05771	CHEMBL3045	Kinase	0.100634
Protein kinase C epsilon	PRKCE	Q02156	CHEMBL3582	Kinase	0.100634
Protein kinase C delta	PRKCD	Q05655	CHEMBL2996	Kinase	0.100634
Nitric oxide synthase, inducible	NOS2	P35228	CHEMBL4481	Enzyme	0.100634
Dipeptidyl peptidase IX	DPP9	Q86TI2	CHEMBL4793	Protease	0.100634
Histone-arginine methyltransferase CARM1	CARM1	Q86X55	CHEMBL5406	Writer	0.100634
Phosphodiesterase 4D	PDE4D	Q08499	CHEMBL288	Phosphodiesterase	0.100634
Sonic hedgehog protein (by homology)	SHH	Q15465	CHEMBL5602	Unclassified protein	0.100634
Methionine aminopeptidase 1	METAP1	P53582	CHEMBL2474	Protease	0.100634
Phosphodiesterase 4B	PDE4B	Q07343	CHEMBL275	Phosphodiesterase	0.100634
Cytochrome P450 26A1	CYP26A1	O43174	CHEMBL5141	Cytochrome P450	0.100634
Hematopoietic prostaglandin D synthase	HPGDS	O60760	CHEMBL5879	Transferase	0.100634
Melanocortin receptor 4	MC4R	P32245	CHEMBL259	Family A G protein-coupled receptor	0.100634
HERG	KCNH2	Q12809	CHEMBL240	Voltage-gated ion channel	0.100634
Amine oxidase, copper containing	AOC3	Q16853	CHEMBL3437	Enzyme	0.100634
Dopamine D1 receptor	DRD1	P21728	CHEMBL2056	Family A G protein-coupled receptor	0.100634
Serotonin 2c (5-HT2c) receptor	HTR2C	P28335	CHEMBL225	Family A G protein-coupled receptor	0.100634
C-C chemokine receptor type 8	CCR8	P51685	CHEMBL4596	Family A G protein-coupled receptor	0.100634
Serine/threonine-protein kinase D2	PRKD2	Q9BZL6	CHEMBL4900	Kinase	0.100634
C-C chemokine receptor type 4	CCR4	P51679	CHEMBL2414	Family A G protein-coupled receptor	0.100634
Bradykinin B1 receptor	BDKRB1	P46663	CHEMBL4308	Family A G protein-coupled receptor	0.100634
Beta-1 adrenergic receptor	ADRB1	P08588	CHEMBL213	Family A G protein-coupled receptor	0.100634
Heat shock protein HSP 90-alpha	HSP90AA1	P07900	CHEMBL3880	Other cytosolic protein	0.100634
Carbonic anhydrase XII	CA12	O43570	CHEMBL3242	Lyase	0.100634
Carbonic anhydrase IX	CA9	Q16790	CHEMBL3594	Lyase	0.100634
11-beta-hydroxysteroid dehydrogenase 1	HSD11B1	P28845	CHEMBL4235	Enzyme	0.100634
Leukotriene A4 hydrolase	LTA4H	P09960	CHEMBL4618	Protease	0.100634
Aurora kinase B/Inner centromere protein	INCENP	Q9NQS7	CHEMBL3430907	Kinase	0.100634
Aurora kinase B/Inner centromere protein	AURKB	Q96GD4	CHEMBL3430907	Kinase	0.100634
Mitogen-activated protein kinase kinase kinase 12	MAP3K12	Q12852	CHEMBL1908389	Enzyme	0.100634
Serine/threonine-protein kinase Aurora-A	AURKA	O14965	CHEMBL4722	Kinase	0.106543
Epoxide hydratase	EPHX2	P34913	CHEMBL2409	Protease	0.106543
Serotonin 2b (5-HT2b) receptor	HTR2B	P41595	CHEMBL1833	Family A G protein-coupled receptor	0.106543
Adrenergic receptor beta	ADRB2	P07550	CHEMBL210	Family A G protein-coupled receptor	0.106543
Histone-lysine N-methyltransferase SMYD3	SMYD3	Q9H7B4	CHEMBL2321643	Writer	0.106543
Protein arginine N-methyltransferase 6	PRMT6	Q96LA8	CHEMBL1275221	Writer	0.106543
Protein arginine N-methyltransferase 8	PRMT8	Q9NR22	CHEMBL3108648	Writer	0.106543
Protein-arginine N-methyltransferase 1	PRMT1	Q99873	CHEMBL5524	Writer	0.106543
Sphingosine 1-phosphate receptor Edg-1	S1PR1	P21453	CHEMBL4333	Family A G protein-coupled receptor	0.106543
Lysine-specific histone demethylase 1	KDM1A	O60341	CHEMBL6136	Eraser	0.106543
Isocitrate dehydrogenase [NADP] cytoplasmic	IDH1	O75874	CHEMBL2007625	Enzyme	0.106543
Monoamine oxidase B	MAOB	P27338	CHEMBL2039	Oxidoreductase	0.106543
NPM/ALK (Nucleophosmin/ALK tyrosine kinase receptor)	NPM1	P06748	CHEMBL2111387	Kinase	0.106543
Dual specificity mitogen-activated protein kinase kinase 1	MAP2K1	Q02750	CHEMBL3587	Kinase	0.106543
Vascular endothelial growth factor receptor 1	FLT1	P17948	CHEMBL1868	Kinase	0.106543
Tyrosine-protein kinase YES	YES1	P07947	CHEMBL2073	Kinase	0.106543
Dual specificity mitogen-activated protein kinase kinase 3	MAP2K3	P46734	CHEMBL2109	Kinase	0.106543
Dual specificity mitogen-activated protein kinase kinase 6	MAP2K6	P52564	CHEMBL2171	Kinase	0.106543
Ribosomal protein S6 kinase alpha 1	RPS6KA1	Q15418	CHEMBL2553	Kinase	0.106543
Glycogen synthase kinase-3 beta	GSK3B	P49841	CHEMBL262	Kinase	0.106543
Fibroblast growth factor receptor 3	FGFR3	P22607	CHEMBL2742	Kinase	0.106543
Dual specificity mitogen-activated protein kinase kinase 4	MAP2K4	P45985	CHEMBL2897	Kinase	0.106543
Dual specificity mitogen-activated protein kinase kinase 2	MAP2K2	P36507	CHEMBL2964	Kinase	0.106543
Tyrosine-protein kinase HCK	HCK	P08631	CHEMBL3234	Kinase	0.106543
Ephrin type-B receptor 2	EPHB2	P29323	CHEMBL3290	Kinase	0.106543
MAP/microtubule affinity-regulating kinase 2	MARK2	Q7KZI7	CHEMBL3831	Kinase	0.106543
Ribosomal protein S6 kinase alpha 2	RPS6KA2	Q15349	CHEMBL3906	Kinase	0.106543
Serine/threonine-protein kinase Aurora-C	AURKC	Q9UQB9	CHEMBL3935	Kinase	0.106543
MAP kinase p38 beta	MAPK11	Q15759	CHEMBL3961	Kinase	0.106543
Serine/threonine-protein kinase 10	STK10	O94804	CHEMBL3981	Kinase	0.106543
Tyrosine-protein kinase FER	FER	P16591	CHEMBL3982	Kinase	0.106543
Ephrin type-A receptor 5	EPHA5	P54756	CHEMBL3987	Kinase	0.106543
Ephrin type-A receptor 4	EPHA4	P54764	CHEMBL3988	Kinase	0.106543
Tyrosine-protein kinase ABL2	ABL2	P42684	CHEMBL4014	Kinase	0.106543
AMP-activated protein kinase, alpha-1 subunit	PRKAA1	Q13131	CHEMBL4045	Kinase	0.106543
Dual specificity protein kinase CLK4	CLK4	Q9HAZ1	CHEMBL4203	Kinase	0.106543
Tyrosine-protein kinase FRK	FRK	P42685	CHEMBL4223	Kinase	0.106543
TGF-beta receptor type II	TGFBR2	P37173	CHEMBL4267	Kinase	0.106543
Serine/threonine-protein kinase PAK6	PAK6	Q9NQU5	CHEMBL4311	Kinase	0.106543
Serine/threonine-protein kinase SRPK1	SRPK1	Q96SB4	CHEMBL4375	Kinase	0.106543
BMP-2-inducible protein kinase	BMP2K	Q9NSY1	CHEMBL4522	Kinase	0.106543
Serine/threonine-protein kinase PAK7	PAK5	Q9P286	CHEMBL4524	Kinase	0.106543
Serine/threonine-protein kinase 17A	STK17A	Q9UEE5	CHEMBL4525	Kinase	0.106543
Ephrin type-A receptor 6	EPHA6	Q9UF33	CHEMBL4526	Kinase	0.106543
Homeodomain-interacting protein kinase 2	HIPK2	Q9H2X6	CHEMBL4576	Kinase	0.106543
Homeodomain-interacting protein kinase 3	HIPK3	Q9H422	CHEMBL4577	Kinase	0.106543
Maternal embryonic leucine zipper kinase	MELK	Q14680	CHEMBL4578	Kinase	0.106543
Serine/threonine-protein kinase MST1	STK4	Q13043	CHEMBL4598	Kinase	0.106543
