# Supplementary material for: The landscape of cyclin-dependent kinase 4/6 inhibitors in solid malignancies: emphasis on immunotherapy combinatorial strategies
Source: Med Oncol. 2025 Aug 26;42(10):447. doi: 10.1007/s12032-025-02996-8 (PMC12380978; doi:10.1007/s12032-025-02996-8)
Supplement: Supplementary file 2 — Supplementary file2 (XLSX 33 KB) [file 12032_2025_2996_MOESM2_ESM.xlsx]

## Sheet: Cytoscape_e
Supplementary Table S2: Predicted enrichments of Reacome pathways by CDK4/6 inhibitors targets.
ReactomePathway	RatioOfProteinInPathway	NumberOfProteinInPathway	ProteinFromGeneSet	P-value	FDR	HitGenes
GPCR downstream signalling	0.0567	632	49	1.11e-16	4.696e-14	RPS6KA3,HTR6,RPS6KA2,AKT2,RPS6KA1,UTS2R,PRKCB,PRKCE,PRKCD,CCR1,MC4R,GNRHR,CCR8,CCR4,CCR2,AVPR1B,AVPR1A,F2,OPRD1,PTGER1,P2RY12,CHRM3,CHRM1,GHSR,NPY1R,ADRB1,ADRB2,MCHR1,GRK2,HRH4,DRD1,HTR1D,HTR1B,CDK5,HTR2B,HTR2C,PIK3CG,PDE4B,BDKRB2,BDKRB1,PDE4D,AVPR2,PIK3CA,ROCK2,PDE11A,MAPK1,HTR5A,PDE10A,PDE7A
Signaling by GPCR	0.0632	705	52	1.11e-16	4.696e-14	RPS6KA3,HTR6,RPS6KA2,AKT2,RPS6KA1,UTS2R,PRKCB,PRKCE,PRKCD,CCR1,MC4R,SHH,GNRHR,CCR8,CCR4,CCR2,AVPR1B,AVPR1A,F2,OPRD1,PTGER1,P2RY12,CHRM3,CHRM1,GHSR,NPY1R,ADRB1,ADRB2,MCHR1,GRK2,HRH3,HRH4,DRD1,HTR1D,HTR1B,CDK5,HTR2B,HTR2C,PIK3CG,PDE4B,BDKRB2,BDKRB1,PDE4D,AVPR2,PIK3CA,ROCK2,PDE11A,S1PR1,MAPK1,HTR5A,PDE10A,PDE7A
Signaling by Receptor Tyrosine Kinases	0.046	513	41	9.992e-16	2.818e-13	RPS6KA3,RPS6KA2,AKT2,CHEK1,RPS6KA1,PRKCB,PRKCE,PRKCD,HIF1A,APH1A,NCSTN,APH1B,YES1,JAK3,PSENEN,CDK5R1,IGF1R,PDGFRB,PDGFRA,MAP2K1,MAP2K2,ADAM17,MAPKAPK2,PSEN2,PSEN1,ESR1,FER,CDK5,FGFR3,FGFR1,ALK,FLT1,FLT3,HSP90AA1,PIK3CA,HDAC3,ROCK2,HDAC1,MAPK1,FYN,MAPK11
Class A/1 (Rhodopsin-like receptors)	0.0299	333	33	2.442e-15	5.154e-13	HTR6,UTS2R,CCR1,MC4R,GNRHR,CCR8,CCR4,CCR2,AVPR1B,AVPR1A,F2,OPRD1,PTGER1,P2RY12,CHRM3,CHRM1,GHSR,NPY1R,ADRB1,ADRB2,MCHR1,HRH3,HRH4,DRD1,HTR1D,HTR1B,HTR2B,HTR2C,BDKRB2,BDKRB1,AVPR2,S1PR1,HTR5A
Amine ligand-binding receptors	0.0039	43	13	2.004e-12	3.386e-10	HTR6,CHRM3,CHRM1,ADRB1,ADRB2,HRH3,HRH4,DRD1,HTR1D,HTR1B,HTR2B,HTR2C,HTR5A
GPCR ligand binding	0.0419	467	34	4.972e-12	6.724e-10	HTR6,UTS2R,CCR1,MC4R,SHH,GNRHR,CCR8,CCR4,CCR2,AVPR1B,AVPR1A,F2,OPRD1,PTGER1,P2RY12,CHRM3,CHRM1,GHSR,NPY1R,ADRB1,ADRB2,MCHR1,HRH3,HRH4,DRD1,HTR1D,HTR1B,HTR2B,HTR2C,BDKRB2,BDKRB1,AVPR2,S1PR1,HTR5A
Toll-like Receptor Cascades	0.015	167	21	5.604e-12	6.724e-10	RPS6KA3,RPS6KA2,RPS6KA1,CTSS,IKBKB,CTSL,CTSK,IKBKE,CTSB,RIPK3,TLR7,MAP2K3,MAP2K4,MAP2K1,MAPKAPK2,IRAK1,MAP2K6,BIRC2,BIRC3,MAPK1,MAPK11
Intracellular signaling by second messengers	0.0294	328	28	1.286e-11	1.35e-09	AKT2,PRKCE,PRKCD,XIAP,PSMB5,PSMB2,PSMB1,FRK,KDM1A,PDGFRB,PDGFRA,TNKS,GRK2,IRAK1,ESR1,ESR2,MDM2,FGFR3,FGFR1,GSK3B,GSK3A,FLT3,PIK3CD,PIK3CA,HDAC3,HDAC1,MAPK1,FYN
Axon guidance	0.0481	536	35	4.535e-11	4.002e-09	RPS6KA4,RPS6KA3,RPS6KA2,RPS6KA1,EPHB2,EPHA5,EPHA4,EPHA6,APH1A,NCSTN,APH1B,YES1,PSENEN,PSMB5,PSMB2,PSMB1,PAK6,PAK5,CDK5R1,MAP2K1,MAP2K2,PSEN2,PSEN1,ABL1,ABL2,CDK5,FGFR1,GSK3B,PIK3CD,HSP90AA1,PIK3CA,ROCK2,MAPK1,FYN,MAPK11
Mitotic G1 phase and G1/S transition	0.0134	149	19	4.764e-11	4.002e-09	AKT2,PSMB5,PSMB2,PSMB1,CCND3,CCND2,CCND1,CCNE2,CCNE1,CCNB1,ABL1,CDK6,CDK4,CDK2,CDK1,CCNA2,CCNA1,HDAC1,WEE1
Cytokine Signaling in Immune system	0.0655	730	41	7.668e-11	5.828e-09	RPS6KA3,RPS6KA2,AKT2,RPS6KA1,PRKCD,HIF1A,CCR1,YES1,HLA-DRB1,IKBKB,JAK3,CCR2,HCK,OPRD1,PSMB5,PSMB2,PSMB1,TNF,CCND1,PIM1,MAP2K3,MAP2K4,MAP2K1,ADAM17,MAPKAPK2,CSF1R,IRAK1,ABL2,MAP2K6,FLT3,PIK3CD,PIK3CG,HSP90AA1,PIK3CA,BIRC2,BIRC3,S1PR1,MAPK1,FYN,NOS2,MAPK11
Signaling by Interleukins	0.0418	466	32	9.94e-11	6.958e-09	RPS6KA3,RPS6KA2,RPS6KA1,HIF1A,CCR1,YES1,IKBKB,JAK3,CCR2,HCK,OPRD1,PSMB5,PSMB2,PSMB1,TNF,CCND1,PIM1,MAP2K3,MAP2K4,MAP2K1,MAPKAPK2,CSF1R,IRAK1,MAP2K6,PIK3CD,HSP90AA1,PIK3CA,S1PR1,MAPK1,FYN,NOS2,MAPK11
G alpha (q) signalling events	0.0196	219	22	1.202e-10	7.078e-09	RPS6KA3,RPS6KA2,RPS6KA1,UTS2R,PRKCE,PRKCD,GNRHR,AVPR1B,AVPR1A,F2,PTGER1,CHRM3,CHRM1,GHSR,MCHR1,GRK2,HTR2B,HTR2C,BDKRB2,BDKRB1,PIK3CA,MAPK1
PIP3 activates AKT signaling	0.0258	288	25	1.254e-10	7.078e-09	AKT2,XIAP,PSMB5,PSMB2,PSMB1,FRK,KDM1A,PDGFRB,PDGFRA,TNKS,IRAK1,ESR1,ESR2,MDM2,FGFR3,FGFR1,GSK3B,GSK3A,FLT3,PIK3CD,PIK3CA,HDAC3,HDAC1,MAPK1,FYN
Toll Like Receptor 3 (TLR3) Cascade	0.0094	105	16	1.356e-10	7.078e-09	RPS6KA3,RPS6KA2,RPS6KA1,IKBKB,IKBKE,RIPK3,MAP2K3,MAP2K4,MAP2K1,MAPKAPK2,IRAK1,MAP2K6,BIRC2,BIRC3,MAPK1,MAPK11
Regulation of TP53 Activity	0.0143	160	19	1.553e-10	7.078e-09	AKT2,CHEK1,NUAK1,PLK3,HIPK2,CDK5R1,MAP2K6,CDK5,CDK2,CDK1,MDM2,CCNA2,CCNA1,PRKAA1,PRKAA2,HDAC1,AURKB,AURKA,MAPK11
TP53 Regulates Transcription of Cell Cycle Genes	0.0044	49	12	1.561e-10	7.078e-09	PLK3,PRMT1,NPM1,CCNE2,CCNE1,CCNB1,CDK2,CDK1,CCNA2,CCNA1,AURKA,CARM1
EPH-ephrin mediated repulsion of cells	0.0044	49	12	1.561e-10	7.078e-09	EPHB2,EPHA5,EPHA4,EPHA6,APH1A,NCSTN,APH1B,YES1,PSENEN,PSEN2,PSEN1,FYN
Nervous system development	0.0504	562	35	1.609e-10	7.078e-09	RPS6KA4,RPS6KA3,RPS6KA2,RPS6KA1,EPHB2,EPHA5,EPHA4,EPHA6,APH1A,NCSTN,APH1B,YES1,PSENEN,PSMB5,PSMB2,PSMB1,PAK6,PAK5,CDK5R1,MAP2K1,MAP2K2,PSEN2,PSEN1,ABL1,ABL2,CDK5,FGFR1,GSK3B,PIK3CD,HSP90AA1,PIK3CA,ROCK2,MAPK1,FYN,MAPK11
Regulation of TP53 Activity through Phosphorylation	0.0082	92	15	2.087e-10	8.767e-09	CHEK1,NUAK1,PLK3,HIPK2,CDK5R1,CDK5,CDK2,MDM2,CCNA2,CCNA1,PRKAA1,PRKAA2,AURKB,AURKA,MAPK11
TRIF(TICAM1)-mediated TLR4 signaling	0.0098	109	16	2.316e-10	8.801e-09	RPS6KA3,RPS6KA2,RPS6KA1,IKBKB,IKBKE,RIPK3,MAP2K3,MAP2K4,MAP2K1,MAPKAPK2,IRAK1,MAP2K6,BIRC2,BIRC3,MAPK1,MAPK11
MyD88-independent TLR4 cascade	0.0098	109	16	2.316e-10	8.801e-09	RPS6KA3,RPS6KA2,RPS6KA1,IKBKB,IKBKE,RIPK3,MAP2K3,MAP2K4,MAP2K1,MAPKAPK2,IRAK1,MAP2K6,BIRC2,BIRC3,MAPK1,MAPK11
Transcriptional Regulation by TP53	0.0327	365	27	6.989e-10	2.516e-08	AKT2,CHEK1,NUAK1,PLK3,PRMT1,NPM1,HIPK2,CDK5R1,CCNT1,CCNE2,CCNE1,CCNB1,MAP2K6,CDK9,CDK5,CDK2,CDK1,MDM2,CCNA2,CCNA1,PRKAA1,PRKAA2,HDAC1,AURKB,AURKA,MAPK11,CARM1
Death Receptor Signaling	0.0141	157	18	8.33e-10	2.916e-08	PRKCI,APH1A,NCSTN,APH1B,IKBKB,IKBKE,PSENEN,XIAP,TNF,ADAM17,MAPKAPK2,PSEN2,PSEN1,IRAK1,BIRC2,BIRC3,HDAC3,HDAC1
Regulated proteolysis of p75NTR	0.001	11	7	1.817e-09	5.997e-08	APH1A,NCSTN,APH1B,PSENEN,ADAM17,PSEN2,PSEN1
Cellular Senescence	0.0151	168	18	2.373e-09	7.594e-08	RPS6KA3,RPS6KA2,RPS6KA1,MAP2K3,MAP2K4,CCNE2,CCNE1,MAPKAPK2,TNIK,MAP2K6,CDK6,CDK4,CDK2,MDM2,CCNA2,CCNA1,MAPK1,MAPK11
MAP kinase activation	0.0056	63	12	2.56e-09	7.935e-08	RPS6KA3,RPS6KA2,RPS6KA1,IKBKB,MAP2K3,MAP2K4,MAP2K1,MAPKAPK2,IRAK1,MAP2K6,MAPK1,MAPK11
Noncanonical activation of NOTCH3	0.0007	8	6	1.026e-08	3.079e-07	APH1A,NCSTN,APH1B,PSENEN,PSEN2,PSEN1
Interleukin-17 signaling	0.0065	72	12	1.104e-08	3.202e-07	RPS6KA3,RPS6KA2,RPS6KA1,IKBKB,MAP2K3,MAP2K4,MAP2K1,MAPKAPK2,IRAK1,MAP2K6,MAPK1,MAPK11
Toll Like Receptor 4 (TLR4) Cascade	0.0129	144	16	1.153e-08	3.228e-07	RPS6KA3,RPS6KA2,RPS6KA1,IKBKB,IKBKE,RIPK3,MAP2K3,MAP2K4,MAP2K1,MAPKAPK2,IRAK1,MAP2K6,BIRC2,BIRC3,MAPK1,MAPK11
EPH-Ephrin signaling	0.0082	92	13	1.832e-08	4.947e-07	EPHB2,EPHA5,EPHA4,EPHA6,APH1A,NCSTN,APH1B,YES1,PSENEN,PSEN2,PSEN1,ROCK2,FYN
G1/S Transition	0.0117	131	15	2.273e-08	5.909e-07	AKT2,PSMB5,PSMB2,PSMB1,CCND1,CCNE2,CCNE1,CCNB1,CDK4,CDK2,CDK1,CCNA2,CCNA1,HDAC1,WEE1
Drug-mediated inhibition of CDK4/CDK6 activity	0.0004	5	5	4.377e-08	1.094e-06	CCND3,CCND2,CCND1,CDK6,CDK4
Generic Transcription Pathway	0.1121	1250	50	4.584e-08	1.1e-06	AKT2,CHEK1,NAMPT,PRKCB,NUAK1,PLK3,YES1,CTSL,CTSK,PRMT6,PARP1,PRMT1,PSMB5,PSMB2,PSMB1,NPM1,HIPK2,CDK5R1,CCNT1,CCND3,CCND2,CCND1,CCNE2,CCNE1,CSF1R,CCNB1,IRAK1,ABL1,MAP2K6,ESR1,ESR2,CDK9,CDK6,CDK5,CDK4,CDK2,CDK1,MDM2,GSK3B,CCNA2,CCNA1,PRKAA1,PRKAA2,HDAC3,HDAC1,AURKB,AURKA,MAPK1,MAPK11,CARM1
Cyclin E associated events during G1/S transition	0.0074	83	12	5.121e-08	1.229e-06	AKT2,PSMB5,PSMB2,PSMB1,CCND1,CCNE2,CCNE1,CDK4,CDK2,CCNA2,CCNA1,WEE1
Transcriptional regulation by RUNX2	0.0108	120	14	5.398e-08	1.242e-06	AKT2,YES1,PSMB5,PSMB2,PSMB1,CCND1,CCNB1,ABL1,ESR1,CDK4,CDK1,GSK3B,HDAC3,MAPK1
TRAF6 mediated induction of NFkB and MAP kinases upon TLR7/8 or 9 activation	0.0091	102	13	5.992e-08	1.318e-06	RPS6KA3,RPS6KA2,RPS6KA1,IKBKB,TLR7,MAP2K3,MAP2K4,MAP2K1,MAPKAPK2,IRAK1,MAP2K6,MAPK1,MAPK11
Cyclin A:Cdk2-associated events at S phase entry	0.0076	85	12	6.605e-08	1.393e-06	AKT2,PSMB5,PSMB2,PSMB1,CCND1,CCNE2,CCNE1,CDK4,CDK2,CCNA2,CCNA1,WEE1
NOTCH4 Activation and Transmission of Signal to the Nucleus	0.001	11	6	6.632e-08	1.393e-06	APH1A,NCSTN,APH1B,PSENEN,PSEN2,PSEN1
MyD88 dependent cascade initiated on endosome	0.0092	103	13	6.697e-08	1.406e-06	RPS6KA3,RPS6KA2,RPS6KA1,IKBKB,TLR7,MAP2K3,MAP2K4,MAP2K1,MAPKAPK2,IRAK1,MAP2K6,MAPK1,MAPK11
Toll Like Receptor 7/8 (TLR7/8) Cascade	0.0093	104	13	7.475e-08	1.495e-06	RPS6KA3,RPS6KA2,RPS6KA1,IKBKB,TLR7,MAP2K3,MAP2K4,MAP2K1,MAPKAPK2,IRAK1,MAP2K6,MAPK1,MAPK11
Toll Like Receptor 9 (TLR9) Cascade	0.0096	107	13	1.032e-07	2.065e-06	RPS6KA3,RPS6KA2,RPS6KA1,IKBKB,TLR7,MAP2K3,MAP2K4,MAP2K1,MAPKAPK2,IRAK1,MAP2K6,MAPK1,MAPK11
Serotonin receptors	0.0011	12	6	1.101e-07	2.092e-06	HTR6,HTR1D,HTR1B,HTR2B,HTR2C,HTR5A
Nuclear signaling by ERBB4	0.0029	32	8	1.612e-07	3.064e-06	APH1A,NCSTN,APH1B,PSENEN,ADAM17,PSEN2,PSEN1,ESR1
SCF(Skp2)-mediated degradation of p27/p21	0.0054	60	10	1.888e-07	3.398e-06	PSMB5,PSMB2,PSMB1,CCND1,CCNE2,CCNE1,CDK4,CDK2,CCNA2,CCNA1
Negative regulation of the PI3K/AKT network	0.0101	113	13	1.91e-07	3.438e-06	AKT2,PDGFRB,PDGFRA,IRAK1,ESR1,ESR2,FGFR3,FGFR1,FLT3,PIK3CD,PIK3CA,MAPK1,FYN
Innate Immune System	0.1036	1155	46	2.104e-07	3.787e-06	RPS6KA3,RPS6KA2,RPS6KA1,PRKCE,PRKCD,NCSTN,LTA4H,ELANE,YES1,CTSS,IKBKB,CTSL,CTSK,IKBKE,CTSC,CTSB,CCR2,RIPK3,F2,HCK,TLR7,PSMB5,PSMB2,PSMB1,FRK,STK10,CAPN1,MAP2K3,MAP2K4,MAP2K1,MAPKAPK2,PSEN1,IRAK1,ABL1,MAP2K6,IDH1,NOS1,HSP90AA1,PIK3CA,BIRC2,BIRC3,PRCP,MAPK1,FYN,NOS2,MAPK11
Cyclin D associated events in G1	0.0042	47	9	2.493e-07	4.239e-06	CCND3,CCND2,CCND1,CCNE2,CCNE1,ABL1,CDK6,CDK4,CDK2
G1 Phase	0.0042	47	9	2.493e-07	4.239e-06	CCND3,CCND2,CCND1,CCNE2,CCNE1,ABL1,CDK6,CDK4,CDK2
p75 NTR receptor-mediated signalling	0.0087	97	12	2.671e-07	4.274e-06	PRKCI,APH1A,NCSTN,APH1B,IKBKB,PSENEN,ADAM17,PSEN2,PSEN1,IRAK1,HDAC3,HDAC1
MyD88 cascade initiated on plasma membrane	0.0088	98	12	2.975e-07	4.462e-06	RPS6KA3,RPS6KA2,RPS6KA1,IKBKB,MAP2K3,MAP2K4,MAP2K1,MAPKAPK2,IRAK1,MAP2K6,MAPK1,MAPK11
Toll Like Receptor 10 (TLR10) Cascade	0.0088	98	12	2.975e-07	4.462e-06	RPS6KA3,RPS6KA2,RPS6KA1,IKBKB,MAP2K3,MAP2K4,MAP2K1,MAPKAPK2,IRAK1,MAP2K6,MAPK1,MAPK11
Toll Like Receptor 5 (TLR5) Cascade	0.0088	98	12	2.975e-07	4.462e-06	RPS6KA3,RPS6KA2,RPS6KA1,IKBKB,MAP2K3,MAP2K4,MAP2K1,MAPKAPK2,IRAK1,MAP2K6,MAPK1,MAPK11
Cell Cycle, Mitotic	0.0475	530	28	3.926e-07	5.889e-06	AKT2,PRKCB,PLK4,INCENP,PSMB5,PSMB2,PSMB1,CCND3,CCND2,CCND1,CCNE2,CCNE1,CCNB2,CCNB1,ABL1,CDK6,CDK4,CDK2,CDK1,GSK3B,HSP90AA1,CCNA2,CCNA1,HDAC1,AURKB,AURKA,MAPK1,WEE1
Cyclin A/B1/B2 associated events during G2/M transition	0.0022	25	7	4.603e-07	6.904e-06	CCNB2,CCNB1,CDK2,CDK1,CCNA2,CCNA1,WEE1
NRIF signals cell death from the nucleus	0.0014	16	6	5.829e-07	8.162e-06	APH1A,NCSTN,APH1B,PSENEN,PSEN2,PSEN1
G1/S DNA Damage Checkpoints	0.0061	68	10	5.83e-07	8.162e-06	CHEK1,PSMB5,PSMB2,PSMB1,CCNE2,CCNE1,CDK2,MDM2,CCNA2,CCNA1
PI5P, PP2A and IER3 Regulate PI3K/AKT Signaling	0.0095	106	12	6.732e-07	9.425e-06	PDGFRB,PDGFRA,IRAK1,ESR1,ESR2,FGFR3,FGFR1,FLT3,PIK3CD,PIK3CA,MAPK1,FYN
G0 and Early G1	0.0024	27	7	7.653e-07	1.071e-05	CCNE2,CCNE1,CDK2,CDK1,CCNA2,CCNA1,HDAC1
Peptide ligand-binding receptors	0.0178	198	16	8.075e-07	1.13e-05	UTS2R,CCR1,MC4R,CCR8,CCR4,CCR2,AVPR1B,AVPR1A,F2,OPRD1,GHSR,NPY1R,MCHR1,BDKRB2,BDKRB1,AVPR2
RNA Polymerase II Transcription	0.1237	1380	50	9.406e-07	1.223e-05	AKT2,CHEK1,NAMPT,PRKCB,NUAK1,PLK3,YES1,CTSL,CTSK,PRMT6,PARP1,PRMT1,PSMB5,PSMB2,PSMB1,NPM1,HIPK2,CDK5R1,CCNT1,CCND3,CCND2,CCND1,CCNE2,CCNE1,CSF1R,CCNB1,IRAK1,ABL1,MAP2K6,ESR1,ESR2,CDK9,CDK6,CDK5,CDK4,CDK2,CDK1,MDM2,GSK3B,CCNA2,CCNA1,PRKAA1,PRKAA2,HDAC3,HDAC1,AURKB,AURKA,MAPK1,MAPK11,CARM1
Signaling by NOTCH1	0.0066	74	10	1.237e-06	1.609e-05	HIF1A,APH1A,NCSTN,APH1B,PSENEN,ADAM17,PSEN2,PSEN1,HDAC3,HDAC1
Signaling by ERBB4	0.0052	58	9	1.397e-06	1.816e-05	APH1A,NCSTN,APH1B,PSENEN,ADAM17,PSEN2,PSEN1,ESR1,PIK3CA
G alpha (i) signalling events	0.0283	316	20	1.456e-06	1.867e-05	PRKCD,CCR1,CCR8,CCR4,CCR2,OPRD1,P2RY12,NPY1R,MCHR1,GRK2,HRH4,HTR1D,HTR1B,CDK5,PDE4B,BDKRB2,BDKRB1,PDE4D,MAPK1,HTR5A
Toll Like Receptor 2 (TLR2) Cascade	0.0103	115	12	1.555e-06	1.867e-05	RPS6KA3,RPS6KA2,RPS6KA1,IKBKB,MAP2K3,MAP2K4,MAP2K1,MAPKAPK2,IRAK1,MAP2K6,MAPK1,MAPK11
MyD88:MAL(TIRAP) cascade initiated on plasma membrane	0.0103	115	12	1.555e-06	1.867e-05	RPS6KA3,RPS6KA2,RPS6KA1,IKBKB,MAP2K3,MAP2K4,MAP2K1,MAPKAPK2,IRAK1,MAP2K6,MAPK1,MAPK11
Toll Like Receptor TLR6:TLR2 Cascade	0.0103	115	12	1.555e-06	1.867e-05	RPS6KA3,RPS6KA2,RPS6KA1,IKBKB,MAP2K3,MAP2K4,MAP2K1,MAPKAPK2,IRAK1,MAP2K6,MAPK1,MAPK11
Toll Like Receptor TLR1:TLR2 Cascade	0.0103	115	12	1.555e-06	1.867e-05	RPS6KA3,RPS6KA2,RPS6KA1,IKBKB,MAP2K3,MAP2K4,MAP2K1,MAPKAPK2,IRAK1,MAP2K6,MAPK1,MAPK11
Activated NOTCH1 Transmits Signal to the Nucleus	0.0028	31	7	1.894e-06	2.273e-05	APH1A,NCSTN,APH1B,PSENEN,ADAM17,PSEN2,PSEN1
G2/M DNA replication checkpoint	0.0004	5	4	2.484e-06	2.981e-05	CCNB2,CCNB1,CDK1,WEE1
Transcriptional regulation by RUNX1	0.0195	218	16	2.752e-06	3.027e-05	PRKCB,CTSL,CTSK,PRMT6,PRMT1,PSMB5,PSMB2,PSMB1,HIPK2,CCND3,CCND2,CCND1,ABL1,ESR1,CDK6,HDAC1
NOTCH2 Activation and Transmission of Signal to the Nucleus	0.002	22	6	3.602e-06	3.962e-05	APH1A,NCSTN,APH1B,PSENEN,PSEN2,PSEN1
p53-Dependent G1/S DNA damage checkpoint	0.0059	66	9	3.95e-06	4.345e-05	PSMB5,PSMB2,PSMB1,CCNE2,CCNE1,CDK2,MDM2,CCNA2,CCNA1
p53-Dependent G1 DNA Damage Response	0.0059	66	9	3.95e-06	4.345e-05	PSMB5,PSMB2,PSMB1,CCNE2,CCNE1,CDK2,MDM2,CCNA2,CCNA1
Trafficking and processing of endosomal TLR	0.0012	13	5	4.627e-06	5.09e-05	CTSS,CTSL,CTSK,CTSB,TLR7
PTK6 Regulates Cell Cycle	0.0005	6	4	5.079e-06	5.587e-05	CCND1,CCNE1,CDK4,CDK2
APC/C-mediated degradation of cell cycle proteins	0.0079	88	10	5.634e-06	5.634e-05	PSMB5,PSMB2,PSMB1,CCNB1,CDK2,CDK1,CCNA2,CCNA1,AURKB,AURKA
Regulation of mitotic cell cycle	0.0079	88	10	5.634e-06	5.634e-05	PSMB5,PSMB2,PSMB1,CCNB1,CDK2,CDK1,CCNA2,CCNA1,AURKB,AURKA
TP53 Regulates Transcription of Genes Involved in G1 Cell Cycle Arrest	0.0013	14	5	6.605e-06	6.605e-05	CCNE2,CCNE1,CDK2,CCNA2,CCNA1
NOTCH3 Activation and Transmission of Signal to the Nucleus	0.0022	25	6	7.417e-06	7.417e-05	APH1A,NCSTN,APH1B,PSENEN,PSEN2,PSEN1
Signaling by NTRKs	0.0121	135	12	7.799e-06	7.799e-05	RPS6KA3,RPS6KA2,RPS6KA1,CDK5R1,MAP2K1,MAP2K2,MAPKAPK2,CDK5,PIK3CA,MAPK1,FYN,MAPK11
Cellular responses to stress	0.0687	766	32	8.07e-06	8.07e-05	RPS6KA3,RPS6KA2,AKT2,RPS6KA1,PRKCD,HIF1A,PSMB5,PSMB2,PSMB1,MAP2K3,MAP2K4,ERN1,CCNE2,CCNE1,MAPKAPK2,TNIK,MAP2K6,IDH1,CDK6,CDK4,CDK2,MDM2,GSK3B,GSK3A,CA9,HSP90AA1,CCNA2,CCNA1,HDAC3,MAPK1,MAPK11,CARM1
RSK activation	0.0006	7	4	9.279e-06	8.801e-05	RPS6KA3,RPS6KA2,RPS6KA1,MAPK1
CREB phosphorylation	0.0006	7	4	9.279e-06	8.801e-05	RPS6KA3,RPS6KA2,RPS6KA1,MAPKAPK2
Extra-nuclear estrogen signaling	0.0066	74	9	9.779e-06	8.801e-05	AKT2,PRMT1,IGF1R,CCND1,ESR1,ESR2,HSP90AA1,PIK3CA,MAPK1
S Phase	0.0146	163	13	1.023e-05	9.211e-05	AKT2,PSMB5,PSMB2,PSMB1,CCND1,CCNE2,CCNE1,CDK4,CDK2,GSK3B,CCNA2,CCNA1,WEE1
Signaling by NTRK1 (TRKA)	0.0104	116	11	1.037e-05	9.333e-05	RPS6KA3,RPS6KA2,RPS6KA1,CDK5R1,MAP2K1,MAP2K2,MAPKAPK2,CDK5,PIK3CA,MAPK1,MAPK11
Oxidative Stress Induced Senescence	0.0085	95	10	1.087e-05	9.782e-05	MAP2K3,MAP2K4,MAPKAPK2,TNIK,MAP2K6,CDK6,CDK4,MDM2,MAPK1,MAPK11
Signaling by ALK	0.0024	27	6	1.142e-05	0.0001028	HIF1A,JAK3,ALK,PIK3CA,HDAC3,HDAC1
Signaling by NOTCH	0.0195	217	15	1.146e-05	0.0001032	PRKCI,HIF1A,APH1A,NCSTN,APH1B,PSENEN,PSMB5,PSMB2,PSMB1,CCND1,ADAM17,PSEN2,PSEN1,HDAC3,HDAC1
ESR-mediated signaling	0.0172	192	14	1.26e-05	0.0001134	AKT2,PRMT1,KDM1A,CCNT1,IGF1R,CCND1,ESR1,ESR2,CDK9,HSP90AA1,PIK3CA,HDAC1,MAPK1,CARM1
TNF signaling	0.0054	60	8	1.605e-05	0.0001445	IKBKB,IKBKE,XIAP,TNF,ADAM17,MAPKAPK2,BIRC2,BIRC3
Nuclear Events (kinase and transcription factor activation)	0.0056	62	8	2.024e-05	0.0001743	RPS6KA3,RPS6KA2,RPS6KA1,CDK5R1,MAPKAPK2,CDK5,MAPK1,MAPK11
Senescence-Associated Secretory Phenotype (SASP)	0.0074	82	9	2.178e-05	0.0001743	RPS6KA3,RPS6KA2,RPS6KA1,CDK6,CDK4,CDK2,CCNA2,CCNA1,MAPK1
Signaling by NOTCH4	0.0074	82	9	2.178e-05	0.0001743	APH1A,NCSTN,APH1B,PSENEN,PSMB5,PSMB2,PSMB1,PSEN2,PSEN1
TP53 Regulates Transcription of Genes Involved in G2 Cell Cycle Arrest	0.0016	18	5	2.189e-05	0.0001751	PRMT1,CCNB1,CDK1,AURKA,CARM1
Regulation of signaling by CBL	0.0016	18	5	2.189e-05	0.0001751	YES1,HCK,PIK3CD,PIK3CA,FYN
Signaling by CSF1 (M-CSF) in myeloid cells	0.0028	31	6	2.466e-05	0.0001973	YES1,HCK,CSF1R,PIK3CG,PIK3CA,FYN
MAPK targets/ Nuclear events mediated by MAP kinases	0.0028	31	6	2.466e-05	0.0001973	RPS6KA3,RPS6KA2,RPS6KA1,MAPKAPK2,MAPK1,MAPK11
Phosphorylation of proteins involved in the G2/M transition by Cyclin A:Cdc2 complexes	0.0003	3	3	2.493e-05	0.0001995	CDK1,CCNA2,CCNA1
Signaling by VEGF	0.0095	106	10	2.742e-05	0.0002194	AKT2,PRKCB,PRKCD,MAPKAPK2,FLT1,HSP90AA1,PIK3CA,ROCK2,FYN,MAPK11
activated TAK1 mediates p38 MAPK activation	0.0017	19	5	2.827e-05	0.0002262	MAP2K3,MAPKAPK2,IRAK1,MAP2K6,MAPK11
G2/M Transition	0.0164	183	13	3.372e-05	0.0002635	PLK4,PSMB5,PSMB2,PSMB1,CCNB2,CCNB1,CDK2,CDK1,HSP90AA1,CCNA2,CCNA1,AURKA,WEE1
NOD1/2 Signaling Pathway	0.003	33	6	3.483e-05	0.0002635	IKBKB,IRAK1,MAP2K6,BIRC2,BIRC3,MAPK11
Signaling by NOTCH2	0.003	33	6	3.483e-05	0.0002635	APH1A,NCSTN,APH1B,PSENEN,PSEN2,PSEN1
Mitotic G2-G2/M phases	0.0166	185	13	3.764e-05	0.0002635	PLK4,PSMB5,PSMB2,PSMB1,CCNB2,CCNB1,CDK2,CDK1,HSP90AA1,CCNA2,CCNA1,AURKA,WEE1
Signaling by ERBB2	0.0045	50	7	4.037e-05	0.0002826	AKT2,PRKCE,PRKCD,YES1,HSP90AA1,PIK3CA,FYN
Signaling by Nuclear Receptors	0.0244	272	16	4.073e-05	0.0002851	AKT2,CYP26A1,PRMT1,KDM1A,CCNT1,IGF1R,CCND1,ESR1,ESR2,CDK9,HSP90AA1,PIK3CA,HDAC3,HDAC1,MAPK1,CARM1
Cell Cycle Checkpoints	0.0246	274	16	4.438e-05	0.0003107	CHEK1,INCENP,PSMB5,PSMB2,PSMB1,CCNE2,CCNE1,CCNB2,CCNB1,CDK2,CDK1,MDM2,CCNA2,CCNA1,AURKB,WEE1
Regulation of TNFR1 signaling	0.0046	51	7	4.568e-05	0.0003197	IKBKB,IKBKE,XIAP,TNF,MAPKAPK2,BIRC2,BIRC3
Regulation of TP53 Degradation	0.0032	36	6	5.615e-05	0.000393	AKT2,CDK2,CDK1,MDM2,CCNA2,CCNA1
NPAS4 regulates expression of target genes	0.002	22	5	5.634e-05	0.0003944	NAMPT,CDK5R1,CDK5,MDM2,MAPK1
ERK/MAPK targets	0.002	22	5	5.634e-05	0.0003944	RPS6KA3,RPS6KA2,RPS6KA1,MAPK1,MAPK11
Phosphorylation of proteins involved in G1/S transition by active Cyclin E:Cdk2 complexes	0.0004	4	3	5.832e-05	0.0004083	CCNE2,CCNE1,CDK2
CDK-mediated phosphorylation and removal of Cdc6	0.0065	73	8	6.321e-05	0.0004425	PSMB5,PSMB2,PSMB1,CCNE2,CCNE1,CDK2,CCNA2,CCNA1
Regulation of TP53 Expression and Degradation	0.0033	37	6	6.52e-05	0.0004564	AKT2,CDK2,CDK1,MDM2,CCNA2,CCNA1
FLT3 Signaling	0.0034	38	6	7.539e-05	0.0005277	AKT2,HCK,ABL2,FLT3,PIK3CA,FYN
VEGFA-VEGFR2 Pathway	0.0087	97	9	7.846e-05	0.0005492	AKT2,PRKCB,PRKCD,MAPKAPK2,HSP90AA1,PIK3CA,ROCK2,FYN,MAPK11
L1CAM interactions	0.009	100	9	9.856e-05	0.0006132	RPS6KA4,RPS6KA3,RPS6KA2,RPS6KA1,EPHB2,MAP2K1,MAP2K2,FGFR1,MAPK1
Chk1/Chk2(Cds1) mediated inactivation of Cyclin B:Cdk1 complex	0.0012	13	4	0.0001014	0.0006132	CHEK1,CCNB1,CDK1,WEE1
TNFR1-induced proapoptotic signaling	0.0022	25	5	0.0001022	0.0006132	IKBKE,XIAP,TNF,BIRC2,BIRC3
G2 Phase	0.0004	5	3	0.0001124	0.0006745	CDK2,CCNA2,CCNA1
The role of GTSE1 in G2/M progression after G2 checkpoint	0.0054	60	7	0.0001244	0.0007465	PSMB5,PSMB2,PSMB1,CCNB2,CCNB1,CDK1,HSP90AA1
Regulation of APC/C activators between G1/S and early anaphase	0.0073	81	8	0.0001286	0.0007715	PSMB5,PSMB2,PSMB1,CCNB1,CDK2,CDK1,CCNA2,CCNA1
Golgi Cisternae Pericentriolar Stack Reorganization	0.0013	14	4	0.0001345	0.0008073	CCNB2,CCNB1,CDK1,MAPK1
AKT phosphorylates targets in the cytosol	0.0013	14	4	0.0001345	0.0008073	AKT2,MDM2,GSK3B,GSK3A
G alpha (s) signalling events	0.0141	157	11	0.0001532	0.0009194	HTR6,MC4R,ADRB1,ADRB2,GRK2,DRD1,PDE4D,AVPR2,PDE11A,PDE10A,PDE7A
PTEN Regulation	0.0142	158	11	0.0001618	0.0009707	AKT2,XIAP,PSMB5,PSMB2,PSMB1,FRK,KDM1A,TNKS,HDAC3,HDAC1,MAPK1
Interleukin-3, Interleukin-5 and GM-CSF signaling	0.0039	44	6	0.0001662	0.0009973	YES1,JAK3,HCK,PIK3CD,PIK3CA,FYN
Recycling pathway of L1	0.0025	28	5	0.0001724	0.001035	RPS6KA4,RPS6KA3,RPS6KA2,RPS6KA1,MAPK1
FLT3 signaling through SRC family kinases	0.0005	6	3	0.0001917	0.00115	HCK,FLT3,FYN
Vasopressin-like receptors	0.0005	6	3	0.0001917	0.00115	AVPR1B,AVPR1A,AVPR2
Negative feedback regulation of MAPK pathway	0.0005	6	3	0.0001917	0.00115	MAP2K1,MAP2K2,MAPK1
TNFR1-induced NFkappaB signaling pathway	0.0026	29	5	0.0002026	0.001215	IKBKB,XIAP,TNF,BIRC2,BIRC3
MAPK1/MAPK3 signaling	0.0253	282	15	0.000211	0.001266	JAK3,PSMB5,PSMB2,PSMB1,PDGFRB,PDGFRA,MAP2K1,MAP2K2,CDK1,FGFR3,FGFR1,FLT3,PIK3CA,MAPK1,FYN
Degradation of the extracellular matrix	0.01	111	9	0.000213	0.001278	NCSTN,ELANE,CTSS,CTSL,CTSK,CTSB,CAPN1,ADAM17,PSEN1
Deubiquitination	0.0254	283	15	0.0002191	0.001314	HIF1A,PSMB5,PSMB2,PSMB1,TNKS,ADRB2,ESR1,CDK1,MDM2,TGFBR1,TGFBR2,CCNA2,CCNA1,BIRC2,BIRC3
CRMPs in Sema3A signaling	0.0014	16	4	0.0002232	0.001339	CDK5R1,CDK5,GSK3B,FYN
Interleukin-4 and Interleukin-13 signaling	0.01	112	9	0.0002274	0.001364	HIF1A,JAK3,OPRD1,TNF,CCND1,PIM1,HSP90AA1,S1PR1,NOS2
Regulation of PTEN stability and activity	0.0062	69	7	0.0002891	0.001502	AKT2,XIAP,PSMB5,PSMB2,PSMB1,FRK,TNKS
Signaling by NOTCH3	0.0044	49	6	0.0002944	0.001502	APH1A,NCSTN,APH1B,PSENEN,PSEN2,PSEN1
Activation of NIMA Kinases NEK9, NEK6, NEK7	0.0006	7	3	0.0003004	0.001502	CCNB2,CCNB1,CDK1
Switching of origins to a post-replicative state	0.0082	92	8	0.0003013	0.001507	PSMB5,PSMB2,PSMB1,CCNE2,CCNE1,CDK2,CCNA2,CCNA1
MAPK family signaling cascades	0.0292	326	16	0.0003169	0.001585	JAK3,PSMB5,PSMB2,PSMB1,CCND3,PDGFRB,PDGFRA,MAP2K1,MAP2K2,CDK1,FGFR3,FGFR1,FLT3,PIK3CA,MAPK1,FYN
Regulation of necroptotic cell death	0.0029	32	5	0.0003173	0.001586	RIPK3,XIAP,HSP90AA1,BIRC2,BIRC3
Gastrin-CREB signalling pathway via PKC and MAPK	0.0016	18	4	0.0003476	0.001738	RPS6KA3,RPS6KA2,RPS6KA1,MAPK1
Ub-specific processing proteases	0.0184	205	12	0.0003945	0.001973	HIF1A,PSMB5,PSMB2,PSMB1,TNKS,ADRB2,MDM2,TGFBR1,CCNA2,CCNA1,BIRC2,BIRC3
Ubiquitin-dependent degradation of Cyclin D	0.0047	52	6	0.0004023	0.002012	PSMB5,PSMB2,PSMB1,CCND1,CDK4,GSK3B
IRS-related events triggered by IGF1R	0.0047	52	6	0.0004023	0.002012	AKT2,IGF1R,FGFR3,FGFR1,FLT3,PIK3CA
Signalling to ERKs	0.003	34	5	0.0004174	0.002087	MAP2K1,MAP2K2,MAPKAPK2,MAPK1,MAPK11
RIPK1-mediated regulated necrosis	0.003	34	5	0.0004174	0.002087	RIPK3,XIAP,HSP90AA1,BIRC2,BIRC3
Estrogen-dependent gene expression	0.0109	122	9	0.0004213	0.002106	PRMT1,KDM1A,CCNT1,CCND1,ESR1,CDK9,HSP90AA1,HDAC1,CARM1
TICAM1, RIP1-mediated IKK complex recruitment	0.0017	19	4	0.0004256	0.002128	IKBKB,RIPK3,BIRC2,BIRC3
IGF1R signaling cascade	0.0048	53	6	0.0004444	0.002222	AKT2,IGF1R,FGFR3,FGFR1,FLT3,PIK3CA
Transcriptional Regulation by NPAS4	0.0031	35	5	0.0004756	0.002378	NAMPT,CDK5R1,CDK5,MDM2,MAPK1
Insulin receptor signalling cascade	0.0048	54	6	0.0004899	0.002449	AKT2,FGFR3,FGFR1,FLT3,PIK3CA,MAPK1
Signaling by Type 1 Insulin-like Growth Factor 1 Receptor (IGF1R)	0.0048	54	6	0.0004899	0.002449	AKT2,IGF1R,FGFR3,FGFR1,FLT3,PIK3CA
Apoptosis	0.0162	181	11	0.0005053	0.002527	AKT2,DAPK1,DAPK2,PRKCD,DAPK3,XIAP,PSMB5,PSMB2,PSMB1,BIRC2,MAPK1
APC/C:Cdc20 mediated degradation of mitotic proteins	0.0068	76	7	0.0005118	0.002559	PSMB5,PSMB2,PSMB1,CCNB1,CDK1,CCNA2,CCNA1
RAF/MAP kinase cascade	0.0247	276	14	0.0005458	0.002729	JAK3,PSMB5,PSMB2,PSMB1,PDGFRB,PDGFRA,MAP2K1,MAP2K2,FGFR3,FGFR1,FLT3,PIK3CA,MAPK1,FYN
Activation of APC/C and APC/C:Cdc20 mediated degradation of mitotic proteins	0.0069	77	7	0.0005525	0.002763	PSMB5,PSMB2,PSMB1,CCNB1,CDK1,CCNA2,CCNA1
Signal transduction by L1	0.0019	21	4	0.0006176	0.003088	MAP2K1,MAP2K2,FGFR1,MAPK1
Nucleotide-binding domain, leucine rich repeat containing receptor (NLR) signaling pathways	0.0051	57	6	0.0006482	0.003241	IKBKB,IRAK1,MAP2K6,BIRC2,BIRC3,MAPK11
STAT3 nuclear events downstream of ALK signaling	0.0009	10	3	0.0008417	0.003457	HIF1A,HDAC3,HDAC1
Caspase activation via Dependence Receptors in the absence of ligand	0.0009	10	3	0.0008417	0.003457	DAPK1,DAPK2,DAPK3
Collagen degradation	0.0036	40	5	0.0008626	0.003457	ELANE,CTSL,CTSK,CTSB,ADAM17
Nitric oxide stimulates guanylate cyclase	0.0021	23	4	0.0008641	0.003457	NOS1,PDE11A,NOS2,PDE10A
Telomere Extension By Telomerase	0.0021	23	4	0.0008641	0.003457	TERT,CDK2,CCNA2,CCNA1
RAF-independent MAPK1/3 activation	0.0021	23	4	0.0008641	0.003457	MAP2K1,MAP2K2,CDK1,MAPK1
IKK complex recruitment mediated by RIP1	0.0021	23	4	0.0008641	0.003457	IKBKB,RIPK3,BIRC2,BIRC3
Regulated Necrosis	0.0055	61	6	0.000918	0.003672	ELANE,RIPK3,XIAP,HSP90AA1,BIRC2,BIRC3
Post NMDA receptor activation events	0.0056	62	6	0.0009972	0.003989	RPS6KA3,RPS6KA2,RPS6KA1,PRKAA1,PRKAA2,MAPK1
RUNX2 regulates osteoblast differentiation	0.0022	24	4	0.00101	0.004041	YES1,ABL1,HDAC3,MAPK1
RHO GTPases Activate NADPH Oxidases	0.0022	24	4	0.00101	0.004041	PRKCB,PRKCD,MAPK1,MAPK11
SUMO E3 ligases SUMOylate target proteins	0.0152	169	10	0.001102	0.004409	IKBKE,PARP1,INCENP,NPM1,HIPK2,ESR1,MDM2,HDAC1,AURKB,AURKA
Condensation of Prometaphase Chromosomes	0.001	11	3	0.001106	0.004423	CCNB2,CCNB1,CDK1
Semaphorin interactions	0.0057	64	6	0.001171	0.004686	CDK5R1,CDK5,GSK3B,HSP90AA1,ROCK2,FYN
Signaling by NTRK2 (TRKB)	0.0022	25	4	0.001173	0.004692	CDK5R1,CDK5,PIK3CA,FYN
Signaling by SCF-KIT	0.0039	43	5	0.001186	0.004744	CHEK1,YES1,FER,PIK3CA,FYN
Interleukin-1 signaling	0.0103	115	8	0.001267	0.00507	IKBKB,PSMB5,PSMB2,PSMB1,MAP2K4,MAP2K1,IRAK1,MAP2K6
PI3K Cascade	0.0039	44	5	0.001311	0.005245	AKT2,FGFR3,FGFR1,FLT3,PIK3CA
Erythropoietin activates Phosphoinositide-3-kinase (PI3K)	0.0011	12	3	0.001417	0.005666	PIK3CD,PIK3CG,PIK3CA
Frs2-mediated activation	0.0011	12	3	0.001417	0.005666	MAP2K1,MAP2K2,MAPK1
SUMOylation	0.0157	175	10	0.001425	0.0057	IKBKE,PARP1,INCENP,NPM1,HIPK2,ESR1,MDM2,HDAC1,AURKB,AURKA
Signaling by TGF-beta Receptor Complex	0.0082	92	7	0.001534	0.006137	PARP1,CCNT1,CDK9,TGFBR1,TGFBR2,HDAC1,MAPK1
Regulation of RUNX1 Expression and Activity	0.0024	27	4	0.001552	0.006208	CCND3,CCND2,CCND1,CDK6
Synthesis of DNA	0.0108	121	8	0.001739	0.006955	PSMB5,PSMB2,PSMB1,CCNE2,CCNE1,CDK2,CCNA2,CCNA1
G2/M Checkpoints	0.0134	150	9	0.001764	0.007056	CHEK1,PSMB5,PSMB2,PSMB1,CCNB2,CCNB1,CDK2,CDK1,WEE1
CREB1 phosphorylation through NMDA receptor-mediated activation of RAS signaling	0.0025	28	4	0.00177	0.007081	RPS6KA3,RPS6KA2,RPS6KA1,MAPK1
p75NTR recruits signalling complexes	0.0012	13	3	0.001778	0.00711	PRKCI,IKBKB,IRAK1
IRS-mediated signalling	0.0043	48	5	0.001913	0.007651	AKT2,FGFR3,FGFR1,FLT3,PIK3CA
Orc1 removal from chromatin	0.0064	71	6	0.00197	0.00788	PSMB5,PSMB2,PSMB1,CDK2,CCNA2,CCNA1
G1/S-Specific Transcription	0.0026	29	4	0.002009	0.008036	CCNE1,CDK1,CCNA1,HDAC1
RMTs methylate histone arginines	0.0044	49	5	0.00209	0.008361	PRMT6,PRMT1,CCND1,CDK4,CARM1
Prolonged ERK activation events	0.0013	14	3	0.002191	0.008764	MAP2K1,MAP2K2,MAPK1
Cdc20:Phospho-APC/C mediated degradation of Cyclin A	0.0065	73	6	0.00226	0.00904	PSMB5,PSMB2,PSMB1,CDK1,CCNA2,CCNA1
APC:Cdc20 mediated degradation of cell cycle proteins prior to satisfation of the cell cycle checkpoint	0.0066	74	6	0.002416	0.009666	PSMB5,PSMB2,PSMB1,CDK1,CCNA2,CCNA1
Histamine receptors	0.0004	4	2	0.002466	0.009863	HRH3,HRH4
Transcriptional activity of SMAD2/SMAD3:SMAD4 heterotrimer	0.0046	51	5	0.002481	0.009923	PARP1,CCNT1,CDK9,HDAC1,MAPK1
RUNX2 regulates bone development	0.0028	31	4	0.002551	0.01	YES1,ABL1,HDAC3,MAPK1
Activation of NMDA receptors and postsynaptic events	0.0067	75	6	0.002581	0.01	RPS6KA3,RPS6KA2,RPS6KA1,PRKAA1,PRKAA2,MAPK1
Depolymerisation of the Nuclear Lamina	0.0013	15	3	0.00266	0.011	PRKCB,CCNB1,CDK1
EPHA-mediated growth cone collapse	0.0013	15	3	0.00266	0.011	YES1,ROCK2,FYN
Cell death signalling via NRAGE, NRIF and NADE	0.0068	76	6	0.002754	0.011	APH1A,NCSTN,APH1B,PSENEN,PSEN2,PSEN1
Regulation of MECP2 expression and activity	0.0029	32	4	0.002857	0.011	HIPK2,HDAC3,HDAC1,AURKB
Polo-like kinase mediated events	0.0014	16	3	0.003186	0.011	CCNB2,CCNB1,WEE1
p75NTR signals via NF-kB	0.0014	16	3	0.003186	0.011	PRKCI,IKBKB,IRAK1
Transcription of E2F targets under negative control by p107 (RBL1) and p130 (RBL2) in complex with HDAC1	0.0014	16	3	0.003186	0.011	CDK1,CCNA2,HDAC1
MAP3K8 (TPL2)-dependent MAPK1/3 activation	0.0014	16	3	0.003186	0.011	IKBKB,MAP2K4,MAP2K1
Signaling by PTK6	0.0049	55	5	0.003417	0.011	HIF1A,CCND1,CCNE1,CDK4,CDK2
Signaling by Non-Receptor Tyrosine Kinases	0.0049	55	5	0.003417	0.011	HIF1A,CCND1,CCNE1,CDK4,CDK2
Fcgamma receptor (FCGR) dependent phagocytosis	0.0151	168	9	0.00372	0.011	PRKCE,PRKCD,YES1,HCK,ABL1,HSP90AA1,PIK3CA,MAPK1,FYN
Muscarinic acetylcholine receptors	0.0004	5	2	0.003807	0.011	CHRM3,CHRM1
CD28 co-stimulation	0.0031	35	4	0.003922	0.012	AKT2,YES1,PIK3CA,FYN
Oncogene Induced Senescence	0.0031	35	4	0.003922	0.012	CDK6,CDK4,MDM2,MAPK1
Signaling by Insulin receptor	0.0074	82	6	0.003978	0.012	AKT2,FGFR3,FGFR1,FLT3,PIK3CA,MAPK1
SMAD2/SMAD3:SMAD4 heterotrimer regulates transcription	0.0032	36	4	0.004329	0.013	CCNT1,CDK9,HDAC1,MAPK1
RHO GTPase Effectors	0.0246	274	12	0.004405	0.013	MYLK,PRKCB,PRKCD,INCENP,PKN2,PKN1,KDM1A,ABL1,ROCK2,AURKB,MAPK1,MAPK11
KEAP1-NFE2L2 pathway	0.0101	113	7	0.004732	0.014	AKT2,PRKCD,PSMB5,PSMB2,PSMB1,IDH1,GSK3B
Initiation of Nuclear Envelope (NE) Reformation	0.0017	19	3	0.005129	0.015	CCNB2,CCNB1,CDK1
DNA Damage/Telomere Stress Induced Senescence	0.0055	61	5	0.005262	0.016	CCNE2,CCNE1,CDK2,CCNA2,CCNA1
Regulation of PLK1 Activity at G2/M Transition	0.0078	87	6	0.005274	0.016	PLK4,CCNB2,CCNB1,CDK1,HSP90AA1,AURKA
p75NTR negatively regulates cell cycle via SC1	0.0005	6	2	0.005418	0.016	HDAC3,HDAC1
Phosphorylation of Emi1	0.0005	6	2	0.005418	0.016	CCNB1,CDK1
Activated NTRK2 signals through CDK5	0.0005	6	2	0.005418	0.016	CDK5R1,CDK5
Regulation of mRNA stability by proteins that bind AU-rich elements	0.008	89	6	0.005871	0.018	PRKCD,PSMB5,PSMB2,PSMB1,MAPKAPK2,MAPK11
Transcriptional Regulation by MECP2	0.0056	63	5	0.006009	0.018	HIPK2,IRAK1,HDAC3,HDAC1,AURKB
Opioid Signalling	0.0081	90	6	0.006187	0.019	PRKCD,GRK2,CDK5,PDE4B,PDE4D,MAPK1
CTLA4 inhibitory signaling	0.0019	21	3	0.006746	0.02	AKT2,YES1,FYN
Signaling by TGFB family members	0.0108	121	7	0.006783	0.02	PARP1,CCNT1,CDK9,TGFBR1,TGFBR2,HDAC1,MAPK1
Hedgehog ligand biogenesis	0.0058	65	5	0.006827	0.02	SHH,PSMB5,PSMB2,PSMB1,ADAM17
Interleukin-1 family signaling	0.0137	153	8	0.007019	0.021	IKBKB,PSMB5,PSMB2,PSMB1,MAP2K4,MAP2K1,IRAK1,MAP2K6
Activation of NF-kappaB in B cells	0.006	67	5	0.007721	0.023	PRKCB,IKBKB,PSMB5,PSMB2,PSMB1
Intrinsic Pathway of Fibrin Clot Formation	0.0021	23	3	0.008634	0.026	F2,F10,PRCP
RUNX1 regulates transcription of genes involved in differentiation of keratinocytes	0.0007	8	2	0.009408	0.028	CTSL,CTSK
Release of Hh-Np from the secreting cell	0.0007	8	2	0.009408	0.028	SHH,ADAM17
Role of ABL in ROBO-SLIT signaling	0.0007	8	2	0.009408	0.028	ABL1,ABL2
CD28 dependent PI3K/Akt signaling	0.0022	24	3	0.009683	0.029	AKT2,PIK3CA,FYN
Estrogen-dependent nuclear events downstream of ESR-membrane signaling	0.0022	24	3	0.009683	0.029	AKT2,CCND1,MAPK1
DARPP-32 events	0.0022	24	3	0.009683	0.029	CDK5,PDE4B,PDE4D
TNFR2 non-canonical NF-kB pathway	0.0091	101	6	0.011	0.032	PSMB5,PSMB2,PSMB1,TNF,BIRC2,BIRC3
Signaling by Erythropoietin	0.0022	25	3	0.011	0.032	PIK3CD,PIK3CG,PIK3CA
Regulation of RUNX2 expression and activity	0.0065	73	5	0.011	0.033	PSMB5,PSMB2,PSMB1,ESR1,GSK3B
APC/C:Cdh1 mediated degradation of Cdc20 and other APC/C:Cdh1 targeted proteins in late mitosis/early G1	0.0066	74	5	0.011	0.034	PSMB5,PSMB2,PSMB1,AURKB,AURKA
Adrenoceptors	0.0008	9	2	0.012	0.034	ADRB1,ADRB2
MAPK1 (ERK2) activation	0.0008	9	2	0.012	0.034	MAP2K2,MAPK1
Transport of gamma-carboxylated protein precursors from the endoplasmic reticulum to the Golgi apparatus	0.0008	9	2	0.012	0.034	F2,F10
E2F-enabled inhibition of pre-replication complex formation	0.0008	9	2	0.012	0.034	CCNB1,CDK1
TRAF6 mediated IRF7 activation in TLR7/8 or 9 signaling	0.0008	9	2	0.012	0.034	TLR7,IRAK1
Downstream TCR signaling	0.0093	104	6	0.012	0.034	HLA-DRB1,IKBKB,PSMB5,PSMB2,PSMB1,PIK3CA
TCF dependent signaling in response to WNT	0.0182	203	9	0.012	0.034	AKT2,TERT,XIAP,PSMB5,PSMB2,PSMB1,TNKS,GSK3B,HDAC1
Cellular response to hypoxia	0.0067	75	5	0.012	0.034	HIF1A,PSMB5,PSMB2,PSMB1,CA9
Cellular response to chemical stress	0.0183	204	9	0.012	0.034	AKT2,PRKCD,PSMB5,PSMB2,PSMB1,IDH1,GSK3B,HDAC3,CARM1
Signaling by Hedgehog	0.0123	137	7	0.013	0.034	SHH,PSMB5,PSMB2,PSMB1,ADAM17,GRK2,GSK3B
Interleukin receptor SHC signaling	0.0024	27	3	0.013	0.034	JAK3,PIK3CD,PIK3CA
Neutrophil degranulation	0.0429	479	16	0.014	0.034	PRKCD,NCSTN,LTA4H,ELANE,CTSS,CTSC,CTSB,PSMB1,FRK,STK10,CAPN1,PSEN1,IDH1,HSP90AA1,PRCP,MAPK1
Costimulation by the CD28 family	0.007	78	5	0.014	0.034	AKT2,YES1,HLA-DRB1,PIK3CA,FYN
Extension of Telomeres	0.0046	51	4	0.014	0.034	TERT,CDK2,CCNA2,CCNA1
MHC class II antigen presentation	0.0097	108	6	0.014	0.034	HLA-DRB1,CTSS,CTSL,CTSK,CTSC,CTSB
Gamma-carboxylation of protein precursors	0.0009	10	2	0.014	0.034	F2,F10
Activation of PPARGC1A (PGC-1alpha) by phosphorylation	0.0009	10	2	0.014	0.034	PRKAA2,MAPK11
MASTL Facilitates Mitotic Progression	0.0009	10	2	0.014	0.034	CCNB1,CDK1
Removal of aminoterminal propeptides from gamma-carboxylated proteins	0.0009	10	2	0.014	0.034	F2,F10
IRAK1 recruits IKK complex	0.0009	10	2	0.014	0.034	IKBKB,IRAK1
IRAK1 recruits IKK complex upon TLR7/8 or 9 stimulation	0.0009	10	2	0.014	0.034	IKBKB,IRAK1
MAPK3 (ERK1) activation	0.0009	10	2	0.014	0.034	MAP2K1,CDK1
Activation of the AP-1 family of transcription factors	0.0009	10	2	0.014	0.034	MAPK1,MAPK11
Activation of AMPK downstream of NMDARs	0.0009	10	2	0.014	0.034	PRKAA1,PRKAA2
Caspase activation via extrinsic apoptotic signalling pathway	0.0025	28	3	0.015	0.034	DAPK1,DAPK2,DAPK3
Antigen processing-Cross presentation	0.0098	109	6	0.015	0.034	CTSS,IKBKB,CTSL,PSMB5,PSMB2,PSMB1
Nuclear events mediated by NFE2L2	0.0071	79	5	0.015	0.034	PSMB5,PSMB2,PSMB1,IDH1,GSK3B
GSK3B and BTRC:CUL1-mediated-degradation of NFE2L2	0.0047	52	4	0.015	0.034	PSMB5,PSMB2,PSMB1,GSK3B
Ubiquitin Mediated Degradation of Phosphorylated Cdc25A	0.0047	52	4	0.015	0.034	CHEK1,PSMB5,PSMB2,PSMB1
p53-Independent G1/S DNA damage checkpoint	0.0047	52	4	0.015	0.034	CHEK1,PSMB5,PSMB2,PSMB1
p53-Independent DNA Damage Response	0.0047	52	4	0.015	0.034	CHEK1,PSMB5,PSMB2,PSMB1
Amyloid fiber formation	0.0072	80	5	0.016	0.034	APH1A,NCSTN,APH1B,PSENEN,BACE1
Myogenesis	0.0026	29	3	0.016	0.034	ABL1,MAP2K6,MAPK11
Downstream signal transduction	0.0026	29	3	0.016	0.034	PDGFRB,PDGFRA,PIK3CA
Nuclear Envelope Breakdown	0.0048	53	4	0.016	0.034	PRKCB,CCNB2,CCNB1,CDK1
Downstream signaling events of B Cell Receptor (BCR)	0.0073	81	5	0.016	0.034	PRKCB,IKBKB,PSMB5,PSMB2,PSMB1
Gamma-carboxylation, transport, and amino-terminal cleavage of proteins	0.001	11	2	0.017	0.034	F2,F10
Regulation of the apoptosome activity	0.001	11	2	0.017	0.034	XIAP,MAPK1
Formation of apoptosome	0.001	11	2	0.017	0.034	XIAP,MAPK1
Regulation of gene expression by Hypoxia-inducible Factor	0.001	11	2	0.017	0.034	HIF1A,CA9
Regulation of TP53 Activity through Acetylation	0.0027	30	3	0.017	0.035	AKT2,MAP2K6,HDAC1
NADPH regeneration	0.0001	1	1	0.018	0.036	IDH1
FBXL7 down-regulates AURKA during mitotic entry and in early mitosis	0.0049	55	4	0.018	0.036	PSMB5,PSMB2,PSMB1,AURKA
Degradation of AXIN	0.0049	55	4	0.018	0.036	PSMB5,PSMB2,PSMB1,TNKS
Regulation of RUNX3 expression and activity	0.0049	55	4	0.018	0.036	PSMB5,PSMB2,PSMB1,MDM2
Transcriptional regulation of white adipocyte differentiation	0.0075	84	5	0.019	0.038	TNF,CCND3,CDK4,HDAC3,CARM1
Downregulation of SMAD2/3:SMAD4 transcriptional activity	0.0028	31	3	0.019	0.038	PARP1,HDAC1,MAPK1
Degradation of beta-catenin by the destruction complex	0.0076	85	5	0.02	0.039	PSMB5,PSMB2,PSMB1,GSK3B,HDAC1
Reversible hydration of carbon dioxide	0.0011	12	2	0.02	0.04	CA12,CA9
Endosomal/Vacuolar pathway	0.0011	12	2	0.02	0.04	CTSS,CTSL
PECAM1 interactions	0.0011	12	2	0.02	0.04	YES1,FYN
Chemokine receptors bind chemokines	0.0051	57	4	0.02	0.041	CCR1,CCR8,CCR4,CCR2
Stabilization of p53	0.0051	57	4	0.02	0.041	PSMB5,PSMB2,PSMB1,MDM2
Neurotransmitter receptors and postsynaptic signal transmission	0.0167	186	8	0.02	0.041	RPS6KA3,RPS6KA2,RPS6KA1,PRKCB,MDM2,PRKAA1,PRKAA2,MAPK1
Hedgehog 'on' state	0.0077	86	5	0.021	0.041	SHH,PSMB5,PSMB2,PSMB1,GRK2
Platelet homeostasis	0.0078	87	5	0.021	0.043	SLC8A1,NOS1,PDE11A,NOS2,PDE10A
GPVI-mediated activation cascade	0.003	33	3	0.022	0.045	PIK3CG,PIK3CA,FYN
Homology Directed Repair	0.0108	120	6	0.022	0.045	CHEK1,PARP1,ABL1,CDK2,CCNA2,CCNA1
Arachidonic acid metabolism	0.0053	59	4	0.023	0.046	LTA4H,HPGDS,MAPKAPK2,EPHX2
Cytochrome c-mediated apoptotic response	0.0012	13	2	0.023	0.047	XIAP,MAPK1
NF-kB is activated and signals survival	0.0012	13	2	0.023	0.047	IKBKB,IRAK1
Activation of RAC1	0.0012	13	2	0.023	0.047	PAK6,PAK5
p38MAPK events	0.0012	13	2	0.023	0.047	MAPKAPK2,MAPK11
Degradation of GLI2 by the proteasome	0.0054	60	4	0.024	0.048	PSMB5,PSMB2,PSMB1,GSK3B
GLI3 is processed to GLI3R by the proteasome	0.0054	60	4	0.024	0.048	PSMB5,PSMB2,PSMB1,GSK3B
EPHB-mediated forward signaling	0.003	34	3	0.024	0.048	YES1,ROCK2,FYN
