# Supplementary material for: The landscape of cyclin-dependent kinase 4/6 inhibitors in solid malignancies: emphasis on immunotherapy combinatorial strategies
Source: Med Oncol. 2025 Aug 26;42(10):447. doi: 10.1007/s12032-025-02996-8 (PMC12380978; doi:10.1007/s12032-025-02996-8)
Supplement: Supplementary file 3 — Supplementary file3 (XLSX 150 KB) [file 12032_2025_2996_MOESM3_ESM.xlsx]

## Sheet: Sheet1
Supplementary Table S3: Predicted enrichments of Gene Ontology biological processes by CDK4/6 inhibitors targets.
term_name	term_id	adjusted_p_value	negative_log10_of_adjusted_p_value	term_size	intersection_size	intersections
protein phosphorylation	GO:0006468	1.97e-97	96.7061	1346	134	PRKD2,EPHA5,GRK2,EPHA6,RPS6KA2,TNKS,CDK2,MAPK1,CHEK1,CCND2,MAP2K6,TLR7,MAPKAPK2,PRKAA2,STK17B,SMYD3,MAPK11,ELANE,AURKC,FLT3,JAK3,MAP2K1,FGFR1,AURKB,FGFR3,CCND3,MAP3K13,PIK3CG,DRD1,MARK2,SBK1,CDK5,FRK,PHKG2,PAK5,ROCK2,ABL2,FLT1,FER,STK16,PAK6,PRKCE,CCNE2,PIM2,NUAK1,PKN2,CLK4,SRPK1,PIK3CD,OPRD1,YES1,PDGFRA,MAP2K2,IKBKB,HSP90AA1,AAK1,PLK4,INCENP,CDK1,BDKRB1,RPS6KA3,CDK4,SLC8A1,PIK3CA,DAPK1,CCNE1,ABL…
phosphorylation	GO:0016310	9.32e-90	89.0304	1579	135	PRKD2,EPHA5,GRK2,EPHA6,RPS6KA2,TNKS,CDK2,MAPK1,CHEK1,CCND2,MAP2K6,TLR7,MAPKAPK2,PRKAA2,STK17B,SMYD3,MAPK11,ELANE,AURKC,FLT3,JAK3,MAP2K1,FGFR1,AURKB,FGFR3,CCND3,MAP3K13,PIK3CG,DRD1,MARK2,SBK1,CDK5,FRK,PHKG2,PAK5,ROCK2,ABL2,FLT1,FER,STK16,PAK6,PRKCE,CCNE2,PIM2,NUAK1,PKN2,CLK4,SRPK1,PIK3CD,OPRD1,YES1,PDGFRA,MAP2K2,IKBKB,HSP90AA1,AAK1,PLK4,INCENP,CDK1,BDKRB1,RPS6KA3,CDK4,SLC8A1,PIK3CA,DAPK1,CCNE1,ABL…
phosphate-containing compound metabolic process	GO:0006796	2.51e-73	72.6004	2571	145	PRKD2,EPHA5,GRK2,EPHA6,RPS6KA2,TNKS,CDK2,MAPK1,CHEK1,CCND2,MAP2K6,TLR7,MAPKAPK2,PRKAA2,STK17B,SMYD3,MAPK11,ELANE,PDE10A,AURKC,FLT3,JAK3,MAP2K1,FGFR1,AURKB,IDH1,FGFR3,CCND3,MAP3K13,PIK3CG,DRD1,MARK2,SBK1,CDK5,FRK,PHKG2,PAK5,ROCK2,ABL2,FLT1,FER,STK16,PAK6,PRKCE,CCNE2,PIM2,NUAK1,PKN2,CLK4,SRPK1,PIK3CD,OPRD1,YES1,PDGFRA,MAP2K2,IKBKB,PDE4B,HSP90AA1,AAK1,PLK4,INCENP,CDK1,BDKRB1,RPS6KA3,CDK4,SLC8A1,PIK3…
phosphorus metabolic process	GO:0006793	7.16e-73	72.1451	2596	145	PRKD2,EPHA5,GRK2,EPHA6,RPS6KA2,TNKS,CDK2,MAPK1,CHEK1,CCND2,MAP2K6,TLR7,MAPKAPK2,PRKAA2,STK17B,SMYD3,MAPK11,ELANE,PDE10A,AURKC,FLT3,JAK3,MAP2K1,FGFR1,AURKB,IDH1,FGFR3,CCND3,MAP3K13,PIK3CG,DRD1,MARK2,SBK1,CDK5,FRK,PHKG2,PAK5,ROCK2,ABL2,FLT1,FER,STK16,PAK6,PRKCE,CCNE2,PIM2,NUAK1,PKN2,CLK4,SRPK1,PIK3CD,OPRD1,YES1,PDGFRA,MAP2K2,IKBKB,PDE4B,HSP90AA1,AAK1,PLK4,INCENP,CDK1,BDKRB1,RPS6KA3,CDK4,SLC8A1,PIK3…
protein modification process	GO:0036211	3.86e-69	68.4131	3031	150	PRKD2,EPHA5,GRK2,EPHA6,RPS6KA2,TNKS,CDK2,MAPK1,PRMT8,CHEK1,CCND2,MAP2K6,TLR7,MAPKAPK2,PRKAA2,STK17B,SMYD3,MAPK11,ELANE,AURKC,FLT3,JAK3,MAP2K1,FGFR1,AURKB,FGFR3,CCND3,MAP3K13,PRMT1,PIK3CG,DRD1,MARK2,SBK1,CDK5,FRK,PHKG2,PAK5,ROCK2,BIRC2,ABL2,PRMT6,FLT1,FER,STK16,PAK6,PRKCE,CCNE2,PIM2,NUAK1,PKN2,CLK4,SRPK1,XIAP,PIK3CD,OPRD1,YES1,PDGFRA,MAP2K2,IKBKB,HSP90AA1,AAK1,PLK4,INCENP,CDK1,BDKRB1,RPS6KA3,CDK4,…
macromolecule modification	GO:0043412	9.81e-65	64.0085	3262	150	PRKD2,EPHA5,GRK2,EPHA6,RPS6KA2,TNKS,CDK2,MAPK1,PRMT8,CHEK1,CCND2,MAP2K6,TLR7,MAPKAPK2,PRKAA2,STK17B,SMYD3,MAPK11,ELANE,AURKC,FLT3,JAK3,MAP2K1,FGFR1,AURKB,FGFR3,CCND3,MAP3K13,PRMT1,PIK3CG,DRD1,MARK2,SBK1,CDK5,FRK,PHKG2,PAK5,ROCK2,BIRC2,ABL2,PRMT6,FLT1,FER,STK16,PAK6,PRKCE,CCNE2,PIM2,NUAK1,PKN2,CLK4,SRPK1,XIAP,PIK3CD,OPRD1,YES1,PDGFRA,MAP2K2,IKBKB,HSP90AA1,AAK1,PLK4,INCENP,CDK1,BDKRB1,RPS6KA3,CDK4,…
protein metabolic process	GO:0019538	3.03e-61	60.5185	4912	172	PRKD2,EPHA5,GRK2,EPHA6,LTA4H,RPS6KA2,TNKS,CDK2,PSENEN,MAPK1,PRMT8,CHEK1,CCND2,MAP2K6,TLR7,PRCP,MAPKAPK2,PRKAA2,STK17B,SMYD3,MAPK11,ELANE,AURKC,FLT3,JAK3,MAP2K1,FGFR1,AURKB,FGFR3,CCND3,MAP3K13,PRMT1,PIK3CG,CAPN1,DRD1,MARK2,SBK1,SHH,CDK5,FRK,PHKG2,PAK5,ROCK2,BIRC2,ABL2,PRMT6,FLT1,FER,STK16,PAK6,PRKCE,CCNE2,PIM2,NUAK1,PSMB5,PKN2,CLK4,SRPK1,XIAP,PIK3CD,OPRD1,YES1,PDGFRA,MAP2K2,IKBKB,HSP90AA1,L3MBTL3,…
signal transduction	GO:0007165	5.67e-58	57.2467	5959	182	PRKD2,EPHA5,GRK2,EPHA6,RPS6KA2,TNKS,CDK2,PSENEN,MAPK1,HTR1D,CHEK1,MAP2K6,CCR1,UTS2R,TLR7,PRCP,MAPKAPK2,SIGMAR1,PRKAA2,STK17B,MC4R,MAPK11,ELANE,PDE10A,FLT3,ESR2,JAK3,MAP2K1,HRH3,FGFR1,ESR1,AURKB,FGFR3,CCND3,MAP3K13,PRMT1,PIK3CG,CAPN1,DRD1,MARK2,SHH,CDK5,FRK,PAK5,ROCK2,GNRHR,BIRC2,P2RY12,ABL2,PRMT6,FLT1,FER,MCHR1,PAK6,PRKCE,ADRB1,PIM2,NUAK1,PKN2,SRPK1,XIAP,PIK3CD,OPRD1,YES1,PDGFRA,MAP2K2,NPY1R,IKBK…
intracellular signal transduction	GO:0035556	9.24e-56	55.0343	2668	130	PRKD2,EPHA5,RPS6KA2,CDK2,MAPK1,CHEK1,MAP2K6,CCR1,TLR7,MAPKAPK2,PRKAA2,STK17B,MAPK11,ELANE,PDE10A,FLT3,JAK3,MAP2K1,FGFR1,ESR1,AURKB,FGFR3,MAP3K13,PRMT1,PIK3CG,MARK2,PAK5,ROCK2,BIRC2,P2RY12,ABL2,PRMT6,FLT1,FER,PAK6,PRKCE,PIM2,NUAK1,PKN2,SRPK1,XIAP,PIK3CD,PDGFRA,MAP2K2,IKBKB,CCNB1,INCENP,CDK1,RPS6KA3,SLC8A1,PIK3CA,DAPK1,HTR6,BRD4,NOS2,KDM1A,ABL1,PRKCD,F10,AVPR2,HTR2C,HLA-DRB1,NOS1,ERN1,MAP3K6,PKN1,C…
signaling	GO:0023052	2.16e-55	54.6662	6447	185	PRKD2,EPHA5,GRK2,EPHA6,RPS6KA2,TNKS,CDK2,PSENEN,MAPK1,HTR1D,CHEK1,MAP2K6,CCR1,UTS2R,TLR7,PRCP,MAPKAPK2,SIGMAR1,PRKAA2,STK17B,MC4R,MAPK11,ELANE,PDE10A,FLT3,ESR2,JAK3,MAP2K1,HRH3,FGFR1,ESR1,AURKB,FGFR3,CCND3,MAP3K13,PRMT1,PIK3CG,CAPN1,DRD1,MARK2,SHH,CDK5,FRK,PAK5,ROCK2,GNRHR,BIRC2,P2RY12,ABL2,PRMT6,FLT1,FER,MCHR1,PAK6,PRKCE,ADRB1,PIM2,NUAK1,PKN2,MAOB,SRPK1,XIAP,PIK3CD,OPRD1,YES1,PDGFRA,MAP2K2,NPY1R…
organonitrogen compound metabolic process	GO:1901564	9.97e-55	54.0012	5986	179	PRKD2,EPHA5,GRK2,EPHA6,LTA4H,RPS6KA2,TNKS,CDK2,PSENEN,MAPK1,PRMT8,CHEK1,CCND2,MAP2K6,TLR7,PRCP,MAPKAPK2,PRKAA2,STK17B,SMYD3,MAPK11,ELANE,PDE10A,AURKC,FLT3,JAK3,MAP2K1,FGFR1,AURKB,IDH1,FGFR3,CCND3,MAP3K13,PRMT1,PIK3CG,CAPN1,DRD1,MARK2,SBK1,SHH,CDK5,FRK,PHKG2,PAK5,ROCK2,BIRC2,ABL2,PRMT6,FLT1,FER,STK16,PAK6,PRKCE,CCNE2,PIM2,NUAK1,PSMB5,PKN2,CLK4,MAOB,SRPK1,XIAP,PIK3CD,OPRD1,YES1,PDGFRA,MAP2K2,IKBKB,…
cell communication	GO:0007154	1.9e-54	53.7222	6537	185	PRKD2,EPHA5,GRK2,EPHA6,RPS6KA2,TNKS,CDK2,PSENEN,MAPK1,HTR1D,CHEK1,MAP2K6,CCR1,UTS2R,TLR7,PRCP,MAPKAPK2,SIGMAR1,PRKAA2,STK17B,MC4R,MAPK11,ELANE,PDE10A,FLT3,ESR2,JAK3,MAP2K1,HRH3,FGFR1,ESR1,AURKB,FGFR3,CCND3,MAP3K13,PRMT1,PIK3CG,CAPN1,DRD1,MARK2,SHH,CDK5,FRK,PAK5,ROCK2,GNRHR,BIRC2,P2RY12,ABL2,PRMT6,FLT1,FER,MCHR1,PAK6,PRKCE,ADRB1,PIM2,NUAK1,PKN2,MAOB,SRPK1,XIAP,PIK3CD,OPRD1,YES1,PDGFRA,MAP2K2,NPY1R…
cellular response to stimulus	GO:0051716	2.31e-50	49.6371	7394	190	PRKD2,EPHA5,GRK2,EPHA6,RPS6KA2,TNKS,CDK2,PSENEN,MAPK1,HTR1D,CHEK1,CCND2,MAP2K6,CCR1,UTS2R,TLR7,PRCP,MAPKAPK2,SIGMAR1,PRKAA2,STK17B,MC4R,SMYD3,MAPK11,ELANE,PDE10A,FLT3,ESR2,JAK3,MAP2K1,HRH3,FGFR1,ESR1,AURKB,FGFR3,CCND3,MAP3K13,PRMT1,PIK3CG,CAPN1,DRD1,MARK2,SHH,CDK5,FRK,PAK5,ROCK2,GNRHR,BIRC2,P2RY12,ABL2,PRMT6,FLT1,FER,MCHR1,PAK6,PRKCE,ADRB1,PIM2,NUAK1,PKN2,SRPK1,XIAP,PIK3CD,OPRD1,YES1,PDGFRA,MAP2K…
response to stimulus	GO:0050896	9.83e-49	48.0076	8976	203	PRKD2,EPHA5,GRK2,EPHA6,LTA4H,RPS6KA2,TNKS,CDK2,PSENEN,MAPK1,HTR1D,CHEK1,CCND2,MAP2K6,CCR1,UTS2R,TLR7,PRCP,MAPKAPK2,SIGMAR1,PRKAA2,STK17B,MC4R,SMYD3,MAPK11,ELANE,PDE10A,FLT3,ESR2,JAK3,MAP2K1,HRH3,FGFR1,ESR1,AURKB,IDH1,FGFR3,CCND3,MAP3K13,PRMT1,PIK3CG,CAPN1,DRD1,MARK2,SHH,CDK5,FRK,PAK5,ROCK2,GNRHR,BIRC2,P2RY12,ABL2,PRMT6,FLT1,FER,MCHR1,STK16,PAK6,PRKCE,ADRB1,PIM2,NUAK1,PSMB5,PKN2,MAOB,SRPK1,XIAP,PI…
response to organic substance	GO:0010033	5.42e-47	46.2662	2637	120	EPHA5,GRK2,LTA4H,RPS6KA2,CDK2,MAPK1,CHEK1,MAP2K6,CCR1,TLR7,PRCP,MAPKAPK2,PRKAA2,MC4R,SMYD3,MAPK11,ELANE,FLT3,ESR2,JAK3,HRH3,ESR1,IDH1,PIK3CG,DRD1,CDK5,ROCK2,GNRHR,BIRC2,P2RY12,ABL2,FER,PRKCE,MAOB,XIAP,YES1,PDGFRA,IKBKB,PDE4B,HSP90AA1,PTGER1,HTR1B,CDK1,BDKRB1,RPS6KA3,CDK4,SLC8A1,PIK3CA,DAPK1,NOS2,KDM1A,ABL1,PRKCD,CHRM1,CARM1,AVPR2,HLA-DRB1,NOS1,ERN1,CTSL,CTSB,PKN1,CCR8,NCSTN,CDK9,MAP2K3,PRKAA1,HTR…
response to chemical	GO:0042221	2.15e-45	44.6682	3957	141	PRKD2,EPHA5,GRK2,LTA4H,RPS6KA2,CDK2,MAPK1,CHEK1,MAP2K6,CCR1,TLR7,PRCP,MAPKAPK2,PRKAA2,MC4R,SMYD3,MAPK11,ELANE,FLT3,ESR2,JAK3,MAP2K1,HRH3,FGFR1,ESR1,IDH1,PIK3CG,DRD1,SHH,CDK5,ROCK2,GNRHR,BIRC2,P2RY12,ABL2,FLT1,FER,PRKCE,MAOB,XIAP,PIK3CD,OPRD1,YES1,PDGFRA,IKBKB,PDE4B,HSP90AA1,PTGER1,HTR1B,CDK1,BDKRB1,RPS6KA3,CDK4,SLC8A1,PIK3CA,DAPK1,NOS2,KDM1A,ABL1,PRKCD,CHRM1,CARM1,AVPR2,HLA-DRB1,NOS1,ERN1,CTSL,TE…
cellular response to chemical stimulus	GO:0070887	1.97e-44	43.7053	2683	118	PRKD2,EPHA5,GRK2,RPS6KA2,CDK2,MAPK1,CHEK1,MAP2K6,CCR1,PRCP,MAPKAPK2,PRKAA2,SMYD3,MAPK11,FLT3,ESR2,JAK3,HRH3,FGFR1,ESR1,PIK3CG,DRD1,SHH,CDK5,ROCK2,GNRHR,BIRC2,P2RY12,ABL2,FLT1,FER,PRKCE,XIAP,PIK3CD,OPRD1,YES1,PDGFRA,IKBKB,PDE4B,PTGER1,HTR1B,CDK1,CDK4,SLC8A1,PIK3CA,DAPK1,NOS2,KDM1A,ABL1,PRKCD,CHRM1,CARM1,AVPR2,HLA-DRB1,NOS1,ERN1,CTSL,TERT,CTSB,PKN1,CCR8,NCSTN,CDK9,MAP2K3,PRKAA1,IRAK1,IKBKE,AVPR1A,C…
regulation of cell communication	GO:0010646	5.62e-44	43.2506	3443	131	PRKD2,EPHA5,GRK2,TNKS,MAPK1,CHEK1,MAP2K6,CCR1,TLR7,PRCP,MAPKAPK2,PRKAA2,ELANE,PDE10A,FLT3,JAK3,MAP2K1,FGFR1,ESR1,AURKB,FGFR3,MAP3K13,PRMT1,PIK3CG,CAPN1,DRD1,SHH,CDK5,PAK5,ROCK2,BIRC2,P2RY12,ABL2,PRMT6,FLT1,FER,PAK6,PRKCE,PIM2,NUAK1,XIAP,PDGFRA,MAP2K2,IKBKB,PDE4B,CCNB1,AAK1,HTR1B,INCENP,SLC8A1,PIK3CA,DAPK1,HTR6,BRD4,NOS2,KDM1A,ABL1,PRKCD,CHRM1,F10,CARM1,HTR2C,HLA-DRB1,NOS1,ERN1,CTSL,TERT,PKN1,NCST…
regulation of signaling	GO:0023051	2.29e-42	41.6406	3437	129	PRKD2,EPHA5,GRK2,TNKS,MAPK1,CHEK1,MAP2K6,CCR1,TLR7,PRCP,MAPKAPK2,PRKAA2,ELANE,PDE10A,FLT3,JAK3,MAP2K1,FGFR1,ESR1,AURKB,FGFR3,MAP3K13,PRMT1,PIK3CG,CAPN1,DRD1,SHH,CDK5,PAK5,ROCK2,BIRC2,P2RY12,ABL2,PRMT6,FLT1,FER,PAK6,PRKCE,PIM2,NUAK1,XIAP,PDGFRA,MAP2K2,IKBKB,PDE4B,CCNB1,AAK1,HTR1B,INCENP,PIK3CA,DAPK1,HTR6,BRD4,NOS2,KDM1A,ABL1,PRKCD,CHRM1,F10,CARM1,HTR2C,HLA-DRB1,NOS1,ERN1,CTSL,TERT,PKN1,NCSTN,MAP2K…
regulation of molecular function	GO:0065009	3.87e-41	40.4118	1799	96	PRKD2,EPHA5,TNKS,PSENEN,MAPK1,CCND2,ELANE,FLT3,ESR2,MAP2K1,FGFR1,ESR1,AURKB,FGFR3,CCND3,MAP3K13,PIK3CG,CAPN1,DRD1,MARK2,ROCK2,BIRC2,ABL2,FLT1,FER,PRKCE,ADRB1,CCNE2,NUAK1,XIAP,OPRD1,PDGFRA,MAP2K2,IKBKB,HSP90AA1,APH1B,RPS6KA3,SLC8A1,DAPK1,KDM1A,ABL1,PRKCD,AVPR2,HLA-DRB1,NOS1,ERN1,TERT,CTSB,NCSTN,MAP2K3,MAP3K12,HTR2B,IRAK1,IKBKE,PSEN2,TGFBR2,CCNT1,AOC3,AVPR1A,CDK5R1,TNF,HCK,BIRC3,ALK,PRKD1,AVPR1B,AP…
positive regulation of biological process	GO:0048518	4.4e-41	40.3564	6250	167	PRKD2,GRK2,RPS6KA2,TNKS,CDK2,PSENEN,MAPK1,CHEK1,CCND2,MAP2K6,CCR1,TLR7,MAPKAPK2,PRKAA2,STK17B,MC4R,SMYD3,MAPK11,ELANE,AURKC,FLT3,ESR2,MAP2K1,FGFR1,ESR1,AURKB,FGFR3,CCND3,MAP3K13,PRMT1,PIK3CG,CAPN1,DRD1,MARK2,SHH,CDK5,PHKG2,ROCK2,BIRC2,P2RY12,ABL2,FLT1,FER,MCHR1,STK16,PRKCE,ADRB1,PIM2,PKN2,MAOB,SRPK1,XIAP,PIK3CD,OPRD1,YES1,PDGFRA,MAP2K2,IKBKB,PDE4B,CCNB1,HSP90AA1,L3MBTL3,AAK1,HTR1B,PLK4,INCENP,CDK…
regulation of signal transduction	GO:0009966	4.85e-41	40.3145	3010	120	PRKD2,GRK2,TNKS,MAPK1,CHEK1,MAP2K6,CCR1,TLR7,PRCP,MAPKAPK2,PRKAA2,ELANE,PDE10A,FLT3,JAK3,MAP2K1,FGFR1,ESR1,AURKB,FGFR3,MAP3K13,PRMT1,PIK3CG,CAPN1,SHH,PAK5,ROCK2,BIRC2,P2RY12,ABL2,PRMT6,FLT1,FER,PAK6,PRKCE,PIM2,NUAK1,XIAP,PDGFRA,MAP2K2,IKBKB,PDE4B,CCNB1,AAK1,HTR1B,INCENP,PIK3CA,DAPK1,HTR6,BRD4,KDM1A,ABL1,PRKCD,F10,CARM1,HTR2C,HLA-DRB1,NOS1,ERN1,CTSL,TERT,PKN1,MAP2K3,MAP3K12,PRKAA1,HTR2B,IRAK1,IKBK…
response to oxygen-containing compound	GO:1901700	2.15e-40	39.6686	1663	92	EPHA5,GRK2,LTA4H,RPS6KA2,CDK2,MAPK1,MAP2K6,TLR7,MAPKAPK2,PRKAA2,MC4R,SMYD3,ELANE,ESR2,JAK3,HRH3,ESR1,PIK3CG,DRD1,CDK5,ROCK2,GNRHR,BIRC2,P2RY12,ABL2,FER,PRKCE,MAOB,YES1,PDGFRA,PDE4B,HSP90AA1,PTGER1,HTR1B,CDK1,BDKRB1,RPS6KA3,CDK4,SLC8A1,PIK3CA,DAPK1,NOS2,KDM1A,ABL1,PRKCD,CHRM1,CARM1,HLA-DRB1,NOS1,ERN1,NCSTN,MAP2K3,PRKAA1,HTR5A,IRAK1,TGFBR2,AVPR1A,CTSK,CDK5R1,TNF,HCK,TGFBR1,ALK,PRKD1,EPHA4,CCNA2,PIM…
regulation of phosphate metabolic process	GO:0019220	6.26e-39	38.2038	1132	77	MAPK1,CCND2,MAP2K6,TLR7,PRKAA2,SMYD3,ELANE,FLT3,MAP2K1,FGFR1,AURKB,IDH1,FGFR3,CCND3,MAP3K13,PIK3CG,DRD1,MARK2,ROCK2,FLT1,FER,PRKCE,CCNE2,NUAK1,OPRD1,YES1,PDGFRA,MAP2K2,IKBKB,HSP90AA1,INCENP,BDKRB1,SLC8A1,PIK3CA,ABL1,PRKCD,HTR2C,HLA-DRB1,NOS1,ERN1,PKN1,MAP2K3,MAP3K12,PRKAA1,HTR2B,IRAK1,TGFBR2,CCNT1,CDK5R1,TNF,PRKD1,AVPR1B,EPHA4,HIPK2,GSK3A,CSF1R,NPM1,ADAM17,STK4,PDGFRB,PARP1,TNIK,FYN,BDKRB2,RIPK3,…
regulation of phosphorus metabolic process	GO:0051174	6.33e-39	38.1986	1133	77	MAPK1,CCND2,MAP2K6,TLR7,PRKAA2,SMYD3,ELANE,FLT3,MAP2K1,FGFR1,AURKB,IDH1,FGFR3,CCND3,MAP3K13,PIK3CG,DRD1,MARK2,ROCK2,FLT1,FER,PRKCE,CCNE2,NUAK1,OPRD1,YES1,PDGFRA,MAP2K2,IKBKB,HSP90AA1,INCENP,BDKRB1,SLC8A1,PIK3CA,ABL1,PRKCD,HTR2C,HLA-DRB1,NOS1,ERN1,PKN1,MAP2K3,MAP3K12,PRKAA1,HTR2B,IRAK1,TGFBR2,CCNT1,CDK5R1,TNF,PRKD1,AVPR1B,EPHA4,HIPK2,GSK3A,CSF1R,NPM1,ADAM17,STK4,PDGFRB,PARP1,TNIK,FYN,BDKRB2,RIPK3,…
regulation of protein metabolic process	GO:0051246	6.33e-39	38.1986	2102	100	RPS6KA2,CDK2,PSENEN,MAPK1,CCND2,MAP2K6,TLR7,PRKAA2,SMYD3,ELANE,FLT3,JAK3,MAP2K1,FGFR1,AURKB,FGFR3,CCND3,MAP3K13,PRMT1,PIK3CG,DRD1,MARK2,SHH,CDK5,ROCK2,BIRC2,PRMT6,FLT1,FER,PRKCE,CCNE2,NUAK1,XIAP,OPRD1,YES1,MAP2K2,IKBKB,HSP90AA1,L3MBTL3,INCENP,BDKRB1,APH1B,RPS6KA3,SLC8A1,PIK3CA,DAPK1,NOS2,KDM1A,METAP1,ABL1,PRKCD,HLA-DRB1,NOS1,ERN1,PKN1,NCSTN,MAP2K3,MAP3K12,PRKAA1,HTR2B,IRAK1,TGFBR2,CCNT1,CDK5R1,TN…
positive regulation of cellular process	GO:0048522	2.24e-38	37.6502	5717	157	PRKD2,GRK2,RPS6KA2,TNKS,CDK2,MAPK1,CHEK1,CCND2,MAP2K6,CCR1,TLR7,MAPKAPK2,PRKAA2,STK17B,SMYD3,MAPK11,ELANE,AURKC,FLT3,ESR2,MAP2K1,FGFR1,ESR1,AURKB,FGFR3,CCND3,MAP3K13,PRMT1,PIK3CG,CAPN1,DRD1,MARK2,SHH,CDK5,PHKG2,ROCK2,BIRC2,P2RY12,ABL2,FLT1,FER,STK16,PRKCE,PIM2,PKN2,MAOB,XIAP,PIK3CD,OPRD1,YES1,PDGFRA,MAP2K2,IKBKB,PDE4B,CCNB1,HSP90AA1,AAK1,HTR1B,PLK4,INCENP,CDK1,BDKRB1,RPS6KA3,CDK4,PIK3CA,DAPK1,HTR…
regulation of response to stimulus	GO:0048583	2.49e-38	37.6043	3939	132	PRKD2,GRK2,TNKS,MAPK1,CHEK1,MAP2K6,CCR1,TLR7,PRCP,MAPKAPK2,PRKAA2,ELANE,PDE10A,FLT3,JAK3,MAP2K1,FGFR1,ESR1,AURKB,FGFR3,MAP3K13,PRMT1,PIK3CG,CAPN1,DRD1,SHH,PAK5,ROCK2,BIRC2,P2RY12,ABL2,PRMT6,FLT1,FER,PAK6,PRKCE,PIM2,NUAK1,XIAP,PIK3CD,YES1,PDGFRA,MAP2K2,IKBKB,PDE4B,CCNB1,HSP90AA1,AAK1,HTR1B,INCENP,RPS6KA3,PIK3CA,DAPK1,HTR6,BRD4,KDM1A,ABL1,PRKCD,F10,CARM1,HTR2C,HLA-DRB1,NOS1,ERN1,CTSL,TERT,PKN1,CDK9…
programmed cell death	GO:0012501	1.2e-37	36.9223	1984	96	PRKD2,RPS6KA2,MAPK1,CHEK1,CCND2,MAP2K6,SIGMAR1,PRKAA2,STK17B,ELANE,FLT3,JAK3,FGFR1,ESR1,AURKB,FGFR3,PIK3CG,SHH,CDK5,PAK5,BIRC2,ABL2,PAK6,PRKCE,PIM2,PKN2,XIAP,PIK3CD,HSP90AA1,CDK1,RPS6KA3,PIK3CA,DAPK1,NOS2,KDM1A,ABL1,PRKCD,CARM1,ERN1,CTSL,TERT,CTSB,PKN1,NCSTN,MAP3K12,PRKAA1,STK17A,HTR2B,IKBKE,PSEN2,TGFBR2,CTSK,CDK5R1,TNF,HCK,BIRC3,TGFBR1,ALK,PRKD1,PIM1,HIPK2,PRKCI,AURKA,GHSR,GSK3A,PLK3,IGF1R,CSF1R…
cell death	GO:0008219	1.37e-37	36.8626	1988	96	PRKD2,RPS6KA2,MAPK1,CHEK1,CCND2,MAP2K6,SIGMAR1,PRKAA2,STK17B,ELANE,FLT3,JAK3,FGFR1,ESR1,AURKB,FGFR3,PIK3CG,SHH,CDK5,PAK5,BIRC2,ABL2,PAK6,PRKCE,PIM2,PKN2,XIAP,PIK3CD,HSP90AA1,CDK1,RPS6KA3,PIK3CA,DAPK1,NOS2,KDM1A,ABL1,PRKCD,CARM1,ERN1,CTSL,TERT,CTSB,PKN1,NCSTN,MAP3K12,PRKAA1,STK17A,HTR2B,IKBKE,PSEN2,TGFBR2,CTSK,CDK5R1,TNF,HCK,BIRC3,TGFBR1,ALK,PRKD1,PIM1,HIPK2,PRKCI,AURKA,GHSR,GSK3A,PLK3,IGF1R,CSF1R…
regulation of catalytic activity	GO:0050790	1.63e-37	36.789	1227	78	EPHA5,TNKS,PSENEN,MAPK1,CCND2,ELANE,FLT3,MAP2K1,FGFR1,ESR1,AURKB,FGFR3,CCND3,MAP3K13,PIK3CG,CAPN1,DRD1,MARK2,ROCK2,BIRC2,ABL2,FLT1,ADRB1,CCNE2,NUAK1,XIAP,PDGFRA,MAP2K2,IKBKB,HSP90AA1,APH1B,RPS6KA3,SLC8A1,DAPK1,ABL1,PRKCD,AVPR2,HLA-DRB1,NOS1,ERN1,TERT,CTSB,NCSTN,MAP2K3,MAP3K12,HTR2B,IRAK1,PSEN2,TGFBR2,CCNT1,AOC3,AVPR1A,CDK5R1,TNF,BIRC3,AVPR1B,APH1A,EPHA4,GSK3A,CSF1R,NPM1,ADAM17,PDGFRB,PARP1,FYN,RI…
regulation of intracellular signal transduction	GO:1902531	1.76e-37	36.7542	1766	91	PRKD2,MAPK1,CHEK1,MAP2K6,CCR1,TLR7,PRKAA2,ELANE,PDE10A,FLT3,MAP2K1,FGFR1,ESR1,AURKB,FGFR3,MAP3K13,PRMT1,PIK3CG,PAK5,ROCK2,BIRC2,P2RY12,ABL2,PRMT6,FLT1,FER,PAK6,PRKCE,PIM2,NUAK1,XIAP,PDGFRA,MAP2K2,IKBKB,CCNB1,INCENP,PIK3CA,HTR6,BRD4,KDM1A,ABL1,PRKCD,F10,HTR2C,HLA-DRB1,ERN1,MAP2K3,MAP3K12,PRKAA1,HTR2B,IRAK1,IKBKE,TGFBR2,TNF,BIRC3,TGFBR1,PRKD1,AVPR1B,EPHA4,PIM1,HIPK2,AURKA,GSK3A,PLK3,IGF1R,CSF1R,NPM…
positive regulation of molecular function	GO:0044093	4.57e-37	36.3404	1097	74	PRKD2,EPHA5,TNKS,PSENEN,MAPK1,CCND2,ELANE,FLT3,ESR2,MAP2K1,FGFR1,ESR1,AURKB,FGFR3,CCND3,MAP3K13,PIK3CG,DRD1,MARK2,ROCK2,ABL2,FLT1,FER,ADRB1,OPRD1,PDGFRA,MAP2K2,IKBKB,HSP90AA1,APH1B,DAPK1,ABL1,PRKCD,AVPR2,HLA-DRB1,ERN1,TERT,NCSTN,MAP2K3,MAP3K12,HTR2B,IRAK1,IKBKE,PSEN2,TGFBR2,AVPR1A,TNF,ALK,PRKD1,AVPR1B,APH1A,EPHA4,HIPK2,PRKCI,GSK3A,CSF1R,NPM1,ADAM17,RPS6KA4,STK4,PDGFRB,FYN,CTSS,RIPK3,GSK3B,HIF1A,H…
peptidyl-amino acid modification	GO:0018193	1.46e-36	35.8367	747	63	PRKD2,GRK2,TNKS,CDK2,MAPK1,PRMT8,CHEK1,MAPKAPK2,PRKAA2,SMYD3,FLT3,JAK3,FGFR1,FGFR3,MAP3K13,PRMT1,MARK2,CDK5,ROCK2,ABL2,PRMT6,FLT1,FER,PRKCE,OPRD1,YES1,PDGFRA,MAP2K2,IKBKB,CDK1,RPS6KA3,NOS2,METAP1,ABL1,PRKCD,CARM1,NOS1,ERN1,MAP3K12,PRKAA1,CDK5R1,TNF,HCK,TGFBR1,ALK,PRKD1,EPHA4,HIPK2,PRKCI,AURKA,GSK3A,IGF1R,CSF1R,MDM2,ADAM17,STK4,PDGFRB,FYN,BDKRB2,GSK3B,EPHB2,PDE4D,HIPK3
regulation of protein modification process	GO:0031399	1.46e-36	35.8361	1229	77	MAPK1,CCND2,MAP2K6,TLR7,PRKAA2,SMYD3,ELANE,FLT3,MAP2K1,FGFR1,AURKB,FGFR3,CCND3,MAP3K13,PIK3CG,DRD1,MARK2,CDK5,ROCK2,BIRC2,FLT1,FER,PRKCE,CCNE2,NUAK1,XIAP,OPRD1,YES1,MAP2K2,IKBKB,HSP90AA1,INCENP,BDKRB1,SLC8A1,PIK3CA,KDM1A,ABL1,PRKCD,HLA-DRB1,NOS1,ERN1,PKN1,MAP2K3,MAP3K12,PRKAA1,HTR2B,IRAK1,TGFBR2,CCNT1,CDK5R1,TNF,BIRC3,TGFBR1,PRKD1,EPHA4,HIPK2,GSK3A,CSF1R,NPM1,ADAM17,STK4,PDGFRB,TNIK,FYN,BDKRB2,RI…
intracellular signaling cassette	GO:0141124	1.46e-36	35.8357	1861	92	PRKD2,EPHA5,CDK2,MAPK1,MAP2K6,CCR1,TLR7,MAPKAPK2,MAPK11,ELANE,PDE10A,FLT3,MAP2K1,FGFR1,ESR1,FGFR3,MAP3K13,PRMT1,PIK3CG,PAK5,ROCK2,BIRC2,P2RY12,ABL2,FLT1,FER,PAK6,PRKCE,PIM2,XIAP,PIK3CD,PDGFRA,MAP2K2,IKBKB,CDK1,SLC8A1,PIK3CA,BRD4,NOS2,ABL1,PRKCD,AVPR2,HTR2C,HLA-DRB1,NOS1,ERN1,MAP3K6,CCR8,MAP2K3,MAP3K12,PRKAA1,HTR2B,IRAK1,IKBKE,TGFBR2,AVPR1A,CCR4,TNF,BIRC3,TGFBR1,ALK,PDE7A,PRKD1,AVPR1B,EPHA4,CCNA2,…
apoptotic process	GO:0006915	1.83e-36	35.7384	1913	93	PRKD2,RPS6KA2,MAPK1,CHEK1,CCND2,MAP2K6,SIGMAR1,PRKAA2,STK17B,FLT3,JAK3,FGFR1,ESR1,AURKB,FGFR3,PIK3CG,SHH,CDK5,PAK5,BIRC2,ABL2,PAK6,PRKCE,PIM2,PKN2,XIAP,PIK3CD,HSP90AA1,CDK1,RPS6KA3,PIK3CA,DAPK1,KDM1A,ABL1,PRKCD,CARM1,ERN1,CTSL,TERT,CTSB,PKN1,NCSTN,MAP3K12,PRKAA1,STK17A,HTR2B,IKBKE,PSEN2,TGFBR2,CTSK,CDK5R1,TNF,HCK,BIRC3,TGFBR1,ALK,PRKD1,PIM1,HIPK2,PRKCI,AURKA,GHSR,GSK3A,PLK3,IGF1R,CSF1R,NPM1,MDM2,…
regulation of phosphorylation	GO:0042325	7.47e-36	35.1264	966	69	MAPK1,CCND2,MAP2K6,TLR7,SMYD3,ELANE,FLT3,MAP2K1,FGFR1,AURKB,FGFR3,CCND3,MAP3K13,PIK3CG,DRD1,MARK2,ROCK2,FLT1,FER,PRKCE,CCNE2,OPRD1,YES1,PDGFRA,MAP2K2,IKBKB,HSP90AA1,INCENP,BDKRB1,SLC8A1,PIK3CA,ABL1,PRKCD,HLA-DRB1,NOS1,ERN1,PKN1,MAP2K3,MAP3K12,PRKAA1,HTR2B,IRAK1,TGFBR2,CCNT1,CDK5R1,TNF,PRKD1,EPHA4,HIPK2,GSK3A,CSF1R,NPM1,ADAM17,STK4,PDGFRB,TNIK,FYN,BDKRB2,RIPK3,EPHB2,CCND1,MAP2K4,F2,DSTYK,PSEN1,HDA…
cellular response to organic substance	GO:0071310	2.01e-35	34.6978	1971	93	EPHA5,RPS6KA2,MAPK1,CHEK1,MAP2K6,CCR1,PRCP,MAPKAPK2,PRKAA2,SMYD3,MAPK11,FLT3,ESR2,JAK3,ESR1,PIK3CG,DRD1,CDK5,ROCK2,GNRHR,BIRC2,P2RY12,ABL2,FER,PRKCE,XIAP,YES1,PDGFRA,IKBKB,PDE4B,PTGER1,HTR1B,CDK1,CDK4,SLC8A1,PIK3CA,DAPK1,NOS2,KDM1A,ABL1,PRKCD,CARM1,AVPR2,HLA-DRB1,ERN1,CTSL,CTSB,PKN1,CCR8,NCSTN,CDK9,MAP2K3,PRKAA1,IRAK1,IKBKE,AVPR1A,CCR4,CTSK,TNF,HCK,BIRC3,ALK,PRKD1,AVPR1B,EPHA4,CCNA2,PIM1,PRKCI,GH…
positive regulation of metabolic process	GO:0009893	5.24e-35	34.2805	3711	124	PRKD2,RPS6KA2,TNKS,CDK2,PSENEN,MAPK1,CCND2,MAP2K6,TLR7,MAPKAPK2,PRKAA2,SMYD3,MAPK11,ELANE,FLT3,ESR2,MAP2K1,FGFR1,ESR1,AURKB,FGFR3,CCND3,MAP3K13,PRMT1,PIK3CG,MARK2,SHH,PHKG2,ROCK2,BIRC2,FLT1,STK16,PRKCE,ADRB1,PIM2,MAOB,XIAP,PIK3CD,OPRD1,YES1,PDGFRA,MAP2K2,IKBKB,PDE4B,CCNB1,HSP90AA1,L3MBTL3,INCENP,CDK1,APH1B,RPS6KA3,DAPK1,BRD4,NOS2,KDM1A,ABL1,PRKCD,CARM1,AVPR2,HTR2C,HLA-DRB1,NOS1,ERN1,TERT,PKN1,NCS…
regulation of protein phosphorylation	GO:0001932	1.57e-34	33.803	910	66	MAPK1,CCND2,MAP2K6,TLR7,SMYD3,ELANE,FLT3,MAP2K1,FGFR1,AURKB,FGFR3,CCND3,MAP3K13,PIK3CG,DRD1,MARK2,ROCK2,FLT1,FER,PRKCE,CCNE2,OPRD1,YES1,MAP2K2,HSP90AA1,INCENP,BDKRB1,SLC8A1,PIK3CA,ABL1,PRKCD,HLA-DRB1,NOS1,ERN1,PKN1,MAP2K3,MAP3K12,PRKAA1,HTR2B,IRAK1,TGFBR2,CCNT1,CDK5R1,TNF,PRKD1,EPHA4,HIPK2,GSK3A,CSF1R,NPM1,ADAM17,STK4,PDGFRB,TNIK,FYN,BDKRB2,RIPK3,EPHB2,CCND1,MAP2K4,F2,PSEN1,HDAC3,PDE4D,ADRB2,HIPK3
response to endogenous stimulus	GO:0009719	4.65e-34	33.3328	1678	85	PRKD2,LTA4H,MAPK1,CHEK1,PRCP,MAPKAPK2,PRKAA2,MC4R,SMYD3,FLT3,ESR2,JAK3,FGFR1,ESR1,IDH1,FGFR3,PRMT1,PIK3CG,DRD1,CDK5,ROCK2,GNRHR,P2RY12,FLT1,FER,STK16,PRKCE,MAOB,XIAP,PIK3CD,OPRD1,YES1,PDGFRA,HSP90AA1,PTGER1,HTR1B,SLC8A1,PIK3CA,NOS2,KDM1A,ABL1,PRKCD,CARM1,AVPR2,NOS1,ERN1,CTSL,CTSB,PKN1,NCSTN,MAP2K3,PRKAA1,TGFBR2,AVPR1A,CTSK,TNF,TGFBR1,ALK,PRKD1,AVPR1B,EPHA4,CCNA2,HIPK2,PRKCI,GHSR,GSK3A,IGF1R,MDM2,…
regulation of programmed cell death	GO:0043067	5.01e-34	33.3	1506	81	PRKD2,RPS6KA2,CCND2,MAP2K6,SIGMAR1,PRKAA2,STK17B,FLT3,JAK3,FGFR1,ESR1,AURKB,PIK3CG,SHH,CDK5,PAK5,BIRC2,ABL2,PIM2,XIAP,PIK3CD,HSP90AA1,CDK1,RPS6KA3,PIK3CA,DAPK1,NOS2,KDM1A,ABL1,PRKCD,CARM1,CTSL,TERT,CTSB,MAP3K12,PRKAA1,STK17A,HTR2B,PSEN2,CTSK,CDK5R1,TNF,HCK,BIRC3,TGFBR1,ALK,PIM1,HIPK2,PRKCI,AURKA,GHSR,PLK3,IGF1R,CSF1R,NPM1,MDM2,ADAM17,CTSC,STK4,DAPK2,FAP,BACE1,PARP1,FYN,BDKRB2,CTSS,RIPK3,DPP9,GSK3…
positive regulation of cellular metabolic process	GO:0031325	1.88e-33	32.7259	3346	116	PRKD2,RPS6KA2,TNKS,CDK2,MAPK1,CCND2,MAP2K6,TLR7,MAPKAPK2,PRKAA2,SMYD3,MAPK11,ELANE,FLT3,ESR2,MAP2K1,FGFR1,ESR1,AURKB,FGFR3,CCND3,MAP3K13,PRMT1,PIK3CG,MARK2,SHH,PHKG2,ROCK2,BIRC2,FLT1,STK16,PRKCE,PIM2,MAOB,XIAP,PIK3CD,OPRD1,YES1,PDGFRA,MAP2K2,IKBKB,PDE4B,CCNB1,HSP90AA1,INCENP,CDK1,RPS6KA3,DAPK1,BRD4,NOS2,KDM1A,ABL1,PRKCD,CARM1,AVPR2,HTR2C,HLA-DRB1,NOS1,ERN1,TERT,PKN1,NCSTN,CDK9,MAP2K3,MAP3K12,PRKA…
regulation of apoptotic process	GO:0042981	3.56e-33	32.4482	1463	79	PRKD2,RPS6KA2,CCND2,MAP2K6,SIGMAR1,PRKAA2,STK17B,FLT3,JAK3,FGFR1,ESR1,AURKB,PIK3CG,SHH,CDK5,PAK5,BIRC2,ABL2,PIM2,XIAP,PIK3CD,HSP90AA1,CDK1,RPS6KA3,PIK3CA,DAPK1,KDM1A,ABL1,PRKCD,CARM1,CTSL,TERT,CTSB,MAP3K12,PRKAA1,STK17A,HTR2B,PSEN2,CTSK,CDK5R1,TNF,HCK,BIRC3,TGFBR1,ALK,PIM1,HIPK2,PRKCI,AURKA,GHSR,PLK3,IGF1R,CSF1R,NPM1,MDM2,ADAM17,CTSC,STK4,DAPK2,FAP,BACE1,PARP1,FYN,BDKRB2,CTSS,RIPK3,GSK3B,HIF1A,HD…
positive regulation of signaling	GO:0023056	4.62e-33	32.3357	1778	86	PRKD2,TNKS,MAPK1,MAP2K6,CCR1,TLR7,ELANE,FLT3,MAP2K1,FGFR1,AURKB,FGFR3,MAP3K13,PRMT1,PIK3CG,DRD1,SHH,ROCK2,BIRC2,P2RY12,FLT1,FER,PRKCE,PIM2,XIAP,PDGFRA,MAP2K2,IKBKB,AAK1,INCENP,PIK3CA,HTR6,BRD4,ABL1,PRKCD,F10,HTR2C,HLA-DRB1,NOS1,ERN1,CTSL,TERT,NCSTN,MAP2K3,MAP3K12,HTR2B,IRAK1,IKBKE,TGFBR2,CTSK,TNF,BIRC3,TGFBR1,PRKD1,AVPR1B,EPHA4,PIM1,HIPK2,PRKCI,BMP2K,GHSR,GSK3A,IGF1R,CSF1R,ADAM17,CTSC,STK4,PDGFRB…
cellular response to endogenous stimulus	GO:0071495	5.83e-33	32.2343	1432	78	PRKD2,MAPK1,CHEK1,PRCP,MAPKAPK2,PRKAA2,SMYD3,FLT3,ESR2,JAK3,FGFR1,ESR1,FGFR3,PRMT1,PIK3CG,DRD1,CDK5,ROCK2,GNRHR,P2RY12,FLT1,FER,STK16,PRKCE,XIAP,PIK3CD,OPRD1,YES1,PDGFRA,PTGER1,HTR1B,SLC8A1,PIK3CA,KDM1A,ABL1,PRKCD,CARM1,AVPR2,NOS1,ERN1,CTSL,CTSB,PKN1,NCSTN,MAP2K3,PRKAA1,TGFBR2,AVPR1A,CTSK,TNF,TGFBR1,ALK,PRKD1,AVPR1B,EPHA4,CCNA2,HIPK2,PRKCI,GHSR,GSK3A,IGF1R,MDM2,ADAM17,PDGFRB,BACE1,PARP1,FYN,CTSS,…
positive regulation of cell communication	GO:0010647	2.95e-32	31.5299	1777	85	PRKD2,TNKS,MAPK1,MAP2K6,CCR1,TLR7,ELANE,FLT3,MAP2K1,FGFR1,AURKB,FGFR3,MAP3K13,PRMT1,PIK3CG,DRD1,SHH,ROCK2,BIRC2,P2RY12,FLT1,FER,PRKCE,PIM2,XIAP,PDGFRA,MAP2K2,IKBKB,AAK1,INCENP,PIK3CA,HTR6,BRD4,ABL1,PRKCD,F10,HTR2C,HLA-DRB1,NOS1,ERN1,CTSL,TERT,NCSTN,MAP2K3,MAP3K12,HTR2B,IRAK1,IKBKE,TGFBR2,CTSK,TNF,BIRC3,TGFBR1,PRKD1,AVPR1B,EPHA4,PIM1,HIPK2,PRKCI,BMP2K,GHSR,GSK3A,IGF1R,CSF1R,ADAM17,CTSC,STK4,PDGFRB…
regulation of cellular process	GO:0050794	1.71e-31	30.7663	11738	207	PRKD2,EPHA5,GRK2,EPHA6,RPS6KA2,TNKS,CDK2,PSENEN,MAPK1,HTR1D,CHEK1,CCND2,MAP2K6,CCR1,UTS2R,TLR7,PRCP,MAPKAPK2,SIGMAR1,PRKAA2,STK17B,MC4R,SMYD3,MAPK11,ELANE,PDE10A,AURKC,FLT3,ESR2,JAK3,MAP2K1,HRH3,FGFR1,ESR1,AURKB,IDH1,FGFR3,CCND3,MAP3K13,PRMT1,PIK3CG,CAPN1,DRD1,MARK2,SHH,CDK5,FRK,PHKG2,PAK5,ROCK2,GNRHR,BIRC2,P2RY12,ABL2,PRMT6,FLT1,FER,MCHR1,STK16,PAK6,PRKCE,ADRB1,CCNE2,PIM2,NUAK1,PKN2,CLK4,MAOB,SR…
cellular response to oxygen-containing compound	GO:1901701	2e-31	30.7	1179	70	EPHA5,GRK2,RPS6KA2,CDK2,MAPK1,MAP2K6,PRKAA2,SMYD3,ESR2,JAK3,HRH3,ESR1,PIK3CG,DRD1,CDK5,ROCK2,GNRHR,P2RY12,ABL2,FER,PRKCE,YES1,PDGFRA,PDE4B,PTGER1,CDK1,CDK4,SLC8A1,PIK3CA,DAPK1,NOS2,KDM1A,ABL1,PRKCD,CHRM1,HLA-DRB1,ERN1,NCSTN,MAP2K3,PRKAA1,IRAK1,AVPR1A,CDK5R1,TNF,HCK,ALK,PRKD1,EPHA4,CCNA2,PIM1,PRKCI,GHSR,GSK3A,IGF1R,MDM2,BACE1,PARP1,FYN,CHRM3,RIPK3,GSK3B,HIF1A,EPHB2,HRH4,PRKCB,MAP2K4,AKT2,PSEN1,PDE…
protein autophosphorylation	GO:0046777	2e-31	30.7	187	35	PRKD2,STK17B,FLT3,FGFR1,AURKB,MAP3K13,MARK2,FLT1,FER,STK16,PDGFRA,MAP2K2,DAPK1,ABL1,ERN1,MAP3K12,IRAK1,HCK,ALK,PRKD1,EPHA4,PIM1,AURKA,IGF1R,CSF1R,STK4,DAPK2,PDGFRB,TNIK,RIPK3,GSK3B,GRK7,DAPK3,STK10,MELK
positive regulation of macromolecule metabolic process	GO:0010604	4.13e-31	30.3844	3420	114	PRKD2,RPS6KA2,TNKS,CDK2,PSENEN,MAPK1,CCND2,MAP2K6,TLR7,MAPKAPK2,PRKAA2,SMYD3,MAPK11,ELANE,FLT3,ESR2,MAP2K1,FGFR1,ESR1,AURKB,FGFR3,CCND3,MAP3K13,PRMT1,PIK3CG,MARK2,SHH,PHKG2,ROCK2,BIRC2,FLT1,STK16,PIM2,XIAP,PIK3CD,OPRD1,YES1,MAP2K2,IKBKB,PDE4B,HSP90AA1,L3MBTL3,INCENP,CDK1,APH1B,RPS6KA3,DAPK1,BRD4,NOS2,KDM1A,ABL1,PRKCD,CARM1,AVPR2,HLA-DRB1,NOS1,ERN1,TERT,PKN1,NCSTN,CDK9,MAP2K3,MAP3K12,PRKAA1,HTR2B,…
positive regulation of phosphorus metabolic process	GO:0010562	6.65e-31	30.1773	705	56	MAPK1,CCND2,MAP2K6,PRKAA2,SMYD3,ELANE,FLT3,MAP2K1,FGFR1,AURKB,FGFR3,CCND3,MAP3K13,PIK3CG,MARK2,ROCK2,FLT1,OPRD1,YES1,PDGFRA,MAP2K2,HSP90AA1,INCENP,ABL1,PRKCD,HTR2C,HLA-DRB1,NOS1,ERN1,MAP2K3,MAP3K12,PRKAA1,HTR2B,IRAK1,TGFBR2,TNF,PRKD1,AVPR1B,EPHA4,HIPK2,GSK3A,CSF1R,ADAM17,STK4,PDGFRB,TNIK,FYN,RIPK3,HIF1A,CCND1,MAP2K4,F2,DSTYK,PSEN1,HDAC3,ADRB2
positive regulation of phosphate metabolic process	GO:0045937	6.65e-31	30.1773	705	56	MAPK1,CCND2,MAP2K6,PRKAA2,SMYD3,ELANE,FLT3,MAP2K1,FGFR1,AURKB,FGFR3,CCND3,MAP3K13,PIK3CG,MARK2,ROCK2,FLT1,OPRD1,YES1,PDGFRA,MAP2K2,HSP90AA1,INCENP,ABL1,PRKCD,HTR2C,HLA-DRB1,NOS1,ERN1,MAP2K3,MAP3K12,PRKAA1,HTR2B,IRAK1,TGFBR2,TNF,PRKD1,AVPR1B,EPHA4,HIPK2,GSK3A,CSF1R,ADAM17,STK4,PDGFRB,TNIK,FYN,RIPK3,HIF1A,CCND1,MAP2K4,F2,DSTYK,PSEN1,HDAC3,ADRB2
cell population proliferation	GO:0008283	7.88e-31	30.1036	2006	88	PRKD2,RPS6KA2,CDK2,MAPK1,CHEK1,CCND2,MAPK11,ELANE,FLT3,MAP2K1,FGFR1,ESR1,FGFR3,CCND3,PRMT1,PIK3CG,CAPN1,SHH,PAK5,BIRC2,FLT1,FER,PIM2,NUAK1,XIAP,PIK3CD,PDGFRA,MAP2K2,CCNB1,HTR1B,CDK1,CDK4,PIK3CA,NOS2,KDM1A,CCNE1,ABL1,PRKCD,CHRM1,CARM1,AVPR2,HLA-DRB1,ERN1,TERT,PKN1,NCSTN,CDK9,PRKAA1,HTR2B,IRAK1,TGFBR2,AVPR1A,HPGDS,TNF,HCK,TGFBR1,ALK,PRKD1,AVPR1B,EPHA4,CCNA2,PIM1,HIPK2,PRKCI,NAMPT,GHSR,IGF1R,CSF1R,N…
positive regulation of response to stimulus	GO:0048584	1.38e-30	29.8589	2274	93	PRKD2,TNKS,MAPK1,MAP2K6,CCR1,TLR7,MAPKAPK2,ELANE,FLT3,MAP2K1,FGFR1,ESR1,AURKB,FGFR3,MAP3K13,PRMT1,PIK3CG,SHH,ROCK2,BIRC2,P2RY12,FLT1,FER,PRKCE,PIM2,XIAP,PIK3CD,YES1,PDGFRA,MAP2K2,IKBKB,PDE4B,HSP90AA1,AAK1,INCENP,RPS6KA3,PIK3CA,HTR6,BRD4,ABL1,PRKCD,F10,HTR2C,HLA-DRB1,NOS1,ERN1,CTSL,TERT,MAP2K3,MAP3K12,HTR2B,IRAK1,IKBKE,TGFBR2,CCR4,CTSK,TNF,HCK,BIRC3,MYLK,TGFBR1,PRKD1,AVPR1B,PIM1,HIPK2,PRKCI,BMP2K,…
peptidyl-serine phosphorylation	GO:0018105	1.23e-29	28.9096	210	35	PRKD2,GRK2,TNKS,CDK2,MAPK1,MAPKAPK2,SMYD3,MAP3K13,MARK2,CDK5,ROCK2,PRKCE,OPRD1,MAP2K2,IKBKB,CDK1,RPS6KA3,PRKCD,NOS1,ERN1,MAP3K12,PRKAA1,CDK5R1,TNF,TGFBR1,PRKD1,HIPK2,PRKCI,AURKA,GSK3A,STK4,BDKRB2,GSK3B,PDE4D,HIPK3
positive regulation of signal transduction	GO:0009967	1.25e-29	28.9043	1561	77	PRKD2,TNKS,MAP2K6,CCR1,TLR7,ELANE,FLT3,MAP2K1,FGFR1,AURKB,FGFR3,MAP3K13,PRMT1,PIK3CG,SHH,ROCK2,BIRC2,P2RY12,FLT1,FER,PRKCE,PIM2,XIAP,PDGFRA,MAP2K2,IKBKB,AAK1,INCENP,PIK3CA,HTR6,BRD4,ABL1,PRKCD,F10,HTR2C,HLA-DRB1,NOS1,ERN1,CTSL,TERT,MAP2K3,MAP3K12,HTR2B,IRAK1,IKBKE,TGFBR2,CTSK,TNF,BIRC3,TGFBR1,PRKD1,AVPR1B,PIM1,HIPK2,PRKCI,BMP2K,GHSR,GSK3A,IGF1R,CSF1R,ADAM17,CTSC,STK4,PDGFRB,PARP1,TNIK,FYN,CTSS,RI…
regulation of primary metabolic process	GO:0080090	1.77e-29	28.7521	5591	143	PRKD2,EPHA5,RPS6KA2,TNKS,CDK2,PSENEN,MAPK1,CHEK1,CCND2,MAP2K6,TLR7,MAPKAPK2,PRKAA2,SMYD3,ELANE,FLT3,ESR2,JAK3,MAP2K1,FGFR1,ESR1,AURKB,IDH1,FGFR3,CCND3,MAP3K13,PRMT1,PIK3CG,DRD1,MARK2,SHH,CDK5,FRK,PHKG2,ROCK2,BIRC2,PRMT6,FLT1,FER,STK16,PAK6,PRKCE,CCNE2,PIM2,NUAK1,CLK4,MAOB,SRPK1,XIAP,OPRD1,YES1,PDGFRA,MAP2K2,IKBKB,HSP90AA1,L3MBTL3,INCENP,CDK1,BDKRB1,APH1B,RPS6KA3,CDK4,SLC8A1,PIK3CA,DAPK1,BRD4,NOS2…
positive regulation of protein modification process	GO:0031401	1.98e-29	28.7029	787	57	MAPK1,CCND2,MAP2K6,PRKAA2,SMYD3,ELANE,FLT3,MAP2K1,FGFR1,AURKB,FGFR3,CCND3,MAP3K13,PIK3CG,MARK2,ROCK2,BIRC2,FLT1,XIAP,OPRD1,YES1,MAP2K2,HSP90AA1,INCENP,KDM1A,ABL1,PRKCD,HLA-DRB1,NOS1,ERN1,MAP2K3,MAP3K12,PRKAA1,HTR2B,IRAK1,TGFBR2,TNF,BIRC3,PRKD1,EPHA4,HIPK2,GSK3A,CSF1R,NPM1,ADAM17,STK4,PDGFRB,TNIK,FYN,RIPK3,GSK3B,CCND1,MAP2K4,F2,PSEN1,HDAC3,ADRB2
positive regulation of catalytic activity	GO:0043085	7.16e-29	28.1449	773	56	TNKS,PSENEN,MAPK1,CCND2,ELANE,FLT3,MAP2K1,FGFR1,ESR1,AURKB,FGFR3,CCND3,MAP3K13,PIK3CG,DRD1,MARK2,ROCK2,ABL2,FLT1,ADRB1,PDGFRA,MAP2K2,HSP90AA1,APH1B,DAPK1,ABL1,PRKCD,AVPR2,HLA-DRB1,ERN1,TERT,NCSTN,MAP2K3,MAP3K12,HTR2B,IRAK1,PSEN2,TGFBR2,AVPR1A,TNF,AVPR1B,APH1A,EPHA4,GSK3A,CSF1R,ADAM17,PDGFRB,FYN,RIPK3,GSK3B,HIF1A,CCND1,F2,DSTYK,PSEN1,ADRB2
regulation of biological process	GO:0050789	7.6e-29	28.1192	12287	208	PRKD2,EPHA5,GRK2,EPHA6,RPS6KA2,TNKS,CDK2,PSENEN,MAPK1,HTR1D,CHEK1,CCND2,MAP2K6,CCR1,UTS2R,TLR7,PRCP,MAPKAPK2,SIGMAR1,PRKAA2,STK17B,MC4R,SMYD3,MAPK11,ELANE,PDE10A,AURKC,FLT3,ESR2,JAK3,MAP2K1,HRH3,FGFR1,ESR1,AURKB,IDH1,FGFR3,CCND3,MAP3K13,PRMT1,PIK3CG,CAPN1,DRD1,MARK2,SHH,CDK5,FRK,PHKG2,PAK5,ROCK2,GNRHR,BIRC2,P2RY12,ABL2,PRMT6,FLT1,FER,MCHR1,STK16,PAK6,PRKCE,ADRB1,CCNE2,PIM2,NUAK1,PKN2,CLK4,MAOB,SR…
peptidyl-serine modification	GO:0018209	8.31e-29	28.0802	222	35	PRKD2,GRK2,TNKS,CDK2,MAPK1,MAPKAPK2,SMYD3,MAP3K13,MARK2,CDK5,ROCK2,PRKCE,OPRD1,MAP2K2,IKBKB,CDK1,RPS6KA3,PRKCD,NOS1,ERN1,MAP3K12,PRKAA1,CDK5R1,TNF,TGFBR1,PRKD1,HIPK2,PRKCI,AURKA,GSK3A,STK4,BDKRB2,GSK3B,PDE4D,HIPK3
positive regulation of phosphorylation	GO:0042327	2.36e-28	27.6269	630	51	MAPK1,CCND2,MAP2K6,SMYD3,ELANE,FLT3,MAP2K1,FGFR1,AURKB,FGFR3,CCND3,MAP3K13,PIK3CG,MARK2,ROCK2,FLT1,OPRD1,YES1,PDGFRA,MAP2K2,HSP90AA1,INCENP,ABL1,PRKCD,HLA-DRB1,NOS1,ERN1,MAP2K3,MAP3K12,HTR2B,IRAK1,TGFBR2,TNF,PRKD1,EPHA4,HIPK2,GSK3A,CSF1R,ADAM17,STK4,PDGFRB,TNIK,FYN,RIPK3,CCND1,MAP2K4,F2,DSTYK,PSEN1,HDAC3,ADRB2
regulation of cell population proliferation	GO:0042127	2.65e-28	27.5764	1683	78	PRKD2,RPS6KA2,CDK2,MAPK1,CHEK1,CCND2,MAPK11,ELANE,FLT3,MAP2K1,FGFR1,ESR1,FGFR3,CCND3,PRMT1,CAPN1,SHH,BIRC2,FLT1,FER,PIM2,NUAK1,XIAP,PIK3CD,PDGFRA,CCNB1,HTR1B,CDK1,CDK4,PIK3CA,NOS2,KDM1A,CCNE1,ABL1,CHRM1,CARM1,AVPR2,HLA-DRB1,ERN1,TERT,PKN1,PRKAA1,HTR2B,IRAK1,TGFBR2,AVPR1A,HPGDS,TNF,HCK,TGFBR1,ALK,PRKD1,AVPR1B,EPHA4,CCNA2,PIM1,HIPK2,PRKCI,NAMPT,GHSR,IGF1R,CSF1R,NPM1,MDM2,ADAM17,STK4,FAP,PDGFRB,S1PR…
biological regulation	GO:0065007	3.32e-28	27.4791	12680	210	PRKD2,EPHA5,GRK2,EPHA6,RPS6KA2,TNKS,CDK2,PSENEN,MAPK1,HTR1D,CHEK1,CCND2,MAP2K6,CCR1,UTS2R,TLR7,PRCP,MAPKAPK2,SIGMAR1,PRKAA2,STK17B,MC4R,SMYD3,MAPK11,ELANE,PDE10A,AURKC,FLT3,ESR2,JAK3,MAP2K1,HRH3,FGFR1,ESR1,AURKB,IDH1,FGFR3,CCND3,MAP3K13,PRMT1,PIK3CG,CAPN1,DRD1,MARK2,SHH,CDK5,FRK,PHKG2,PAK5,ROCK2,GNRHR,BIRC2,P2RY12,ABL2,PRMT6,FLT1,FER,MCHR1,STK16,PAK6,PRKCE,ADRB1,CCNE2,PIM2,NUAK1,PKN2,CLK4,MAOB,SR…
positive regulation of protein metabolic process	GO:0051247	3.76e-28	27.4251	1253	68	PSENEN,MAPK1,CCND2,MAP2K6,PRKAA2,SMYD3,ELANE,FLT3,MAP2K1,FGFR1,AURKB,FGFR3,CCND3,MAP3K13,PRMT1,PIK3CG,MARK2,ROCK2,BIRC2,FLT1,XIAP,OPRD1,YES1,MAP2K2,HSP90AA1,L3MBTL3,INCENP,APH1B,DAPK1,KDM1A,ABL1,PRKCD,HLA-DRB1,NOS1,ERN1,NCSTN,MAP2K3,MAP3K12,PRKAA1,HTR2B,IRAK1,TGFBR2,TNF,BIRC3,PRKD1,APH1A,EPHA4,HIPK2,AURKA,GSK3A,PLK3,CSF1R,NPM1,MDM2,ADAM17,CTSC,STK4,PDGFRB,TNIK,FYN,RIPK3,GSK3B,CCND1,MAP2K4,F2,PSEN…
regulation of metabolic process	GO:0019222	1.73e-27	26.7632	7158	159	PRKD2,EPHA5,RPS6KA2,TNKS,CDK2,PSENEN,MAPK1,CHEK1,CCND2,MAP2K6,CCR1,TLR7,PRCP,MAPKAPK2,PRKAA2,MC4R,SMYD3,MAPK11,ELANE,FLT3,ESR2,JAK3,MAP2K1,FGFR1,ESR1,AURKB,IDH1,FGFR3,CCND3,MAP3K13,PRMT1,PIK3CG,CAPN1,DRD1,MARK2,SHH,CDK5,FRK,PHKG2,ROCK2,BIRC2,ABL2,PRMT6,FLT1,FER,STK16,PAK6,PRKCE,ADRB1,CCNE2,PIM2,NUAK1,CLK4,MAOB,SRPK1,XIAP,PIK3CD,OPRD1,YES1,PDGFRA,MAP2K2,IKBKB,PDE4B,CCNB1,HSP90AA1,L3MBTL3,INCENP,CD…
regulation of multicellular organismal process	GO:0051239	1.94e-27	26.7124	2955	101	PRKD2,GRK2,MAPK1,HTR1D,MAP2K6,CCR1,TLR7,PRCP,MAPKAPK2,MC4R,MAPK11,ELANE,JAK3,MAP2K1,FGFR1,ESR1,MAP3K13,PRMT1,PIK3CG,SHH,CDK5,ROCK2,ABL2,PRMT6,FLT1,FER,PRKCE,ADRB1,XIAP,PIK3CD,YES1,PDGFRA,MAP2K2,NPY1R,IKBKB,PDE4B,HSP90AA1,HTR1B,CDK1,SLC8A1,PIK3CA,NOS2,KDM1A,ABL1,PRKCD,AVPR2,HTR2C,HLA-DRB1,NOS1,TERT,PKN1,MAP2K3,PRKAA1,HTR2B,IRAK1,IKBKE,TGFBR2,AVPR1A,HPGDS,CTSK,TNF,TGFBR1,PRKD1,AVPR1B,EPHA4,PIM1,HIP…
positive regulation of protein phosphorylation	GO:0001934	2.94e-27	26.5323	603	49	MAPK1,CCND2,MAP2K6,SMYD3,ELANE,FLT3,MAP2K1,FGFR1,AURKB,FGFR3,CCND3,MAP3K13,PIK3CG,MARK2,ROCK2,FLT1,OPRD1,YES1,MAP2K2,HSP90AA1,INCENP,ABL1,PRKCD,HLA-DRB1,NOS1,ERN1,MAP2K3,MAP3K12,HTR2B,IRAK1,TGFBR2,TNF,PRKD1,EPHA4,HIPK2,GSK3A,CSF1R,ADAM17,STK4,PDGFRB,TNIK,FYN,RIPK3,CCND1,MAP2K4,F2,PSEN1,HDAC3,ADRB2
regulation of localization	GO:0032879	7.58e-27	26.1206	2018	83	EPHA5,GRK2,MAPK1,MAP2K6,CCR1,PRKAA2,MAP2K1,HRH3,FGFR1,AURKB,PIK3CG,CAPN1,DRD1,SHH,CDK5,ROCK2,P2RY12,ABL2,FER,MCHR1,PRKCE,CCNE2,MAOB,OPRD1,YES1,MAP2K2,PDE4B,HSP90AA1,AAK1,HTR1B,INCENP,CDK1,BDKRB1,SLC8A1,PIK3CA,DAPK1,NOS2,KDM1A,CCNE1,ABL1,PRKCD,CHRM1,HTR2C,HLA-DRB1,NOS1,TERT,CDK9,PRKAA1,HTR2B,IKBKE,PSEN2,AVPR1A,CDK5R1,TNF,HCK,MYLK,PRKD1,AVPR1B,PIM1,PRKCI,BMP2K,GHSR,GSK3A,PLK3,NPM1,MDM2,PDGFRB,PARP1…
positive regulation of cell population proliferation	GO:0008284	9.09e-27	26.0417	962	59	PRKD2,CDK2,MAPK1,CCND2,ELANE,FLT3,FGFR1,ESR1,FGFR3,PRMT1,CAPN1,SHH,FLT1,FER,PIK3CD,PDGFRA,CCNB1,HTR1B,CDK1,CDK4,PIK3CA,KDM1A,CCNE1,ABL1,CARM1,AVPR2,ERN1,TERT,PRKAA1,HTR2B,IRAK1,TGFBR2,AVPR1A,TNF,HCK,TGFBR1,PRKD1,EPHA4,CCNA2,PIM1,HIPK2,PRKCI,NAMPT,GHSR,IGF1R,CSF1R,NPM1,MDM2,ADAM17,PDGFRB,S1PR1,HIF1A,HDAC1,EPHB2,CDK6,CCND1,CCR2,AKT2,F2
response to nitrogen compound	GO:1901698	2.77e-26	25.5572	1060	61	GRK2,LTA4H,CDK2,MAPK1,CHEK1,TLR7,MC4R,FLT3,JAK3,HRH3,PIK3CG,DRD1,CDK5,ROCK2,GNRHR,BIRC2,P2RY12,FER,PRKCE,PDGFRA,HSP90AA1,PTGER1,HTR1B,CDK1,SLC8A1,PIK3CA,KDM1A,ABL1,PRKCD,CHRM1,CARM1,NCSTN,PRKAA1,CTSK,CDK5R1,TNF,ALK,PRKD1,EPHA4,CCNA2,PRKCI,GHSR,GSK3A,IGF1R,NPM1,MDM2,BACE1,PARP1,TNIK,FYN,PSMB2,CHRM3,GSK3B,CACNA1B,EPHB2,HRH4,PRKCB,AKT2,PSEN1,PDE4D,ADRB2
positive regulation of nitrogen compound metabolic process	GO:0051173	3.24e-26	25.4895	3001	100	PRKD2,TNKS,CDK2,PSENEN,MAPK1,CCND2,MAP2K6,TLR7,PRKAA2,SMYD3,ELANE,FLT3,ESR2,MAP2K1,FGFR1,ESR1,AURKB,FGFR3,CCND3,MAP3K13,PRMT1,PIK3CG,MARK2,SHH,ROCK2,BIRC2,FLT1,STK16,PIM2,MAOB,XIAP,OPRD1,YES1,MAP2K2,IKBKB,HSP90AA1,L3MBTL3,INCENP,CDK1,APH1B,RPS6KA3,DAPK1,BRD4,KDM1A,ABL1,PRKCD,CARM1,HLA-DRB1,NOS1,ERN1,TERT,PKN1,NCSTN,CDK9,MAP2K3,MAP3K12,PRKAA1,HTR2B,IRAK1,TGFBR2,CCNT1,TNF,BIRC3,TGFBR1,PRKD1,APH1A,E…
regulation of biological quality	GO:0065008	5.7e-26	25.2445	2846	97	EPHA5,GRK2,RPS6KA2,MAPK1,HTR1D,CCR1,UTS2R,PRCP,MAPKAPK2,MC4R,FGFR1,ESR1,MAP3K13,PIK3CG,DRD1,MARK2,SHH,CDK5,ROCK2,GNRHR,P2RY12,ABL2,FER,MCHR1,PRKCE,ADRB1,PIM2,OPRD1,YES1,PDGFRA,NPY1R,HSP90AA1,PTGER1,AAK1,HTR1B,BDKRB1,SLC8A1,PIK3CA,NOS2,KDM1A,METAP1,ABL1,PRKCD,CHRM1,F10,AVPR2,HTR2C,HLA-DRB1,NOS1,CTSL,TERT,CTSB,CCR8,NCSTN,LSS,HTR2B,IKBKE,AVPR1A,CCR4,CTSK,CDK5R1,TNF,HCK,PRKD1,AVPR1B,EPHA4,PIM1,PRKCI,…
regulation of cellular metabolic process	GO:0031323	5.73e-26	25.2416	6673	151	PRKD2,EPHA5,RPS6KA2,TNKS,CDK2,MAPK1,CHEK1,CCND2,MAP2K6,CCR1,TLR7,PRCP,MAPKAPK2,PRKAA2,SMYD3,MAPK11,ELANE,FLT3,ESR2,JAK3,MAP2K1,FGFR1,ESR1,AURKB,IDH1,FGFR3,CCND3,MAP3K13,PRMT1,PIK3CG,CAPN1,DRD1,MARK2,SHH,CDK5,FRK,PHKG2,ROCK2,BIRC2,ABL2,PRMT6,FLT1,FER,STK16,PAK6,PRKCE,CCNE2,PIM2,NUAK1,CLK4,MAOB,SRPK1,XIAP,PIK3CD,OPRD1,YES1,PDGFRA,MAP2K2,IKBKB,PDE4B,CCNB1,HSP90AA1,L3MBTL3,INCENP,CDK1,BDKRB1,RPS6KA3,…
MAPK cascade	GO:0000165	6.17e-26	25.2094	745	52	PRKD2,MAPK1,MAP2K6,CCR1,TLR7,MAPKAPK2,MAPK11,ELANE,FLT3,MAP2K1,FGFR1,FGFR3,MAP3K13,PRMT1,PIK3CG,PAK5,ROCK2,FLT1,PAK6,PRKCE,XIAP,PDGFRA,MAP2K2,IKBKB,CDK1,ABL1,PRKCD,HTR2C,HLA-DRB1,ERN1,MAP3K6,MAP2K3,MAP3K12,HTR2B,IRAK1,TNF,AVPR1B,EPHA4,HIPK2,IGF1R,CSF1R,STK4,PDGFRB,TNIK,MAP3K15,EPHB2,HRH4,MAP2K4,DSTYK,HDAC3,ADRB2,HIPK3
regulation of nitrogen compound metabolic process	GO:0051171	1.43e-25	24.8452	5440	135	PRKD2,EPHA5,RPS6KA2,TNKS,CDK2,PSENEN,MAPK1,CHEK1,CCND2,MAP2K6,TLR7,MAPKAPK2,PRKAA2,SMYD3,ELANE,FLT3,ESR2,JAK3,MAP2K1,FGFR1,ESR1,AURKB,FGFR3,CCND3,MAP3K13,PRMT1,PIK3CG,DRD1,MARK2,SHH,CDK5,FRK,ROCK2,BIRC2,PRMT6,FLT1,FER,STK16,PAK6,PRKCE,CCNE2,PIM2,NUAK1,CLK4,MAOB,SRPK1,XIAP,OPRD1,YES1,MAP2K2,IKBKB,HSP90AA1,L3MBTL3,INCENP,CDK1,BDKRB1,APH1B,RPS6KA3,CDK4,SLC8A1,PIK3CA,DAPK1,BRD4,NOS2,KDM1A,METAP1,CCNE…
positive regulation of intracellular signal transduction	GO:1902533	3.52e-25	24.4535	1033	59	PRKD2,MAP2K6,CCR1,TLR7,ELANE,FLT3,MAP2K1,FGFR1,AURKB,FGFR3,MAP3K13,PRMT1,PIK3CG,ROCK2,BIRC2,P2RY12,FLT1,FER,PRKCE,PIM2,XIAP,PDGFRA,MAP2K2,IKBKB,INCENP,PIK3CA,HTR6,BRD4,ABL1,F10,HTR2C,HLA-DRB1,ERN1,MAP2K3,MAP3K12,HTR2B,IRAK1,IKBKE,TGFBR2,TNF,BIRC3,TGFBR1,PRKD1,AVPR1B,PIM1,HIPK2,IGF1R,CSF1R,PDGFRB,PARP1,TNIK,FYN,RIPK3,PRKCB,MAP2K4,F2,DSTYK,HDAC3,ADRB2
multicellular organismal process	GO:0032501	4.3e-25	24.3662	7669	161	PRKD2,EPHA5,GRK2,EPHA6,LTA4H,RPS6KA2,MAPK1,HTR1D,CHEK1,CCND2,MAP2K6,CCR1,UTS2R,TLR7,PRCP,MAPKAPK2,SIGMAR1,PRKAA2,MC4R,MAPK11,ELANE,CCNA1,FLT3,JAK3,MAP2K1,HRH3,CA12,FGFR1,ESR1,AURKB,IDH1,FGFR3,CCND3,MAP3K13,PRMT1,PIK3CG,CAPN1,DRD1,MARK2,SHH,CDK5,PAK5,ROCK2,GNRHR,P2RY12,ABL2,PRMT6,FLT1,FER,MCHR1,PAK6,PRKCE,ADRB1,PKN2,MAOB,SRPK1,XIAP,PIK3CD,OPRD1,YES1,PDGFRA,MAP2K2,NPY1R,IKBKB,PDE4B,CCNB1,HSP90AA1,L…
cellular response to nitrogen compound	GO:1901699	3.17e-24	23.4988	672	48	GRK2,CDK2,MAPK1,CHEK1,JAK3,HRH3,PIK3CG,DRD1,CDK5,ROCK2,GNRHR,P2RY12,FER,PDGFRA,PTGER1,HTR1B,SLC8A1,PIK3CA,KDM1A,ABL1,PRKCD,CHRM1,NCSTN,PRKAA1,CDK5R1,TNF,ALK,PRKD1,EPHA4,CCNA2,PRKCI,GHSR,GSK3A,IGF1R,NPM1,MDM2,BACE1,PARP1,FYN,CHRM3,GSK3B,EPHB2,HRH4,PRKCB,AKT2,PSEN1,PDE4D,ADRB2
regulation of transport	GO:0051049	1.26e-23	22.9008	1594	70	EPHA5,GRK2,MAPK1,MAP2K6,CCR1,MAP2K1,HRH3,FGFR1,PIK3CG,CAPN1,DRD1,SHH,CDK5,P2RY12,ABL2,FER,MCHR1,PRKCE,MAOB,OPRD1,YES1,MAP2K2,PDE4B,HSP90AA1,AAK1,HTR1B,CDK1,BDKRB1,SLC8A1,DAPK1,NOS2,ABL1,PRKCD,CHRM1,HTR2C,HLA-DRB1,NOS1,TERT,PRKAA1,PSEN2,AVPR1A,CDK5R1,TNF,HCK,MYLK,PRKD1,AVPR1B,PIM1,PRKCI,BMP2K,GHSR,GSK3A,PLK3,MDM2,PDGFRB,FYN,CTSS,CHRM3,GSK3B,KCNH2,HIF1A,EPHB2,PRKCB,CCR2,AKT2,F2,PSEN1,HDAC3,PDE4D,AD…
response to external stimulus	GO:0009605	2.38e-23	22.6232	2723	91	PRKD2,MAPK1,CHEK1,CCR1,TLR7,MAPKAPK2,PRKAA2,MC4R,MAPK11,ELANE,JAK3,MAP2K1,FGFR1,ESR1,AURKB,PIK3CG,DRD1,FRK,BIRC2,P2RY12,FLT1,FER,PRKCE,ADRB1,PIM2,NUAK1,MAOB,SRPK1,XIAP,PIK3CD,YES1,PDGFRA,MAP2K2,IKBKB,PDE4B,HSP90AA1,PTGER1,BDKRB1,RPS6KA3,CDK4,SLC8A1,PIK3CA,DAPK1,BRD4,NOS2,ABL1,PRKCD,HTR2C,HLA-DRB1,NOS1,CCR8,MAP2K3,PRKAA1,IRAK1,IKBKE,AVPR1A,CCR4,CTSK,TNF,HCK,BIRC3,ALK,PRKD1,EPHA4,PIM1,GHSR,IGF1R,CS…
response to stress	GO:0006950	3.17e-23	22.4983	3855	109	CDK2,MAPK1,CHEK1,MAP2K6,CCR1,TLR7,PRCP,MAPKAPK2,PRKAA2,MAPK11,ELANE,JAK3,MAP2K1,ESR1,AURKB,IDH1,MAP3K13,PIK3CG,DRD1,SHH,FRK,ROCK2,BIRC2,P2RY12,PRMT6,FER,PRKCE,ADRB1,NUAK1,PSMB5,SRPK1,XIAP,PIK3CD,OPRD1,YES1,PDGFRA,MAP2K2,IKBKB,HSP90AA1,PTGER1,CDK1,BDKRB1,RPS6KA3,SLC8A1,PIK3CA,DAPK1,BRD4,NOS2,KDM1A,METAP1,ABL1,PRKCD,F10,HTR2C,HLA-DRB1,NOS1,ERN1,TERT,PKN1,CDK9,MAP2K3,PRKAA1,IRAK1,IKBKE,PSEN2,AOC3,AV…
positive regulation of biosynthetic process	GO:0009891	6.94e-23	22.1588	2706	90	PRKD2,RPS6KA2,TNKS,CDK2,MAPK1,MAP2K6,TLR7,MAPKAPK2,SMYD3,MAPK11,ELANE,ESR2,MAP2K1,ESR1,AURKB,PRMT1,PIK3CG,SHH,ROCK2,BIRC2,STK16,PIM2,XIAP,PIK3CD,YES1,MAP2K2,IKBKB,PDE4B,HSP90AA1,CDK1,RPS6KA3,BRD4,NOS2,KDM1A,ABL1,PRKCD,CARM1,AVPR2,HTR2C,HLA-DRB1,NOS1,ERN1,TERT,PKN1,NCSTN,CDK9,MAP2K3,MAP3K12,PRKAA1,HTR2B,IRAK1,IKBKE,CCNT1,AVPR1A,TNF,TGFBR1,PRKD1,AVPR1B,CCNA2,PIM1,HIPK2,NAMPT,GSK3A,IGF1R,CSF1R,NPM1,…
negative regulation of biological process	GO:0048519	9.41e-23	22.0266	5874	136	GRK2,RPS6KA2,TNKS,CDK2,MAPK1,CHEK1,CCND2,MAP2K6,CCR1,MAPKAPK2,PRKAA2,MC4R,MAPK11,ELANE,PDE10A,ESR2,JAK3,MAP2K1,HRH3,FGFR1,ESR1,AURKB,FGFR3,CCND3,PRMT1,PIK3CG,DRD1,SHH,CDK5,FRK,PAK5,ROCK2,BIRC2,ABL2,PRMT6,FLT1,FER,PRKCE,ADRB1,PIM2,NUAK1,MAOB,SRPK1,XIAP,OPRD1,YES1,PDGFRA,IKBKB,PDE4B,CCNB1,L3MBTL3,HTR1B,INCENP,CDK1,BDKRB1,RPS6KA3,SLC8A1,PIK3CA,DAPK1,BRD4,NOS2,KDM1A,CCNE1,ABL1,PRKCD,CARM1,AVPR2,HTR2C…
positive regulation of cellular biosynthetic process	GO:0031328	1.81e-22	21.7433	2685	89	PRKD2,RPS6KA2,TNKS,CDK2,MAPK1,MAP2K6,TLR7,MAPKAPK2,SMYD3,MAPK11,ELANE,ESR2,MAP2K1,ESR1,AURKB,PRMT1,PIK3CG,SHH,ROCK2,BIRC2,STK16,PIM2,XIAP,PIK3CD,YES1,MAP2K2,IKBKB,PDE4B,HSP90AA1,CDK1,RPS6KA3,BRD4,NOS2,KDM1A,ABL1,PRKCD,CARM1,AVPR2,HTR2C,HLA-DRB1,NOS1,ERN1,TERT,PKN1,NCSTN,CDK9,MAP2K3,MAP3K12,PRKAA1,HTR2B,IRAK1,IKBKE,CCNT1,AVPR1A,TNF,TGFBR1,PRKD1,AVPR1B,CCNA2,PIM1,HIPK2,NAMPT,GSK3A,IGF1R,CSF1R,NPM1,…
cell migration	GO:0016477	3.31e-22	21.4804	1496	66	PRKD2,MAPK1,CCR1,PRCP,ELANE,FGFR1,PIK3CG,DRD1,MARK2,SHH,CDK5,PAK5,ROCK2,P2RY12,ABL2,FLT1,FER,PRKCE,PKN2,PIK3CD,YES1,PDGFRA,PDE4B,HSP90AA1,CDK1,BDKRB1,PIK3CA,HTR6,ABL1,PRKCD,F10,TERT,PKN1,CCR8,MAP2K3,HTR2B,TGFBR2,CCR4,CDK5R1,TNF,HCK,MYLK,TGFBR1,PRKD1,EPHA4,PRKCI,GSK3A,IGF1R,CSF1R,MDM2,ADAM17,STK4,DAPK2,FAP,PDGFRB,FYN,S1PR1,RIPK3,HIF1A,HDAC1,EPHB2,DAPK3,STK10,CCR2,AKT2,PSEN1
regulation of macromolecule metabolic process	GO:0060255	5.49e-22	21.2603	6631	144	PRKD2,EPHA5,RPS6KA2,TNKS,CDK2,PSENEN,MAPK1,CHEK1,CCND2,MAP2K6,CCR1,TLR7,MAPKAPK2,PRKAA2,SMYD3,MAPK11,ELANE,FLT3,ESR2,JAK3,MAP2K1,FGFR1,ESR1,AURKB,FGFR3,CCND3,MAP3K13,PRMT1,PIK3CG,DRD1,MARK2,SHH,CDK5,FRK,PHKG2,ROCK2,BIRC2,PRMT6,FLT1,FER,STK16,PAK6,PRKCE,CCNE2,PIM2,NUAK1,CLK4,SRPK1,XIAP,PIK3CD,OPRD1,YES1,PDGFRA,MAP2K2,IKBKB,PDE4B,HSP90AA1,L3MBTL3,INCENP,CDK1,BDKRB1,APH1B,RPS6KA3,CDK4,SLC8A1,PIK3CA,…
cell surface receptor signaling pathway	GO:0007166	7.32e-22	21.1356	2799	90	PRKD2,EPHA5,EPHA6,TNKS,PSENEN,MAPK1,CCR1,MAPKAPK2,PRKAA2,FLT3,JAK3,MAP2K1,FGFR1,FGFR3,PRMT1,MARK2,SHH,CDK5,FRK,PAK5,BIRC2,P2RY12,FLT1,FER,MCHR1,PRKCE,XIAP,PIK3CD,YES1,PDGFRA,MAP2K2,IKBKB,PDE4B,AAK1,APH1B,PIK3CA,DAPK1,CCNE1,ABL1,PRKCD,HLA-DRB1,TERT,CCR8,NCSTN,PRKAA1,IRAK1,IKBKE,PSEN2,TGFBR2,CCR4,CDK5R1,TNF,HCK,BIRC3,TGFBR1,ALK,PRKD1,APH1A,EPHA4,HIPK2,PRKCI,BMP2K,GHSR,GSK3A,IGF1R,CSF1R,ADAM17,RPS6K…
regulation of transferase activity	GO:0051338	8.81e-22	21.0549	594	43	TNKS,MAPK1,CCND2,ELANE,FLT3,MAP2K1,FGFR1,AURKB,CCND3,MAP3K13,PIK3CG,MARK2,FLT1,CCNE2,MAP2K2,HSP90AA1,SLC8A1,ABL1,PRKCD,HLA-DRB1,ERN1,MAP2K3,MAP3K12,HTR2B,IRAK1,TGFBR2,CCNT1,CDK5R1,TNF,EPHA4,GSK3A,CSF1R,NPM1,ADAM17,PDGFRB,RIPK3,GSK3B,EPHB2,CCND1,F2,DSTYK,ADRB2,HIPK3
response to lipid	GO:0033993	9.83e-22	21.0075	920	52	MAPK1,MAPKAPK2,PRKAA2,SMYD3,ELANE,FLT3,ESR2,ESR1,IDH1,ROCK2,ABL2,FER,PRKCE,MAOB,YES1,PDE4B,PTGER1,HTR1B,BDKRB1,RPS6KA3,CDK4,PIK3CA,NOS2,KDM1A,ABL1,CARM1,NOS1,PKN1,MAP2K3,PRKAA1,HTR5A,IRAK1,TGFBR2,AVPR1A,TNF,HCK,TGFBR1,PRKD1,CCNA2,PIM1,GHSR,GSK3A,CA9,IGF1R,MDM2,ADAM17,PARP1,CYP26A1,GSK3B,HDAC1,EPHB2,PRKCB
response to organonitrogen compound	GO:0010243	1.21e-21	20.9158	964	53	LTA4H,MAPK1,CHEK1,TLR7,MC4R,FLT3,JAK3,PIK3CG,DRD1,CDK5,ROCK2,GNRHR,BIRC2,P2RY12,FER,PRKCE,PDGFRA,HSP90AA1,PTGER1,HTR1B,CDK1,SLC8A1,PIK3CA,KDM1A,ABL1,PRKCD,CARM1,NCSTN,PRKAA1,CTSK,TNF,ALK,PRKD1,EPHA4,CCNA2,PRKCI,GHSR,GSK3A,IGF1R,MDM2,BACE1,PARP1,TNIK,FYN,PSMB2,GSK3B,CACNA1B,EPHB2,PRKCB,AKT2,PSEN1,PDE4D,ADRB2
positive regulation of transferase activity	GO:0051347	1.94e-21	20.7127	366	35	TNKS,MAPK1,CCND2,ELANE,FLT3,MAP2K1,FGFR1,AURKB,CCND3,MAP3K13,PIK3CG,MARK2,FLT1,MAP2K2,HSP90AA1,ABL1,PRKCD,HLA-DRB1,ERN1,MAP2K3,MAP3K12,HTR2B,IRAK1,TGFBR2,TNF,EPHA4,GSK3A,CSF1R,ADAM17,PDGFRB,RIPK3,CCND1,F2,DSTYK,ADRB2
regulation of MAPK cascade	GO:0043408	2.3e-21	20.6386	643	44	PRKD2,MAPK1,MAP2K6,CCR1,ELANE,FLT3,MAP2K1,FGFR1,FGFR3,MAP3K13,PRMT1,PIK3CG,PAK5,ROCK2,FLT1,PAK6,PRKCE,XIAP,PDGFRA,MAP2K2,ABL1,PRKCD,HTR2C,HLA-DRB1,ERN1,MAP2K3,MAP3K12,HTR2B,TNF,AVPR1B,EPHA4,HIPK2,IGF1R,CSF1R,STK4,PDGFRB,TNIK,EPHB2,HRH4,MAP2K4,DSTYK,HDAC3,ADRB2,HIPK3
response to organic cyclic compound	GO:0014070	3.11e-21	20.5072	905	51	MAPK1,CHEK1,TLR7,SMYD3,FLT3,ESR2,ESR1,IDH1,PIK3CG,DRD1,CDK5,ROCK2,BIRC2,P2RY12,PRKCE,MAOB,HSP90AA1,PTGER1,HTR1B,CDK1,CDK4,SLC8A1,PIK3CA,KDM1A,ABL1,CARM1,PKN1,NCSTN,PRKAA1,HTR5A,TGFBR2,AVPR1A,CTSK,TNF,TGFBR1,ALK,PRKD1,CCNA2,PIM1,GHSR,GSK3A,CA9,IGF1R,NPM1,MDM2,PARP1,PSMB2,GSK3B,HDAC1,PRKCB,PDE4D
cell motility	GO:0048870	3.29e-21	20.4823	1709	69	PRKD2,MAPK1,CCR1,PRCP,ELANE,MAP2K1,FGFR1,PIK3CG,DRD1,MARK2,SHH,CDK5,PAK5,ROCK2,P2RY12,ABL2,FLT1,FER,PRKCE,PKN2,PIK3CD,YES1,PDGFRA,MAP2K2,PDE4B,HSP90AA1,CDK1,BDKRB1,PIK3CA,HTR6,ABL1,PRKCD,F10,TERT,PKN1,CCR8,MAP2K3,HTR2B,TGFBR2,CCR4,CDK5R1,TNF,HCK,MYLK,TGFBR1,PRKD1,EPHA4,PRKCI,GSK3A,IGF1R,CSF1R,MDM2,ADAM17,STK4,DAPK2,FAP,PDGFRB,FYN,S1PR1,RIPK3,HIF1A,HDAC1,EPHB2,CDK6,DAPK3,STK10,CCR2,AKT2,PSEN1
positive regulation of multicellular organismal process	GO:0051240	7.99e-21	20.0975	1637	67	PRKD2,CCR1,TLR7,MAPKAPK2,MC4R,MAPK11,ELANE,MAP2K1,FGFR1,MAP3K13,PIK3CG,SHH,ROCK2,ABL2,FLT1,PRKCE,ADRB1,XIAP,PIK3CD,YES1,MAP2K2,PDE4B,HSP90AA1,CDK1,SLC8A1,PIK3CA,NOS2,KDM1A,ABL1,AVPR2,HLA-DRB1,TERT,PRKAA1,HTR2B,IRAK1,IKBKE,TGFBR2,AVPR1A,TNF,TGFBR1,PRKD1,AVPR1B,EPHA4,PIM1,HIPK2,PRKCI,GHSR,GSK3A,IGF1R,CSF1R,ADAM17,CTSC,PARP1,FYN,CHRM3,HIF1A,HDAC1,EPHB2,PRKCB,CCND1,CCR2,F2,RPS6KA1,PSEN1,HDAC3,PDE4D,A…
locomotion	GO:0040011	1.52e-20	19.818	1234	58	PRKD2,MAPK1,HTR1D,CCR1,PRCP,ELANE,MAP2K1,FGFR1,PIK3CG,DRD1,SHH,CDK5,ROCK2,P2RY12,ABL2,FLT1,FER,PRKCE,PKN2,PIK3CD,PDGFRA,MAP2K2,PDE4B,BDKRB1,ABL1,PRKCD,CHRM1,F10,TERT,PKN1,CCR8,MAP2K3,TGFBR2,CCR4,TNF,MYLK,TGFBR1,PRKD1,EPHA4,GHSR,IGF1R,CSF1R,MDM2,ADAM17,STK4,DAPK2,PDGFRB,S1PR1,RIPK3,HIF1A,HDAC1,EPHB2,CDK6,DAPK3,STK10,CCR2,AKT2,PSEN1
regulation of kinase activity	GO:0043549	2.22e-20	19.6538	483	38	CCND2,ELANE,FLT3,MAP2K1,FGFR1,CCND3,MAP3K13,PIK3CG,MARK2,FLT1,CCNE2,MAP2K2,HSP90AA1,SLC8A1,ABL1,PRKCD,HLA-DRB1,ERN1,MAP2K3,MAP3K12,HTR2B,IRAK1,TGFBR2,CCNT1,CDK5R1,TNF,EPHA4,CSF1R,NPM1,ADAM17,PDGFRB,RIPK3,EPHB2,CCND1,F2,DSTYK,ADRB2,HIPK3
negative regulation of programmed cell death	GO:0043069	2.22e-20	19.6529	907	50	CCND2,PRKAA2,JAK3,AURKB,PIK3CG,SHH,PAK5,BIRC2,PIM2,XIAP,CDK1,RPS6KA3,PIK3CA,DAPK1,KDM1A,ABL1,PRKCD,TERT,MAP3K12,PRKAA1,HTR2B,PSEN2,TNF,HCK,BIRC3,TGFBR1,PIM1,HIPK2,PRKCI,AURKA,GHSR,PLK3,IGF1R,CSF1R,NPM1,MDM2,FYN,BDKRB2,DPP9,GSK3B,HIF1A,HDAC1,CCND1,MAP2K4,AKT2,DSTYK,RPS6KA1,PSEN1,HDAC3,HIPK3
positive regulation of kinase activity	GO:0033674	2.98e-20	19.5259	292	31	CCND2,ELANE,FLT3,MAP2K1,FGFR1,CCND3,MAP3K13,PIK3CG,MARK2,FLT1,MAP2K2,HSP90AA1,ABL1,PRKCD,HLA-DRB1,ERN1,MAP2K3,MAP3K12,HTR2B,IRAK1,TGFBR2,TNF,EPHA4,CSF1R,ADAM17,PDGFRB,RIPK3,CCND1,F2,DSTYK,ADRB2
regulation of locomotion	GO:0040012	3.29e-20	19.4828	1038	53	PRKD2,MAPK1,HTR1D,CCR1,PRCP,ELANE,FGFR1,PIK3CG,DRD1,SHH,CDK5,ROCK2,P2RY12,ABL2,FLT1,FER,PRKCE,PKN2,PIK3CD,PDGFRA,MAP2K2,BDKRB1,ABL1,CHRM1,F10,TERT,PKN1,MAP2K3,TGFBR2,CCR4,TNF,MYLK,TGFBR1,PRKD1,EPHA4,GHSR,IGF1R,CSF1R,MDM2,ADAM17,STK4,DAPK2,PDGFRB,S1PR1,RIPK3,HIF1A,HDAC1,EPHB2,CDK6,DAPK3,STK10,CCR2,AKT2
positive regulation of macromolecule biosynthetic process	GO:0010557	3.32e-20	19.4794	2603	84	PRKD2,RPS6KA2,TNKS,CDK2,MAPK1,MAP2K6,TLR7,MAPKAPK2,SMYD3,MAPK11,ELANE,ESR2,MAP2K1,ESR1,AURKB,PRMT1,PIK3CG,SHH,ROCK2,BIRC2,STK16,PIM2,XIAP,PIK3CD,YES1,MAP2K2,IKBKB,PDE4B,HSP90AA1,CDK1,RPS6KA3,BRD4,NOS2,KDM1A,ABL1,CARM1,AVPR2,HLA-DRB1,NOS1,ERN1,TERT,PKN1,NCSTN,CDK9,MAP2K3,MAP3K12,PRKAA1,HTR2B,IRAK1,IKBKE,CCNT1,TNF,TGFBR1,PRKD1,CCNA2,PIM1,HIPK2,NAMPT,GSK3A,CSF1R,NPM1,MDM2,ADAM17,RPS6KA4,PDGFRB,EPHX2…
negative regulation of apoptotic process	GO:0043066	4.1e-20	19.3873	881	49	CCND2,PRKAA2,JAK3,AURKB,PIK3CG,SHH,PAK5,BIRC2,PIM2,XIAP,CDK1,RPS6KA3,PIK3CA,DAPK1,KDM1A,ABL1,PRKCD,TERT,MAP3K12,PRKAA1,HTR2B,PSEN2,TNF,HCK,BIRC3,TGFBR1,PIM1,HIPK2,PRKCI,AURKA,GHSR,PLK3,IGF1R,CSF1R,NPM1,MDM2,FYN,BDKRB2,GSK3B,HIF1A,HDAC1,CCND1,MAP2K4,AKT2,DSTYK,RPS6KA1,PSEN1,HDAC3,HIPK3
negative regulation of cellular process	GO:0048523	4.62e-20	19.3349	5541	127	GRK2,RPS6KA2,TNKS,CDK2,MAPK1,CHEK1,CCND2,CCR1,MAPKAPK2,PRKAA2,MAPK11,ELANE,PDE10A,ESR2,JAK3,MAP2K1,HRH3,FGFR1,ESR1,AURKB,CCND3,PRMT1,PIK3CG,DRD1,SHH,CDK5,FRK,PAK5,ROCK2,BIRC2,ABL2,PRMT6,FLT1,FER,PRKCE,PIM2,NUAK1,MAOB,XIAP,OPRD1,PDGFRA,IKBKB,PDE4B,CCNB1,L3MBTL3,HTR1B,INCENP,CDK1,BDKRB1,RPS6KA3,SLC8A1,PIK3CA,DAPK1,BRD4,NOS2,KDM1A,CCNE1,ABL1,PRKCD,CARM1,AVPR2,HTR2C,HLA-DRB1,NOS1,ERN1,TERT,PKN1,CDK9,…
transmembrane receptor protein tyrosine kinase signaling pathway	GO:0007169	2.1e-19	18.678	616	41	PRKD2,EPHA5,EPHA6,MAPK1,MAPKAPK2,FLT3,JAK3,MAP2K1,FGFR1,FGFR3,FRK,FLT1,FER,PIK3CD,YES1,PDGFRA,MAP2K2,PIK3CA,ABL1,PRKCD,PRKAA1,CDK5R1,HCK,ALK,PRKD1,EPHA4,GHSR,GSK3A,IGF1R,CSF1R,ADAM17,PDGFRB,FYN,BDKRB2,GSK3B,HIF1A,EPHB2,PRKCB,AKT2,DSTYK,ADRB2
positive regulation of locomotion	GO:0040017	2.23e-19	18.6513	583	40	PRKD2,MAPK1,CCR1,FGFR1,PIK3CG,DRD1,ROCK2,P2RY12,ABL2,FLT1,FER,PRKCE,PIK3CD,PDGFRA,MAP2K2,BDKRB1,ABL1,F10,TERT,MAP2K3,TGFBR2,CCR4,TNF,MYLK,TGFBR1,PRKD1,EPHA4,IGF1R,CSF1R,MDM2,ADAM17,STK4,DAPK2,PDGFRB,S1PR1,HIF1A,EPHB2,DAPK3,CCR2,AKT2
anatomical structure development	GO:0048856	3.41e-19	18.4675	5899	130	PRKD2,EPHA5,GRK2,EPHA6,LTA4H,RPS6KA2,MAPK1,CHEK1,MAP2K6,CCR1,PRCP,MAPKAPK2,SIGMAR1,SMYD3,MAPK11,FLT3,JAK3,MAP2K1,FGFR1,ESR1,AURKB,IDH1,FGFR3,MAP3K13,PRMT1,PIK3CG,CAPN1,DRD1,MARK2,SHH,CDK5,ROCK2,BIRC2,P2RY12,ABL2,PRMT6,FLT1,FER,PAK6,MAOB,SRPK1,PIK3CD,PDGFRA,MAP2K2,NPY1R,IKBKB,CCNB1,HSP90AA1,L3MBTL3,PLK4,CDK1,CCNB2,RPS6KA3,SLC8A1,PIK3CA,HTR6,KDM1A,ABL1,CHRM1,CARM1,AVPR2,HLA-DRB1,NOS1,CTSL,TERT,CTSB…
positive regulation of cell motility	GO:2000147	7.04e-19	18.1527	568	39	PRKD2,MAPK1,CCR1,FGFR1,PIK3CG,DRD1,ROCK2,P2RY12,ABL2,FLT1,FER,PRKCE,PIK3CD,PDGFRA,MAP2K2,BDKRB1,ABL1,F10,TERT,MAP2K3,TGFBR2,TNF,MYLK,TGFBR1,PRKD1,EPHA4,IGF1R,CSF1R,MDM2,ADAM17,STK4,DAPK2,PDGFRB,S1PR1,HIF1A,EPHB2,DAPK3,CCR2,AKT2
developmental process	GO:0032502	9.72e-19	18.0122	6453	136	PRKD2,EPHA5,GRK2,EPHA6,LTA4H,RPS6KA2,MAPK1,CHEK1,MAP2K6,CCR1,PRCP,MAPKAPK2,SIGMAR1,SMYD3,MAPK11,CCNA1,FLT3,JAK3,MAP2K1,FGFR1,ESR1,AURKB,IDH1,FGFR3,MAP3K13,PRMT1,PIK3CG,CAPN1,DRD1,MARK2,SHH,CDK5,FRK,ROCK2,BIRC2,P2RY12,ABL2,PRMT6,FLT1,FER,PAK6,ADRB1,MAOB,SRPK1,PIK3CD,YES1,PDGFRA,MAP2K2,NPY1R,IKBKB,CCNB1,HSP90AA1,L3MBTL3,PLK4,CDK1,CCNB2,RPS6KA3,SLC8A1,PIK3CA,HTR6,KDM1A,ABL1,CHRM1,CARM1,AVPR2,HTR2C,H…
positive regulation of cell migration	GO:0030335	9.73e-19	18.0119	540	38	PRKD2,MAPK1,CCR1,FGFR1,PIK3CG,DRD1,ROCK2,P2RY12,ABL2,FLT1,FER,PRKCE,PIK3CD,PDGFRA,BDKRB1,ABL1,F10,TERT,MAP2K3,TGFBR2,TNF,MYLK,TGFBR1,PRKD1,EPHA4,IGF1R,CSF1R,MDM2,ADAM17,STK4,DAPK2,PDGFRB,S1PR1,HIF1A,EPHB2,DAPK3,CCR2,AKT2
cellular response to organonitrogen compound	GO:0071417	1.09e-18	17.9612	610	40	MAPK1,CHEK1,JAK3,PIK3CG,DRD1,CDK5,ROCK2,GNRHR,P2RY12,FER,PDGFRA,PTGER1,HTR1B,SLC8A1,PIK3CA,KDM1A,ABL1,PRKCD,NCSTN,PRKAA1,TNF,ALK,PRKD1,EPHA4,CCNA2,PRKCI,GHSR,GSK3A,IGF1R,MDM2,BACE1,PARP1,FYN,GSK3B,EPHB2,PRKCB,AKT2,PSEN1,PDE4D,ADRB2
response to hormone	GO:0009725	1.18e-18	17.9277	874	47	LTA4H,MAPK1,PRCP,PRKAA2,MC4R,SMYD3,FLT3,ESR2,JAK3,ESR1,IDH1,ROCK2,GNRHR,FER,PRKCE,MAOB,HSP90AA1,HTR1B,PIK3CA,NOS2,KDM1A,PRKCD,CARM1,AVPR2,NOS1,CTSL,CTSB,PKN1,PRKAA1,AVPR1A,CTSK,TNF,PRKD1,AVPR1B,CCNA2,PRKCI,GHSR,GSK3A,IGF1R,MDM2,PARP1,CTSS,GSK3B,HDAC1,PRKCB,CCND1,AKT2
response to abiotic stimulus	GO:0009628	1.26e-18	17.8998	1128	53	CHEK1,CCND2,TLR7,MAPKAPK2,MAPK11,ELANE,AURKB,DRD1,CDK5,ROCK2,BIRC2,PRKCE,ADRB1,OPRD1,HSP90AA1,HTR1B,BDKRB1,SLC8A1,PIK3CA,NOS2,KDM1A,PRKCD,NOS1,TERT,PKN1,PRKAA1,HTR2B,IRAK1,PSEN2,AVPR1A,TNF,MYLK,EPHA4,CCNA2,HIPK2,CA9,PLK3,IGF1R,NPM1,MDM2,ADAM17,BACE1,PARP1,FYN,BDKRB2,CTSS,GSK3B,HIF1A,GRK7,CCND1,MAP2K4,AKT2,ADRB2
regulation of protein kinase activity	GO:0045859	1.52e-18	17.8195	451	35	CCND2,ELANE,FLT3,MAP2K1,FGFR1,CCND3,MAP3K13,PIK3CG,MARK2,FLT1,CCNE2,MAP2K2,HSP90AA1,SLC8A1,ABL1,PRKCD,ERN1,MAP2K3,MAP3K12,HTR2B,IRAK1,TGFBR2,CCNT1,CDK5R1,TNF,EPHA4,CSF1R,NPM1,ADAM17,PDGFRB,RIPK3,EPHB2,CCND1,ADRB2,HIPK3
animal organ development	GO:0048513	2.83e-18	17.5484	3039	88	EPHA5,GRK2,LTA4H,RPS6KA2,MAPK1,MAP2K6,CCR1,MAPKAPK2,MAPK11,FLT3,MAP2K1,FGFR1,ESR1,IDH1,FGFR3,PRMT1,CAPN1,DRD1,SHH,CDK5,ROCK2,BIRC2,P2RY12,FLT1,FER,MAOB,PDGFRA,MAP2K2,NPY1R,PLK4,CDK1,CCNB2,SLC8A1,PIK3CA,HTR6,KDM1A,ABL1,AVPR2,CTSB,PKN1,NCSTN,MAP2K3,PRKAA1,HTR5A,HTR2B,TGFBR2,HSD11B1,AVPR1A,CTSK,CDK5R1,TNF,MYLK,TGFBR1,ALK,APH1A,EPHA4,CCNA2,PIM1,HIPK2,PRKCI,AURKA,BMP2K,GHSR,GSK3A,IGF1R,CSF1R,MDM2,ADAM…
regulation of biosynthetic process	GO:0009889	3.52e-18	17.454	5813	127	PRKD2,EPHA5,RPS6KA2,TNKS,CDK2,MAPK1,CHEK1,MAP2K6,CCR1,TLR7,MAPKAPK2,PRKAA2,SMYD3,MAPK11,ELANE,ESR2,JAK3,MAP2K1,FGFR1,ESR1,AURKB,IDH1,CCND3,MAP3K13,PRMT1,PIK3CG,SHH,CDK5,FRK,ROCK2,BIRC2,PRMT6,FER,STK16,PAK6,PIM2,CLK4,SRPK1,XIAP,PIK3CD,OPRD1,YES1,PDGFRA,MAP2K2,IKBKB,PDE4B,HSP90AA1,L3MBTL3,CDK1,RPS6KA3,CDK4,SLC8A1,PIK3CA,DAPK1,BRD4,NOS2,KDM1A,METAP1,CCNE1,ABL1,PRKCD,CARM1,AVPR2,HTR2C,HLA-DRB1,NOS1,E…
regulation of cell motility	GO:2000145	6.46e-18	17.19	996	49	PRKD2,MAPK1,CCR1,PRCP,ELANE,FGFR1,PIK3CG,DRD1,SHH,CDK5,ROCK2,P2RY12,ABL2,FLT1,FER,PRKCE,PKN2,PIK3CD,PDGFRA,MAP2K2,BDKRB1,ABL1,F10,TERT,PKN1,MAP2K3,TGFBR2,TNF,MYLK,TGFBR1,PRKD1,EPHA4,IGF1R,CSF1R,MDM2,ADAM17,STK4,DAPK2,PDGFRB,S1PR1,RIPK3,HIF1A,HDAC1,EPHB2,CDK6,DAPK3,STK10,CCR2,AKT2
multicellular organism development	GO:0007275	7.08e-18	17.1502	4643	111	PRKD2,EPHA5,GRK2,EPHA6,LTA4H,RPS6KA2,MAPK1,CHEK1,MAP2K6,CCR1,PRCP,SIGMAR1,MAPK11,JAK3,MAP2K1,FGFR1,ESR1,AURKB,IDH1,FGFR3,MAP3K13,PRMT1,PIK3CG,DRD1,MARK2,SHH,CDK5,ROCK2,P2RY12,ABL2,PRMT6,FLT1,FER,PAK6,MAOB,PIK3CD,PDGFRA,MAP2K2,NPY1R,IKBKB,CCNB1,HSP90AA1,PLK4,CDK1,CCNB2,RPS6KA3,SLC8A1,PIK3CA,HTR6,KDM1A,ABL1,CHRM1,CARM1,AVPR2,HLA-DRB1,TERT,PKN1,NCSTN,MAP2K3,HTR5A,HTR2B,TGFBR2,HSD11B1,AVPR1A,CCR4,CTS…
regulation of cellular biosynthetic process	GO:0031326	7.16e-18	17.145	5781	126	PRKD2,EPHA5,RPS6KA2,TNKS,CDK2,MAPK1,CHEK1,MAP2K6,CCR1,TLR7,MAPKAPK2,PRKAA2,SMYD3,MAPK11,ELANE,ESR2,JAK3,MAP2K1,FGFR1,ESR1,AURKB,CCND3,MAP3K13,PRMT1,PIK3CG,SHH,CDK5,FRK,ROCK2,BIRC2,PRMT6,FER,STK16,PAK6,PIM2,CLK4,SRPK1,XIAP,PIK3CD,OPRD1,YES1,PDGFRA,MAP2K2,IKBKB,PDE4B,HSP90AA1,L3MBTL3,CDK1,RPS6KA3,CDK4,SLC8A1,PIK3CA,DAPK1,BRD4,NOS2,KDM1A,METAP1,CCNE1,ABL1,PRKCD,CARM1,AVPR2,HTR2C,HLA-DRB1,NOS1,ERN1,T…
positive regulation of protein kinase activity	GO:0045860	8.6e-18	17.0653	275	28	CCND2,ELANE,FLT3,MAP2K1,FGFR1,CCND3,MAP3K13,PIK3CG,MARK2,FLT1,MAP2K2,HSP90AA1,ABL1,PRKCD,ERN1,MAP2K3,MAP3K12,HTR2B,IRAK1,TGFBR2,TNF,EPHA4,CSF1R,ADAM17,PDGFRB,RIPK3,CCND1,ADRB2
enzyme-linked receptor protein signaling pathway	GO:0007167	1.09e-17	16.961	967	48	PRKD2,EPHA5,EPHA6,MAPK1,MAPKAPK2,FLT3,JAK3,MAP2K1,FGFR1,FGFR3,PRMT1,FRK,FLT1,FER,XIAP,PIK3CD,YES1,PDGFRA,MAP2K2,PIK3CA,ABL1,PRKCD,PRKAA1,TGFBR2,CDK5R1,HCK,TGFBR1,ALK,PRKD1,EPHA4,HIPK2,GHSR,GSK3A,IGF1R,CSF1R,ADAM17,PDGFRB,PARP1,FYN,BDKRB2,GSK3B,HIF1A,HDAC1,EPHB2,PRKCB,AKT2,DSTYK,ADRB2
primary metabolic process	GO:0044238	1.15e-17	16.9387	12505	195	PRKD2,EPHA5,GRK2,EPHA6,LTA4H,RPS6KA2,TNKS,CDK2,PSENEN,MAPK1,PRMT8,CHEK1,CCND2,MAP2K6,TLR7,PRCP,MAPKAPK2,PRKAA2,STK17B,SMYD3,MAPK11,ELANE,PDE10A,AURKC,FLT3,ESR2,JAK3,MAP2K1,FGFR1,ESR1,AURKB,IDH1,FGFR3,CCND3,MAP3K13,PRMT1,PIK3CG,CAPN1,DRD1,MARK2,SBK1,SHH,CDK5,FRK,PHKG2,PAK5,ROCK2,BIRC2,ABL2,PRMT6,FLT1,FER,STK16,PAK6,PRKCE,CCNE2,PIM2,NUAK1,PSMB5,PKN2,CLK4,MAOB,SRPK1,XIAP,PIK3CD,OPRD1,YES1,PDGFRA,MAP…
regulation of developmental process	GO:0050793	1.69e-17	16.7713	2455	77	PRKD2,MAPK1,CCR1,MAPK11,JAK3,MAP2K1,FGFR1,ESR1,FGFR3,MAP3K13,PRMT1,PIK3CG,MARK2,SHH,CDK5,ROCK2,BIRC2,PRMT6,FLT1,ADRB1,PIK3CD,PDGFRA,MAP2K2,NPY1R,IKBKB,CDK1,RPS6KA3,SLC8A1,PIK3CA,KDM1A,ABL1,CARM1,HTR2C,HLA-DRB1,TERT,PKN1,CDK9,PRKAA1,TGFBR2,CTSK,CDK5R1,TNF,HCK,TGFBR1,ALK,PRKD1,EPHA4,PIM1,HIPK2,PRKCI,AURKA,BMP2K,GHSR,GSK3A,IGF1R,CSF1R,MDM2,CTSC,STK4,PARP1,TNIK,FYN,S1PR1,GSK3B,HIF1A,HDAC1,EPHB2,CDK6,…
positive regulation of MAPK cascade	GO:0043410	2.49e-17	16.6042	461	34	PRKD2,MAP2K6,CCR1,ELANE,FLT3,MAP2K1,FGFR1,FGFR3,MAP3K13,PRMT1,PIK3CG,ROCK2,FLT1,PRKCE,XIAP,PDGFRA,MAP2K2,ABL1,HTR2C,HLA-DRB1,ERN1,MAP2K3,MAP3K12,HTR2B,TNF,AVPR1B,HIPK2,IGF1R,CSF1R,PDGFRB,TNIK,MAP2K4,DSTYK,ADRB2
regulation of response to external stimulus	GO:0032101	2.77e-17	16.5579	1077	50	PRKD2,MAPK1,CCR1,TLR7,MAPKAPK2,ELANE,MAP2K1,FGFR1,ESR1,AURKB,PIK3CG,DRD1,BIRC2,P2RY12,PRKCE,XIAP,YES1,PDGFRA,MAP2K2,IKBKB,HSP90AA1,RPS6KA3,BRD4,PRKCD,HLA-DRB1,IRAK1,IKBKE,CCR4,TNF,HCK,BIRC3,PRKD1,EPHA4,GHSR,IGF1R,CSF1R,ADAM17,CTSC,DAPK2,FAP,PDGFRB,BACE1,PARP1,FYN,S1PR1,CTSS,EPHB2,GRK7,CCR2,F2
cell-cell signaling	GO:0007267	2.94e-17	16.5322	1704	63	EPHA5,GRK2,RPS6KA2,TNKS,MAPK1,HTR1D,MAP2K6,CCR1,PRKAA2,MC4R,ESR2,HRH3,FGFR1,FGFR3,DRD1,MARK2,SHH,CDK5,GNRHR,PRKCE,MAOB,XIAP,HTR1B,RPS6KA3,HTR6,NOS2,CCNE1,ABL1,CHRM1,HTR2C,HLA-DRB1,NOS1,TERT,NCSTN,PRKAA1,HTR5A,HTR2B,CDK5R1,TNF,PRKD1,EPHA4,NAMPT,GHSR,GSK3A,STK4,BACE1,TNIK,FYN,CHRM3,GSK3B,CACNA1B,HIF1A,HDAC1,EPHB2,HRH4,PRKCB,CCND1,DAPK3,CCR2,F2,RPS6KA1,PSEN1,ADRB2
system development	GO:0048731	4.58e-17	16.3394	3973	100	PRKD2,EPHA5,GRK2,EPHA6,LTA4H,RPS6KA2,MAPK1,MAP2K6,PRCP,SIGMAR1,MAPK11,MAP2K1,FGFR1,ESR1,IDH1,FGFR3,MAP3K13,PRMT1,PIK3CG,DRD1,MARK2,SHH,CDK5,ROCK2,P2RY12,ABL2,FLT1,FER,PAK6,MAOB,PIK3CD,PDGFRA,MAP2K2,NPY1R,HSP90AA1,CDK1,CCNB2,RPS6KA3,SLC8A1,PIK3CA,HTR6,KDM1A,ABL1,CHRM1,CARM1,AVPR2,TERT,PKN1,NCSTN,MAP2K3,HTR5A,HTR2B,TGFBR2,HSD11B1,AVPR1A,CCR4,CTSK,CDK5R1,TNF,MYLK,TGFBR1,ALK,PRKD1,APH1A,EPHA4,PIM1,HI…
metabolic process	GO:0008152	1.03e-16	15.9888	14261	207	PRKD2,EPHA5,GRK2,EPHA6,LTA4H,RPS6KA2,TNKS,CDK2,PSENEN,MAPK1,PRMT8,CHEK1,CCND2,MAP2K6,CCR1,TLR7,PRCP,MAPKAPK2,PRKAA2,STK17B,MC4R,SMYD3,MAPK11,ELANE,PDE10A,AURKC,FLT3,ESR2,JAK3,MAP2K1,CA12,FGFR1,ESR1,AURKB,IDH1,FGFR3,CCND3,MAP3K13,PRMT1,PIK3CG,CAPN1,DRD1,MARK2,SBK1,SHH,CDK5,FRK,PHKG2,PAK5,ROCK2,BIRC2,ABL2,PRMT6,FLT1,FER,MCHR1,STK16,PAK6,PRKCE,ADRB1,CCNE2,PIM2,NUAK1,PSMB5,PKN2,CLK4,MAOB,SRPK1,XIAP,P…
regulation of macromolecule biosynthetic process	GO:0010556	1.19e-16	15.9234	5654	122	PRKD2,EPHA5,RPS6KA2,TNKS,CDK2,MAPK1,CHEK1,MAP2K6,CCR1,TLR7,MAPKAPK2,PRKAA2,SMYD3,MAPK11,ELANE,ESR2,JAK3,MAP2K1,FGFR1,ESR1,AURKB,CCND3,MAP3K13,PRMT1,PIK3CG,SHH,CDK5,FRK,ROCK2,BIRC2,PRMT6,FER,STK16,PAK6,PIM2,CLK4,SRPK1,XIAP,PIK3CD,OPRD1,YES1,PDGFRA,MAP2K2,IKBKB,PDE4B,HSP90AA1,L3MBTL3,CDK1,RPS6KA3,CDK4,SLC8A1,PIK3CA,DAPK1,BRD4,NOS2,KDM1A,METAP1,CCNE1,ABL1,PRKCD,CARM1,AVPR2,HLA-DRB1,NOS1,ERN1,TERT,PK…
biological process involved in interspecies interaction between organisms	GO:0044419	2.29e-16	15.6407	1724	62	GRK2,MAPK1,TLR7,MAPKAPK2,MAPK11,ELANE,JAK3,ESR1,AURKB,PIK3CG,FRK,ROCK2,BIRC2,FER,PRKCE,PIM2,MAOB,SRPK1,XIAP,PIK3CD,YES1,IKBKB,PDE4B,HSP90AA1,PTGER1,CDK1,BDKRB1,RPS6KA3,CDK4,DAPK1,BRD4,NOS2,ABL1,PRKCD,HLA-DRB1,NOS1,CTSL,CTSB,CDK9,MAP2K3,IRAK1,IKBKE,CCNT1,CCR4,TNF,HCK,BIRC3,PRKD1,AVPR1B,GHSR,CSF1R,ADAM17,PARP1,FYN,CTSS,RIPK3,HIF1A,HDAC1,EPHB2,CDK6,DAPK3,F2
positive regulation of response to external stimulus	GO:0032103	3.59e-16	15.4453	609	37	PRKD2,MAPK1,CCR1,TLR7,MAPKAPK2,FGFR1,ESR1,AURKB,PIK3CG,BIRC2,P2RY12,PRKCE,XIAP,PDGFRA,IKBKB,HSP90AA1,RPS6KA3,IRAK1,IKBKE,CCR4,TNF,HCK,BIRC3,PRKD1,GHSR,IGF1R,CSF1R,ADAM17,CTSC,DAPK2,PDGFRB,PARP1,FYN,S1PR1,CTSS,CCR2,F2
blood circulation	GO:0008015	4.4e-16	15.3566	507	34	GRK2,RPS6KA2,HTR1D,MAP2K6,UTS2R,PRCP,PIK3CG,DRD1,ROCK2,ADRB1,YES1,NPY1R,PDE4B,HSP90AA1,HTR1B,BDKRB1,SLC8A1,PIK3CA,NOS2,ABL1,AVPR2,NOS1,MAP2K3,HTR2B,AVPR1A,TNF,AVPR1B,GSK3A,MDM2,BDKRB2,CHRM3,KCNH2,PDE4D,ADRB2
regulation of cellular component organization	GO:0051128	4.87e-16	15.3123	2425	74	EPHA5,RPS6KA2,TNKS,CDK2,MAPK1,CHEK1,PRKAA2,ESR2,MAP2K1,FGFR1,AURKB,MAP3K13,MARK2,CDK5,PAK5,ROCK2,BIRC2,P2RY12,ABL2,PRMT6,FER,PRKCE,OPRD1,PDGFRA,MAP2K2,IKBKB,CCNB1,HSP90AA1,L3MBTL3,AAK1,PLK4,INCENP,CDK1,BDKRB1,RPS6KA3,PIK3CA,KDM1A,ABL1,PRKCD,CARM1,PRKAA1,IKBKE,AVPR1A,CDK5R1,TNF,HCK,TGFBR1,ALK,PRKD1,EPHA4,PRKCI,AURKA,BMP2K,GHSR,GSK3A,IGF1R,CSF1R,NPM1,MDM2,ADAM17,FAP,PDGFRB,PARP1,TNIK,FYN,S1PR1,GSK3…
regulation of cell migration	GO:0030334	4.94e-16	15.306	934	45	PRKD2,MAPK1,CCR1,PRCP,ELANE,FGFR1,PIK3CG,DRD1,SHH,CDK5,ROCK2,P2RY12,ABL2,FLT1,FER,PRKCE,PIK3CD,PDGFRA,BDKRB1,ABL1,F10,TERT,MAP2K3,TGFBR2,TNF,MYLK,TGFBR1,PRKD1,EPHA4,IGF1R,CSF1R,MDM2,ADAM17,STK4,DAPK2,PDGFRB,S1PR1,RIPK3,HIF1A,HDAC1,EPHB2,DAPK3,STK10,CCR2,AKT2
positive regulation of protein localization	GO:1903829	1.2e-15	14.9216	490	33	PRKAA2,SHH,CDK5,ROCK2,PRKCE,HSP90AA1,CDK1,PIK3CA,PRKCD,CHRM1,HLA-DRB1,TERT,CDK9,PRKAA1,CDK5R1,TNF,PRKD1,PRKCI,GSK3A,PLK3,NPM1,MDM2,PARP1,FYN,CHRM3,GSK3B,HIF1A,EPHB2,PRKCB,AKT2,F2,PSEN1,HDAC3
regulation of gene expression	GO:0010468	1.81e-15	14.7434	5526	118	PRKD2,EPHA5,RPS6KA2,TNKS,CDK2,MAPK1,CHEK1,CCR1,TLR7,MAPKAPK2,PRKAA2,SMYD3,MAPK11,ELANE,ESR2,JAK3,MAP2K1,FGFR1,ESR1,AURKB,CCND3,MAP3K13,PRMT1,PIK3CG,SHH,CDK5,FRK,ROCK2,BIRC2,PRMT6,FER,STK16,PAK6,PIM2,CLK4,SRPK1,XIAP,PIK3CD,OPRD1,YES1,PDGFRA,MAP2K2,IKBKB,PDE4B,HSP90AA1,L3MBTL3,CDK1,RPS6KA3,CDK4,SLC8A1,PIK3CA,DAPK1,BRD4,NOS2,KDM1A,METAP1,CCNE1,ABL1,PRKCD,CARM1,AVPR2,HLA-DRB1,NOS1,ERN1,TERT,PKN1,CDK9…
regulation of cell cycle	GO:0051726	2.06e-15	14.687	1105	48	RPS6KA2,TNKS,CDK2,CHEK1,CCND2,MAP2K6,AURKC,FGFR1,AURKB,CCND3,CDK5,ROCK2,BIRC2,PRKCE,CCNE2,PIM2,PKN2,XIAP,CCNB1,PLK4,INCENP,CDK1,CDK4,BRD4,CCNE1,ABL1,TERT,CDK9,CCNT1,CDK5R1,TNF,BIRC3,TGFBR1,HIPK2,AURKA,PLK3,IGF1R,NPM1,MDM2,ADAM17,FAP,PDGFRB,CDK6,CCND1,DAPK3,AKT2,HDAC3,WEE1
negative regulation of response to stimulus	GO:0048585	2.14e-15	14.6691	1648	59	GRK2,PRKAA2,ELANE,PDE10A,JAK3,ESR1,AURKB,PRMT1,DRD1,SHH,PAK5,ABL2,FER,NUAK1,XIAP,YES1,PDGFRA,PDE4B,HTR1B,BRD4,KDM1A,ABL1,PRKCD,HLA-DRB1,TERT,MAP2K3,PRKAA1,HTR2B,TNF,HCK,TGFBR1,EPHA4,HIPK2,GHSR,GSK3A,IGF1R,MDM2,ADAM17,STK4,FAP,BACE1,PARP1,CYP26A1,FYN,BDKRB2,GSK3B,HIF1A,PDE11A,HDAC1,EPHB2,PRKCB,CCR2,F2,RPS6KA1,PSEN1,HDAC3,PDE4D,ADRB2,HIPK3
positive regulation of transport	GO:0051050	2.18e-15	14.6614	844	42	GRK2,MAP2K6,CCR1,FGFR1,DRD1,SHH,CDK5,P2RY12,MCHR1,PRKCE,HSP90AA1,CDK1,BDKRB1,ABL1,PRKCD,CHRM1,HLA-DRB1,NOS1,TERT,AVPR1A,TNF,MYLK,PRKD1,AVPR1B,PRKCI,GSK3A,PLK3,MDM2,PDGFRB,CTSS,CHRM3,GSK3B,KCNH2,HIF1A,EPHB2,PRKCB,CCR2,AKT2,F2,PSEN1,HDAC3,ADRB2
cellular response to hormone stimulus	GO:0032870	2.33e-15	14.6317	609	36	MAPK1,PRCP,PRKAA2,SMYD3,FLT3,ESR2,JAK3,ESR1,ROCK2,GNRHR,FER,PRKCE,PIK3CA,KDM1A,PRKCD,CARM1,AVPR2,CTSL,CTSB,PKN1,PRKAA1,AVPR1A,PRKD1,AVPR1B,CCNA2,PRKCI,GHSR,GSK3A,IGF1R,MDM2,PARP1,CTSS,GSK3B,HDAC1,PRKCB,AKT2
homeostatic process	GO:0042592	2.86e-15	14.5437	1712	60	EPHA5,MAPK1,MAP2K6,CCR1,PRCP,PRKAA2,MC4R,ELANE,FLT3,JAK3,CA12,FGFR1,PRMT1,DRD1,PRKCE,ADRB1,XIAP,PIK3CD,PDE4B,L3MBTL3,HTR1B,BDKRB1,CCNB2,SLC8A1,PIK3CA,NOS2,KDM1A,ABL1,HTR2C,HLA-DRB1,NOS1,ERN1,PKN1,NCSTN,PRKAA1,HTR2B,AVPR1A,CCR4,CTSK,TNF,ALK,PRKD1,HIPK2,IGF1R,CSF1R,NPM1,ADAM17,EPHX2,S1PR1,RIPK3,KCNH2,HIF1A,CDK6,PRKCB,CCR2,F2,PSEN1,HDAC3,PDE4D,ADRB2
regulation of protein serine/threonine kinase activity	GO:0071900	3.94e-15	14.4044	264	25	CCND2,ELANE,FLT3,MAP2K1,FGFR1,CCND3,MAP3K13,PIK3CG,FLT1,CCNE2,MAP2K2,SLC8A1,ABL1,PRKCD,ERN1,MAP3K12,HTR2B,CCNT1,CDK5R1,TNF,ADAM17,PDGFRB,CCND1,ADRB2,HIPK3
immune system process	GO:0002376	4.79e-15	14.3201	2776	78	PRKD2,MAPK1,CCR1,TLR7,MAPKAPK2,ELANE,FLT3,JAK3,MAP2K1,ESR1,AURKB,CCND3,PRMT1,PIK3CG,SHH,FRK,BIRC2,P2RY12,ABL2,PRMT6,FLT1,FER,PRKCE,SRPK1,XIAP,PIK3CD,OPRD1,YES1,MAP2K2,IKBKB,PDE4B,HSP90AA1,L3MBTL3,BDKRB1,CCNB2,RPS6KA3,PIK3CA,DAPK1,NOS2,ABL1,PRKCD,HLA-DRB1,CTSL,PKN1,CCR8,NCSTN,IRAK1,IKBKE,TGFBR2,CCR4,CTSK,TNF,HCK,BIRC3,TGFBR1,PRKD1,HIPK2,IGF1R,CSF1R,ADAM17,CTSC,DAPK2,PARP1,FYN,S1PR1,CTSS,RIPK3,HIF1…
circulatory system process	GO:0003013	6.41e-15	14.1929	592	35	GRK2,RPS6KA2,HTR1D,MAP2K6,UTS2R,PRCP,PIK3CG,DRD1,ROCK2,ADRB1,YES1,NPY1R,PDE4B,HSP90AA1,HTR1B,BDKRB1,SLC8A1,PIK3CA,NOS2,ABL1,AVPR2,NOS1,MAP2K3,HTR2B,AVPR1A,TNF,AVPR1B,GSK3A,MDM2,FYN,BDKRB2,CHRM3,KCNH2,PDE4D,ADRB2
positive regulation of immune system process	GO:0002684	8.24e-15	14.0839	1054	46	PRKD2,MAPK1,CCR1,TLR7,MAPKAPK2,ELANE,ESR1,AURKB,SHH,BIRC2,P2RY12,ABL2,FER,PRKCE,XIAP,PIK3CD,YES1,IKBKB,PDE4B,HSP90AA1,BDKRB1,RPS6KA3,PIK3CA,NOS2,ABL1,PRKCD,HLA-DRB1,IRAK1,IKBKE,TGFBR2,TNF,HCK,BIRC3,PRKD1,CSF1R,ADAM17,CTSC,DAPK2,PARP1,FYN,CTSS,EPHB2,PRKCB,CCR2,PSEN1,PDE4D
cell differentiation	GO:0030154	9.99e-15	14.0006	4366	101	EPHA5,EPHA6,LTA4H,RPS6KA2,MAPK1,MAP2K6,CCR1,SMYD3,MAPK11,FLT3,JAK3,MAP2K1,FGFR1,ESR1,FGFR3,MAP3K13,PRMT1,DRD1,MARK2,SHH,CDK5,FRK,ROCK2,BIRC2,P2RY12,ABL2,PRMT6,FLT1,FER,PAK6,ADRB1,SRPK1,PIK3CD,YES1,PDGFRA,MAP2K2,IKBKB,HSP90AA1,L3MBTL3,PLK4,CDK1,RPS6KA3,SLC8A1,PIK3CA,KDM1A,ABL1,CHRM1,CARM1,HTR2C,HLA-DRB1,NOS1,CTSL,TERT,CTSB,NCSTN,CDK9,HTR2B,TGFBR2,AVPR1A,CCR4,CTSK,CDK5R1,TNF,HCK,TGFBR1,ALK,PRKD1,EP…
cellular developmental process	GO:0048869	1.01e-14	13.9966	4367	101	EPHA5,EPHA6,LTA4H,RPS6KA2,MAPK1,MAP2K6,CCR1,SMYD3,MAPK11,FLT3,JAK3,MAP2K1,FGFR1,ESR1,FGFR3,MAP3K13,PRMT1,DRD1,MARK2,SHH,CDK5,FRK,ROCK2,BIRC2,P2RY12,ABL2,PRMT6,FLT1,FER,PAK6,ADRB1,SRPK1,PIK3CD,YES1,PDGFRA,MAP2K2,IKBKB,HSP90AA1,L3MBTL3,PLK4,CDK1,RPS6KA3,SLC8A1,PIK3CA,KDM1A,ABL1,CHRM1,CARM1,HTR2C,HLA-DRB1,NOS1,CTSL,TERT,CTSB,NCSTN,CDK9,HTR2B,TGFBR2,AVPR1A,CCR4,CTSK,CDK5R1,TNF,HCK,TGFBR1,ALK,PRKD1,EP…
cell cycle	GO:0007049	1.11e-14	13.9538	1819	61	RPS6KA2,TNKS,CDK2,MAPK1,CCNB3,CHEK1,CCND2,MAP2K6,CCNA1,AURKC,FGFR1,AURKB,CCND3,CDK5,ROCK2,BIRC2,PRKCE,CCNE2,PIM2,PKN2,SRPK1,XIAP,CCNB1,PLK4,INCENP,CDK1,CCNB2,RPS6KA3,CDK4,BRD4,CCNE1,ABL1,PRKCD,TERT,CDK9,CCNT1,CDK5R1,TNF,BIRC3,TGFBR1,CCNA2,PIM1,HIPK2,AURKA,PLK3,IGF1R,NPM1,MDM2,ADAM17,FAP,PDGFRB,CDK6,PRKCB,CCND1,DAPK3,STK10,AKT2,MELK,RPS6KA1,HDAC3,WEE1
regulation of hydrolase activity	GO:0051336	1.15e-14	13.9405	604	35	EPHA5,PSENEN,FGFR1,ESR1,FGFR3,ROCK2,BIRC2,ABL2,FLT1,ADRB1,NUAK1,XIAP,PDGFRA,IKBKB,APH1B,RPS6KA3,DAPK1,ABL1,PRKCD,NOS1,NCSTN,HTR2B,AVPR1A,TNF,BIRC3,AVPR1B,APH1A,EPHA4,NPM1,PDGFRB,FYN,RIPK3,GSK3B,HDAC1,RPS6KA1
cellular response to stress	GO:0033554	1.26e-14	13.8984	1770	60	CDK2,MAPK1,CHEK1,MAP2K6,MAPKAPK2,PRKAA2,MAPK11,MAP2K1,MAP3K13,ROCK2,PRMT6,FER,PRKCE,NUAK1,XIAP,OPRD1,PDGFRA,MAP2K2,IKBKB,HSP90AA1,CDK1,RPS6KA3,SLC8A1,PIK3CA,DAPK1,BRD4,KDM1A,ABL1,PRKCD,ERN1,TERT,CDK9,MAP2K3,PRKAA1,IRAK1,IKBKE,AVPR1A,CTSK,TNF,MYLK,PRKD1,EPHA4,CCNA2,HIPK2,PLK3,IGF1R,NPM1,MDM2,PARP1,FYN,BDKRB2,RIPK3,GSK3B,HIF1A,CDK6,CCND1,MAP2K4,RPS6KA1,PSEN1,HDAC3
regulation of immune system process	GO:0002682	1.5e-14	13.8233	1512	55	PRKD2,MAPK1,CCR1,TLR7,MAPKAPK2,ELANE,JAK3,ESR1,AURKB,PRMT1,SHH,BIRC2,P2RY12,ABL2,PRMT6,FER,PRKCE,XIAP,PIK3CD,YES1,IKBKB,PDE4B,HSP90AA1,BDKRB1,RPS6KA3,PIK3CA,NOS2,ABL1,PRKCD,HLA-DRB1,PKN1,IRAK1,IKBKE,TGFBR2,TNF,HCK,BIRC3,PRKD1,CSF1R,ADAM17,CTSC,DAPK2,PARP1,FYN,CTSS,RIPK3,HIF1A,EPHB2,CDK6,PRKCB,MAP2K4,STK10,CCR2,PSEN1,PDE4D
organic substance metabolic process	GO:0071704	1.6e-14	13.7949	13768	200	PRKD2,EPHA5,GRK2,EPHA6,LTA4H,RPS6KA2,TNKS,CDK2,PSENEN,MAPK1,PRMT8,CHEK1,CCND2,MAP2K6,CCR1,TLR7,PRCP,MAPKAPK2,PRKAA2,STK17B,SMYD3,MAPK11,ELANE,PDE10A,AURKC,FLT3,ESR2,JAK3,MAP2K1,FGFR1,ESR1,AURKB,IDH1,FGFR3,CCND3,MAP3K13,PRMT1,PIK3CG,CAPN1,DRD1,MARK2,SBK1,SHH,CDK5,FRK,PHKG2,PAK5,ROCK2,BIRC2,ABL2,PRMT6,FLT1,FER,STK16,PAK6,PRKCE,CCNE2,PIM2,NUAK1,PSMB5,PKN2,CLK4,MAOB,SRPK1,XIAP,PIK3CD,OPRD1,YES1,PDGFR…
nitrogen compound metabolic process	GO:0006807	2.16e-14	13.6647	11995	185	PRKD2,EPHA5,GRK2,EPHA6,LTA4H,RPS6KA2,TNKS,CDK2,PSENEN,MAPK1,PRMT8,CHEK1,CCND2,MAP2K6,TLR7,PRCP,MAPKAPK2,PRKAA2,STK17B,SMYD3,MAPK11,ELANE,PDE10A,AURKC,FLT3,ESR2,JAK3,MAP2K1,FGFR1,ESR1,AURKB,IDH1,FGFR3,CCND3,MAP3K13,PRMT1,PIK3CG,CAPN1,DRD1,MARK2,SBK1,SHH,CDK5,FRK,PHKG2,PAK5,ROCK2,BIRC2,ABL2,PRMT6,FLT1,FER,STK16,PAK6,PRKCE,CCNE2,PIM2,NUAK1,PSMB5,PKN2,CLK4,MAOB,SRPK1,XIAP,PIK3CD,OPRD1,YES1,PDGFRA,MAP…
circulatory system development	GO:0072359	2.18e-14	13.6609	1130	47	PRKD2,GRK2,RPS6KA2,MAPK1,PRCP,MAPK11,MAP2K1,FGFR1,PRMT1,PIK3CG,SHH,ROCK2,FLT1,PIK3CD,PDGFRA,MAP2K2,NPY1R,CDK1,SLC8A1,PIK3CA,ABL1,TERT,MAP2K3,HTR2B,TGFBR2,TNF,MYLK,TGFBR1,PRKD1,PIM1,HIPK2,GHSR,GSK3A,IGF1R,MDM2,STK4,FAP,PDGFRB,S1PR1,GSK3B,HIF1A,EPHB2,PRKCB,MAP2K4,CCR2,PSEN1,HDAC3
G protein-coupled receptor signaling pathway, coupled to cyclic nucleotide second messenger	GO:0007187	2.31e-14	13.6364	56	14	HTR1D,CCR1,HRH3,DRD1,OPRD1,NPY1R,HTR1B,HTR6,CHRM1,HTR2C,HTR5A,HTR2B,CHRM3,HRH4
regulation of cellular localization	GO:0060341	2.4e-14	13.6196	995	44	EPHA5,MAPK1,PRKAA2,MAP2K1,SHH,CDK5,ROCK2,PRKCE,CCNE2,MAP2K2,HSP90AA1,AAK1,CDK1,PIK3CA,NOS2,KDM1A,CCNE1,PRKCD,CHRM1,HLA-DRB1,NOS1,TERT,CDK9,PRKAA1,CDK5R1,TNF,PRKD1,PRKCI,GHSR,GSK3A,PLK3,NPM1,MDM2,PARP1,FYN,CHRM3,GSK3B,HIF1A,EPHB2,PRKCB,AKT2,F2,PSEN1,HDAC3
regulation of transmembrane transport	GO:0034762	3.33e-14	13.4773	446	30	PIK3CG,CAPN1,DRD1,PRKCE,YES1,PDE4B,BDKRB1,SLC8A1,DAPK1,ABL1,NOS1,TERT,PSEN2,TNF,PRKD1,PIM1,PRKCI,GSK3A,FYN,CTSS,CHRM3,KCNH2,EPHB2,PRKCB,CCR2,AKT2,F2,PSEN1,PDE4D,ADRB2
response to growth factor	GO:0070848	4.32e-14	13.3642	711	37	PRKD2,MAPK1,MAPKAPK2,FLT3,FGFR1,FGFR3,PRMT1,ROCK2,FLT1,FER,STK16,XIAP,PIK3CD,OPRD1,YES1,PDGFRA,PIK3CA,ABL1,NOS1,ERN1,MAP2K3,TGFBR2,CTSK,TGFBR1,PRKD1,CCNA2,HIPK2,IGF1R,MDM2,ADAM17,PDGFRB,PARP1,FYN,HIF1A,HDAC1,PRKCB,DSTYK
cellular metabolic process	GO:0044237	4.78e-14	13.3204	12881	192	PRKD2,EPHA5,GRK2,EPHA6,LTA4H,RPS6KA2,TNKS,CDK2,PSENEN,MAPK1,CHEK1,CCND2,MAP2K6,CCR1,TLR7,PRCP,MAPKAPK2,PRKAA2,STK17B,MC4R,SMYD3,MAPK11,ELANE,PDE10A,AURKC,FLT3,ESR2,JAK3,MAP2K1,CA12,FGFR1,ESR1,AURKB,IDH1,FGFR3,CCND3,MAP3K13,PRMT1,PIK3CG,CAPN1,DRD1,MARK2,SBK1,SHH,CDK5,FRK,PHKG2,PAK5,ROCK2,BIRC2,ABL2,PRMT6,FLT1,FER,MCHR1,STK16,PAK6,PRKCE,CCNE2,PIM2,NUAK1,PKN2,CLK4,MAOB,SRPK1,XIAP,PIK3CD,OPRD1,YES1,P…
immune response-regulating signaling pathway	GO:0002764	6.37e-14	13.1961	492	31	PRKD2,MAPK1,TLR7,MAPKAPK2,ESR1,AURKB,BIRC2,FER,PRKCE,XIAP,PIK3CD,YES1,IKBKB,PDE4B,RPS6KA3,PIK3CA,ABL1,PRKCD,HLA-DRB1,IRAK1,TNF,HCK,BIRC3,PRKD1,PARP1,FYN,CTSS,PRKCB,MAP2K4,PSEN1,PDE4D
cellular response to peptide	GO:1901653	9.01e-14	13.0453	364	27	MAPK1,JAK3,CDK5,ROCK2,GNRHR,FER,PIK3CA,PRKCD,PRKAA1,TNF,PRKD1,EPHA4,CCNA2,PRKCI,GHSR,GSK3A,IGF1R,MDM2,BACE1,PARP1,FYN,GSK3B,EPHB2,PRKCB,AKT2,PSEN1,ADRB2
macromolecule metabolic process	GO:0043170	1.41e-13	12.8512	12170	185	PRKD2,EPHA5,GRK2,EPHA6,LTA4H,RPS6KA2,TNKS,CDK2,PSENEN,MAPK1,PRMT8,CHEK1,CCND2,MAP2K6,CCR1,TLR7,PRCP,MAPKAPK2,PRKAA2,STK17B,SMYD3,MAPK11,ELANE,AURKC,FLT3,ESR2,JAK3,MAP2K1,FGFR1,ESR1,AURKB,FGFR3,CCND3,MAP3K13,PRMT1,PIK3CG,CAPN1,DRD1,MARK2,SBK1,SHH,CDK5,FRK,PHKG2,PAK5,ROCK2,BIRC2,ABL2,PRMT6,FLT1,FER,STK16,PAK6,PRKCE,CCNE2,PIM2,NUAK1,PSMB5,PKN2,CLK4,SRPK1,XIAP,PIK3CD,OPRD1,YES1,PDGFRA,MAP2K2,IKBKB,PD…
response to peptide	GO:1901652	1.76e-13	12.7535	511	31	LTA4H,MAPK1,MC4R,JAK3,CDK5,ROCK2,GNRHR,FER,PIK3CA,PRKCD,PRKAA1,CTSK,TNF,PRKD1,EPHA4,CCNA2,PRKCI,GHSR,GSK3A,IGF1R,MDM2,BACE1,PARP1,FYN,GSK3B,CACNA1B,EPHB2,PRKCB,AKT2,PSEN1,ADRB2
regulation of protein localization	GO:0032880	3.3e-13	12.4817	889	40	EPHA5,PRKAA2,SHH,CDK5,ROCK2,PRKCE,CCNE2,HSP90AA1,AAK1,CDK1,PIK3CA,NOS2,KDM1A,CCNE1,PRKCD,CHRM1,HLA-DRB1,TERT,CDK9,PRKAA1,CDK5R1,TNF,PRKD1,PRKCI,GHSR,GSK3A,PLK3,NPM1,MDM2,PARP1,FYN,CHRM3,GSK3B,HIF1A,EPHB2,PRKCB,AKT2,F2,PSEN1,HDAC3
regulation of catabolic process	GO:0009894	3.37e-13	12.4722	1026	43	CDK2,MAPKAPK2,PRKAA2,IDH1,PIK3CG,CAPN1,SHH,CDK5,PHKG2,ROCK2,ABL2,PRMT6,PRKCE,PIM2,HSP90AA1,L3MBTL3,PIK3CA,DAPK1,NOS2,ABL1,PRKCD,ERN1,PRKAA1,IKBKE,CDK5R1,TNF,ALK,PRKD1,HIPK2,AURKA,GSK3A,PLK3,NPM1,MDM2,DAPK2,FAP,FYN,GSK3B,HIF1A,DAPK3,AKT2,PSEN1,ADRB2
peptidyl-threonine phosphorylation	GO:0018107	3.56e-13	12.449	83	15	PRKD2,TNKS,MAPK1,CHEK1,MARK2,CDK5,ROCK2,CDK1,PRKCD,CDK5R1,PRKD1,HIPK2,GSK3A,GSK3B,HIPK3
response to biotic stimulus	GO:0009607	4.28e-13	12.369	1586	54	MAPK1,TLR7,MAPKAPK2,MAPK11,ELANE,JAK3,ESR1,AURKB,PIK3CG,FRK,BIRC2,FER,PRKCE,PIM2,MAOB,SRPK1,XIAP,PIK3CD,YES1,IKBKB,PDE4B,HSP90AA1,PTGER1,BDKRB1,RPS6KA3,CDK4,DAPK1,NOS2,ABL1,PRKCD,HLA-DRB1,NOS1,MAP2K3,IRAK1,IKBKE,CCR4,TNF,HCK,BIRC3,PRKD1,GHSR,CSF1R,ADAM17,FAP,PARP1,FYN,CTSS,RIPK3,GSK3B,HIF1A,EPHB2,CDK6,DAPK3,F2
apoptotic signaling pathway	GO:0097190	4.85e-13	12.3144	607	33	FGFR1,FGFR3,SHH,PAK5,DAPK1,KDM1A,ABL1,PRKCD,ERN1,CTSL,TERT,IKBKE,CTSK,TNF,TGFBR1,HIPK2,GSK3A,MDM2,CTSC,STK4,DAPK2,PARP1,FYN,BDKRB2,CTSS,RIPK3,GSK3B,HIF1A,HDAC1,DAPK3,MAP2K4,MELK,PSEN1
G protein-coupled receptor signaling pathway	GO:0007186	5.01e-13	12.3	1281	48	GRK2,HTR1D,CCR1,UTS2R,SIGMAR1,MC4R,HRH3,ESR1,PIK3CG,DRD1,ROCK2,GNRHR,P2RY12,MCHR1,ADRB1,OPRD1,NPY1R,PDE4B,PTGER1,HTR1B,BDKRB1,HTR6,CHRM1,AVPR2,HTR2C,NOS1,CCR8,HTR5A,HTR2B,AVPR1A,CCR4,CDK5R1,AVPR1B,GHSR,GSK3A,PDGFRB,BDKRB2,S1PR1,CHRM3,PRKD3,HIF1A,HRH4,PRKCB,GRK7,CCR2,F2,PDE4D,ADRB2
G protein-coupled serotonin receptor signaling pathway	GO:0098664	5.14e-13	12.2894	23	10	HTR1D,HRH3,HTR1B,HTR6,CHRM1,HTR2C,HTR5A,HTR2B,CHRM3,HRH4
cellular response to organic cyclic compound	GO:0071407	5.85e-13	12.2331	535	31	MAPK1,CHEK1,SMYD3,FLT3,ESR2,ESR1,PIK3CG,DRD1,ROCK2,P2RY12,PTGER1,CDK1,CDK4,SLC8A1,KDM1A,ABL1,CARM1,PKN1,NCSTN,ALK,PRKD1,CCNA2,PIM1,GSK3A,IGF1R,NPM1,MDM2,PARP1,GSK3B,HDAC1,PDE4D
positive regulation of nucleobase-containing compound metabolic process	GO:0045935	6.56e-13	12.1834	2052	62	PRKD2,TNKS,CDK2,MAPK1,TLR7,PRKAA2,SMYD3,ESR2,MAP2K1,FGFR1,ESR1,AURKB,SHH,ROCK2,BIRC2,STK16,PIM2,YES1,MAP2K2,IKBKB,HSP90AA1,CDK1,RPS6KA3,BRD4,KDM1A,ABL1,PRKCD,CARM1,HLA-DRB1,NOS1,ERN1,TERT,PKN1,CDK9,MAP2K3,MAP3K12,PRKAA1,CCNT1,TNF,TGFBR1,PRKD1,CCNA2,PIM1,HIPK2,NAMPT,GSK3A,IGF1R,NPM1,RPS6KA4,PDGFRB,PARP1,S1PR1,RIPK3,KCNH2,HIF1A,HDAC1,PRKCB,MAP2K4,RPS6KA1,PSEN1,HDAC3,ADRB2
immune response-activating signaling pathway	GO:0002757	6.67e-13	12.1758	465	29	PRKD2,MAPK1,TLR7,MAPKAPK2,ESR1,AURKB,BIRC2,PRKCE,XIAP,PIK3CD,YES1,IKBKB,PDE4B,RPS6KA3,PIK3CA,ABL1,PRKCD,HLA-DRB1,IRAK1,TNF,HCK,BIRC3,PRKD1,PARP1,FYN,CTSS,PRKCB,PSEN1,PDE4D
negative regulation of multicellular organismal process	GO:0051241	1.06e-12	11.9738	1110	44	GRK2,MAP2K6,CCR1,MC4R,MAPK11,ELANE,JAK3,FGFR1,PIK3CG,SHH,CDK5,ROCK2,FER,ADRB1,PDGFRA,PDE4B,PRKCD,HLA-DRB1,PKN1,AVPR1A,HPGDS,CTSK,TNF,TGFBR1,EPHA4,GHSR,GSK3A,ADAM17,CTSC,RPS6KA4,STK4,FAP,PARP1,GSK3B,HIF1A,HDAC1,EPHB2,CDK6,CCR2,F2,PSEN1,HDAC3,PDE4D,ADRB2
positive regulation of protein serine/threonine kinase activity	GO:0071902	1.06e-12	11.9735	149	18	CCND2,ELANE,FLT3,MAP2K1,FGFR1,CCND3,MAP3K13,PIK3CG,FLT1,MAP2K2,ERN1,MAP3K12,HTR2B,TNF,ADAM17,PDGFRB,CCND1,ADRB2
regulation of immune response	GO:0050776	1.17e-12	11.9309	881	39	PRKD2,MAPK1,TLR7,MAPKAPK2,ELANE,JAK3,ESR1,AURKB,BIRC2,FER,PRKCE,XIAP,PIK3CD,YES1,IKBKB,PDE4B,HSP90AA1,RPS6KA3,PIK3CA,ABL1,PRKCD,HLA-DRB1,PKN1,IRAK1,IKBKE,TNF,HCK,BIRC3,PRKD1,PARP1,FYN,CTSS,RIPK3,EPHB2,PRKCB,MAP2K4,CCR2,PSEN1,PDE4D
positive regulation of cell cycle process	GO:0090068	1.93e-12	11.7141	257	22	CCND2,AURKC,FGFR1,AURKB,ROCK2,PRKCE,PKN2,CCNB1,PLK4,INCENP,CDK1,CDK4,BRD4,TERT,TNF,AURKA,IGF1R,NPM1,MDM2,ADAM17,PDGFRB,CCND1
peptidyl-threonine modification	GO:0018210	1.94e-12	11.7123	93	15	PRKD2,TNKS,MAPK1,CHEK1,MARK2,CDK5,ROCK2,CDK1,PRKCD,CDK5R1,PRKD1,HIPK2,GSK3A,GSK3B,HIPK3
positive regulation of cell cycle	GO:0045787	2.04e-12	11.6904	349	25	CHEK1,CCND2,AURKC,FGFR1,AURKB,CCND3,ROCK2,PRKCE,PKN2,CCNB1,PLK4,INCENP,CDK1,CDK4,BRD4,ABL1,TERT,TNF,AURKA,IGF1R,NPM1,MDM2,ADAM17,PDGFRB,CCND1
cellular response to growth factor stimulus	GO:0071363	2.04e-12	11.6904	681	34	PRKD2,MAPKAPK2,FLT3,FGFR1,FGFR3,PRMT1,FLT1,STK16,XIAP,PIK3CD,OPRD1,YES1,PDGFRA,PIK3CA,ABL1,NOS1,ERN1,MAP2K3,TGFBR2,CTSK,TGFBR1,PRKD1,CCNA2,HIPK2,IGF1R,MDM2,ADAM17,PDGFRB,PARP1,FYN,HIF1A,HDAC1,PRKCB,DSTYK
peptidyl-tyrosine phosphorylation	GO:0018108	2.05e-12	11.689	258	22	FLT3,JAK3,FGFR1,FGFR3,ABL2,FLT1,FER,PRKCE,YES1,PDGFRA,ABL1,PRKCD,TNF,HCK,ALK,EPHA4,IGF1R,CSF1R,ADAM17,PDGFRB,FYN,EPHB2
regulation of monoatomic ion transport	GO:0043269	2.06e-12	11.6852	451	28	CCR1,HRH3,PIK3CG,DRD1,P2RY12,MCHR1,PRKCE,MAOB,OPRD1,PDE4B,HTR1B,BDKRB1,SLC8A1,ABL1,CHRM1,NOS1,PSEN2,MYLK,PRKD1,PDGFRB,FYN,CTSS,KCNH2,EPHB2,CCR2,F2,PDE4D,ADRB2
response to other organism	GO:0051707	2.33e-12	11.6328	1548	52	MAPK1,TLR7,MAPKAPK2,MAPK11,ELANE,JAK3,ESR1,AURKB,PIK3CG,FRK,BIRC2,FER,PRKCE,PIM2,MAOB,SRPK1,XIAP,PIK3CD,YES1,IKBKB,PDE4B,HSP90AA1,PTGER1,BDKRB1,RPS6KA3,CDK4,DAPK1,NOS2,ABL1,PRKCD,HLA-DRB1,NOS1,MAP2K3,IRAK1,IKBKE,CCR4,TNF,HCK,BIRC3,PRKD1,GHSR,CSF1R,ADAM17,PARP1,FYN,CTSS,RIPK3,HIF1A,EPHB2,CDK6,DAPK3,F2
peptidyl-tyrosine modification	GO:0018212	2.36e-12	11.6272	260	22	FLT3,JAK3,FGFR1,FGFR3,ABL2,FLT1,FER,PRKCE,YES1,PDGFRA,ABL1,PRKCD,TNF,HCK,ALK,EPHA4,IGF1R,CSF1R,ADAM17,PDGFRB,FYN,EPHB2
response to amyloid-beta	GO:1904645	2.41e-12	11.6178	48	12	CDK5,TNF,EPHA4,IGF1R,BACE1,PARP1,FYN,GSK3B,CACNA1B,EPHB2,PSEN1,ADRB2
regulation of response to stress	GO:0080134	2.46e-12	11.6098	1340	48	MAPK1,CHEK1,TLR7,MAPKAPK2,ELANE,MAP2K1,ESR1,AURKB,PIK3CG,ROCK2,BIRC2,PRKCE,XIAP,YES1,PDGFRA,MAP2K2,IKBKB,HSP90AA1,RPS6KA3,BRD4,KDM1A,ABL1,PRKCD,HLA-DRB1,ERN1,CDK9,IRAK1,IKBKE,TNF,HCK,BIRC3,MYLK,PRKD1,EPHA4,GHSR,IGF1R,NPM1,MDM2,CTSC,FAP,PARP1,FYN,BDKRB2,CTSS,GSK3B,EPHB2,CCR2,F2
response to external biotic stimulus	GO:0043207	2.46e-12	11.609	1551	52	MAPK1,TLR7,MAPKAPK2,MAPK11,ELANE,JAK3,ESR1,AURKB,PIK3CG,FRK,BIRC2,FER,PRKCE,PIM2,MAOB,SRPK1,XIAP,PIK3CD,YES1,IKBKB,PDE4B,HSP90AA1,PTGER1,BDKRB1,RPS6KA3,CDK4,DAPK1,NOS2,ABL1,PRKCD,HLA-DRB1,NOS1,MAP2K3,IRAK1,IKBKE,CCR4,TNF,HCK,BIRC3,PRKD1,GHSR,CSF1R,ADAM17,PARP1,FYN,CTSS,RIPK3,HIF1A,EPHB2,CDK6,DAPK3,F2
activation of immune response	GO:0002253	2.82e-12	11.5498	531	30	PRKD2,MAPK1,TLR7,MAPKAPK2,ESR1,AURKB,BIRC2,PRKCE,XIAP,PIK3CD,YES1,IKBKB,PDE4B,HSP90AA1,RPS6KA3,PIK3CA,ABL1,PRKCD,HLA-DRB1,IRAK1,TNF,HCK,BIRC3,PRKD1,PARP1,FYN,CTSS,PRKCB,PSEN1,PDE4D
cellular response to lipid	GO:0071396	2.85e-12	11.5459	609	32	MAPK1,PRKAA2,SMYD3,FLT3,ESR2,ESR1,ROCK2,ABL2,PRKCE,YES1,PDE4B,CDK4,NOS2,KDM1A,ABL1,CARM1,PKN1,MAP2K3,PRKAA1,IRAK1,TNF,HCK,PRKD1,CCNA2,PIM1,GHSR,GSK3A,IGF1R,PARP1,GSK3B,HDAC1,EPHB2
negative regulation of cell communication	GO:0010648	2.85e-12	11.5459	1398	49	GRK2,PRKAA2,PDE10A,ESR1,AURKB,PRMT1,DRD1,SHH,PAK5,ABL2,NUAK1,XIAP,PDE4B,HTR1B,BRD4,KDM1A,ABL1,PRKCD,TERT,MAP2K3,PRKAA1,HTR2B,AVPR1A,TNF,TGFBR1,EPHA4,HIPK2,GHSR,GSK3A,IGF1R,MDM2,ADAM17,STK4,PARP1,CYP26A1,FYN,BDKRB2,GSK3B,HIF1A,PDE11A,HDAC1,EPHB2,PRKCB,RPS6KA1,PSEN1,HDAC3,PDE4D,ADRB2,HIPK3
cell development	GO:0048468	3.71e-12	11.431	2819	73	EPHA5,EPHA6,RPS6KA2,MAPK1,CCR1,SMYD3,FLT3,JAK3,MAP2K1,FGFR1,ESR1,MAP3K13,PRMT1,DRD1,MARK2,SHH,CDK5,ROCK2,ABL2,PRMT6,FER,PAK6,SRPK1,PIK3CD,PDGFRA,MAP2K2,IKBKB,L3MBTL3,CDK1,SLC8A1,PIK3CA,KDM1A,ABL1,CARM1,HLA-DRB1,CTSL,NCSTN,HTR2B,TGFBR2,CTSK,CDK5R1,TNF,ALK,PRKD1,EPHA4,PIM1,HIPK2,PRKCI,AURKA,GSK3A,IGF1R,CSF1R,MDM2,ADAM17,STK4,PDGFRB,PARP1,TNIK,FYN,RIPK3,GSK3B,HIF1A,HDAC1,EPHB2,CDK6,MAP2K4,CCR2,AKT2,…
positive regulation of establishment of protein localization	GO:1904951	3.92e-12	11.4064	328	24	SHH,CDK5,PRKCE,HSP90AA1,CDK1,PRKCD,CHRM1,HLA-DRB1,PRKAA1,CDK5R1,TNF,PRKD1,GSK3A,PLK3,MDM2,FYN,CHRM3,GSK3B,HIF1A,PRKCB,AKT2,F2,PSEN1,HDAC3
inflammatory response	GO:0006954	4.12e-12	11.3849	829	37	CCR1,TLR7,PRCP,MAPKAPK2,ELANE,ESR1,PIK3CG,BIRC2,XIAP,PIK3CD,YES1,IKBKB,PTGER1,BDKRB1,BRD4,NOS2,PRKCD,HLA-DRB1,MAP2K3,AOC3,CCR4,TNF,HCK,BIRC3,PRKD1,GHSR,CSF1R,CTSC,RPS6KA4,FYN,BDKRB2,HIF1A,EPHB2,HRH4,CCR2,F2,PSEN1
cellular response to amyloid-beta	GO:1904646	4.25e-12	11.3716	38	11	CDK5,TNF,EPHA4,IGF1R,BACE1,PARP1,FYN,GSK3B,EPHB2,PSEN1,ADRB2
mitotic cell cycle process	GO:1903047	4.6e-12	11.3376	745	35	TNKS,CDK2,CCNB3,CHEK1,CCND2,CCNA1,AURKC,FGFR1,AURKB,CCND3,ROCK2,CCNE2,PIM2,CCNB1,INCENP,CDK1,CCNB2,CDK4,BRD4,CCNE1,TERT,TNF,CCNA2,AURKA,PLK3,MDM2,ADAM17,PDGFRB,CDK6,PRKCB,CCND1,DAPK3,MELK,HDAC3,WEE1
adenylate cyclase-modulating G protein-coupled receptor signaling pathway	GO:0007188	7.03e-12	11.1531	246	21	HTR1D,MC4R,HRH3,DRD1,P2RY12,MCHR1,ADRB1,OPRD1,NPY1R,PDE4B,PTGER1,HTR1B,CHRM1,AVPR2,NOS1,HTR5A,GSK3A,S1PR1,CHRM3,HRH4,ADRB2
regulation of proteolysis	GO:0030162	8.44e-12	11.0738	555	30	RPS6KA2,CDK2,PSENEN,SHH,CDK5,ROCK2,BIRC2,PRMT6,XIAP,L3MBTL3,APH1B,RPS6KA3,DAPK1,NCSTN,TNF,BIRC3,APH1A,EPHA4,HIPK2,AURKA,GSK3A,PLK3,MDM2,CTSC,FYN,GSK3B,HDAC1,F2,RPS6KA1,PSEN1
canonical NF-kappaB signal transduction	GO:0007249	8.81e-12	11.0551	309	23	TLR7,ESR1,ROCK2,BIRC2,PRKCE,PIM2,XIAP,IKBKB,BRD4,ABL1,AVPR2,HLA-DRB1,HTR2B,IRAK1,IKBKE,TNF,BIRC3,PRKD1,PARP1,FYN,RIPK3,HDAC1,PRKCB
regulation of anatomical structure size	GO:0090066	9.4e-12	11.0271	519	29	HTR1D,UTS2R,MAP3K13,DRD1,CDK5,ROCK2,FER,PRKCE,ADRB1,HSP90AA1,HTR1B,SLC8A1,PIK3CA,KDM1A,ABL1,PRKCD,AVPR2,NOS1,HTR2B,AVPR1A,TNF,HCK,PRKD1,AVPR1B,NPM1,BDKRB2,CHRM3,GSK3B,ADRB2
negative regulation of signal transduction	GO:0009968	9.84e-12	11.0071	1290	46	GRK2,PRKAA2,PDE10A,ESR1,AURKB,PRMT1,SHH,PAK5,ABL2,NUAK1,XIAP,PDE4B,HTR1B,BRD4,KDM1A,ABL1,PRKCD,TERT,MAP2K3,PRKAA1,HTR2B,TNF,TGFBR1,EPHA4,HIPK2,GSK3A,IGF1R,MDM2,ADAM17,STK4,PARP1,CYP26A1,FYN,BDKRB2,GSK3B,HIF1A,PDE11A,HDAC1,EPHB2,PRKCB,RPS6KA1,PSEN1,HDAC3,PDE4D,ADRB2,HIPK3
heart development	GO:0007507	1.01e-11	10.9942	599	31	GRK2,RPS6KA2,MAPK1,MAPK11,MAP2K1,FGFR1,PRMT1,SHH,ROCK2,PDGFRA,MAP2K2,NPY1R,CDK1,SLC8A1,ABL1,MAP2K3,HTR2B,TGFBR2,TGFBR1,PIM1,GSK3A,IGF1R,MDM2,STK4,PDGFRB,S1PR1,GSK3B,HIF1A,MAP2K4,PSEN1,HDAC3
negative regulation of signaling	GO:0023057	1.08e-11	10.9677	1398	48	GRK2,PRKAA2,PDE10A,ESR1,AURKB,PRMT1,DRD1,SHH,PAK5,ABL2,NUAK1,XIAP,PDE4B,HTR1B,BRD4,KDM1A,ABL1,PRKCD,TERT,MAP2K3,PRKAA1,HTR2B,TNF,TGFBR1,EPHA4,HIPK2,GHSR,GSK3A,IGF1R,MDM2,ADAM17,STK4,PARP1,CYP26A1,FYN,BDKRB2,GSK3B,HIF1A,PDE11A,HDAC1,EPHB2,PRKCB,RPS6KA1,PSEN1,HDAC3,PDE4D,ADRB2,HIPK3
system process	GO:0003008	1.21e-11	10.9179	2258	63	GRK2,RPS6KA2,MAPK1,HTR1D,CCND2,MAP2K6,UTS2R,PRCP,HRH3,FGFR1,PIK3CG,DRD1,CDK5,PAK5,ROCK2,GNRHR,PAK6,ADRB1,YES1,NPY1R,PDE4B,HSP90AA1,HTR1B,BDKRB1,SLC8A1,PIK3CA,NOS2,ABL1,CHRM1,AVPR2,HTR2C,NOS1,PKN1,NCSTN,MAP2K3,HTR2B,AVPR1A,TNF,MYLK,PRKD1,AVPR1B,HIPK2,GHSR,GSK3A,MDM2,CTSC,BACE1,PARP1,FYN,BDKRB2,S1PR1,CHRM3,GSK3B,KCNH2,HIF1A,EPHB2,GRK7,DAPK3,MAP2K4,CCR2,PSEN1,PDE4D,ADRB2
blood vessel diameter maintenance	GO:0097746	1.24e-11	10.9073	149	17	HTR1D,UTS2R,DRD1,ROCK2,ADRB1,HTR1B,SLC8A1,ABL1,AVPR2,NOS1,HTR2B,AVPR1A,TNF,AVPR1B,BDKRB2,CHRM3,ADRB2
regulation of tube diameter	GO:0035296	1.24e-11	10.9073	149	17	HTR1D,UTS2R,DRD1,ROCK2,ADRB1,HTR1B,SLC8A1,ABL1,AVPR2,NOS1,HTR2B,AVPR1A,TNF,AVPR1B,BDKRB2,CHRM3,ADRB2
regulation of nucleobase-containing compound metabolic process	GO:0019219	1.29e-11	10.8887	4063	90	PRKD2,EPHA5,TNKS,CDK2,MAPK1,CHEK1,TLR7,MAPKAPK2,PRKAA2,SMYD3,ELANE,ESR2,MAP2K1,FGFR1,ESR1,AURKB,CCND3,MAP3K13,SHH,CDK5,FRK,ROCK2,BIRC2,PRMT6,FER,STK16,PAK6,PIM2,CLK4,SRPK1,OPRD1,YES1,MAP2K2,IKBKB,HSP90AA1,L3MBTL3,CDK1,RPS6KA3,CDK4,BRD4,KDM1A,CCNE1,ABL1,PRKCD,CARM1,HLA-DRB1,NOS1,ERN1,TERT,PKN1,CDK9,MAP2K3,MAP3K12,PRKAA1,IRAK1,IKBKE,CCNT1,CDK5R1,TNF,HCK,TGFBR1,ALK,PRKD1,CCNA2,PIM1,HIPK2,PRKCI,NAMPT…
Notch receptor processing	GO:0007220	1.34e-11	10.8727	9	7	PSENEN,APH1B,NCSTN,PSEN2,APH1A,ADAM17,PSEN1
regulation of tube size	GO:0035150	1.36e-11	10.8654	150	17	HTR1D,UTS2R,DRD1,ROCK2,ADRB1,HTR1B,SLC8A1,ABL1,AVPR2,NOS1,HTR2B,AVPR1A,TNF,AVPR1B,BDKRB2,CHRM3,ADRB2
amyloid precursor protein catabolic process	GO:0042987	1.59e-11	10.799	56	12	PSENEN,ROCK2,APH1B,NCSTN,PSEN2,TNF,APH1A,EPHA4,GSK3A,ADAM17,BACE1,PSEN1
synaptic signaling	GO:0099536	1.61e-11	10.7937	780	35	GRK2,RPS6KA2,MAPK1,HTR1D,HRH3,DRD1,CDK5,PRKCE,HTR1B,RPS6KA3,HTR6,ABL1,CHRM1,HTR2C,NOS1,NCSTN,HTR5A,HTR2B,CDK5R1,TNF,EPHA4,GHSR,GSK3A,BACE1,FYN,CHRM3,GSK3B,CACNA1B,EPHB2,HRH4,PRKCB,CCR2,RPS6KA1,PSEN1,ADRB2
positive regulation of programmed cell death	GO:0043068	1.64e-11	10.7841	532	29	RPS6KA2,MAP2K6,STK17B,CDK5,PIK3CD,DAPK1,NOS2,ABL1,PRKCD,CARM1,CTSL,STK17A,CTSK,CDK5R1,TNF,TGFBR1,PRKCI,CTSC,STK4,DAPK2,FAP,BACE1,PARP1,CTSS,RIPK3,DAPK3,MAP2K4,MELK,PSEN1
amyloid-beta formation	GO:0034205	2.35e-11	10.6298	44	11	PSENEN,ROCK2,APH1B,NCSTN,PSEN2,TNF,APH1A,EPHA4,GSK3A,BACE1,PSEN1
regulation of anatomical structure morphogenesis	GO:0022603	2.54e-11	10.595	838	36	PRKD2,MAP2K1,FGFR1,ESR1,MAP3K13,PIK3CG,MARK2,SHH,CDK5,ROCK2,FLT1,PIK3CD,MAP2K2,ABL1,TERT,PKN1,TGFBR2,CDK5R1,TNF,HCK,PRKD1,EPHA4,HIPK2,AURKA,GHSR,CSF1R,TNIK,FYN,GSK3B,HIF1A,EPHB2,PRKCB,DAPK3,CCR2,F2,PSEN1
muscle system process	GO:0003012	2.54e-11	10.595	429	26	GRK2,HTR1D,MAP2K6,PIK3CG,DRD1,ROCK2,PDE4B,HSP90AA1,SLC8A1,PIK3CA,NOS1,MAP2K3,HTR2B,TNF,MYLK,PRKD1,GHSR,GSK3A,PARP1,BDKRB2,CHRM3,KCNH2,DAPK3,MAP2K4,PDE4D,ADRB2
muscle cell proliferation	GO:0033002	2.75e-11	10.5605	208	19	MAPK11,ELANE,FGFR1,SHH,HTR1B,CDK1,PIK3CA,ABL1,ERN1,TERT,IRAK1,TNF,TGFBR1,PIM1,IGF1R,MDM2,PDGFRB,S1PR1,HDAC1
mitotic cell cycle phase transition	GO:0044772	2.95e-11	10.5304	432	26	CDK2,CCNB3,CHEK1,CCND2,CCNA1,AURKB,CCND3,CCNE2,PIM2,CCNB1,INCENP,CDK1,CCNB2,CDK4,BRD4,CCNE1,TERT,CCNA2,AURKA,PLK3,MDM2,ADAM17,CDK6,CCND1,MELK,WEE1
growth	GO:0040007	3.33e-11	10.477	939	38	CHEK1,MAPK11,ESR2,FGFR1,ESR1,FGFR3,MAP3K13,SHH,CDK5,PAK5,PAK6,ADRB1,NPY1R,CDK1,BDKRB1,CCNB2,RPS6KA3,PIK3CA,ABL1,TGFBR2,AVPR1A,TGFBR1,PIM1,AURKA,GHSR,GSK3A,NPM1,ADAM17,STK4,S1PR1,GSK3B,HIF1A,PRKCB,MAP2K4,F2,RPS6KA1,HDAC3,ADRB2
mitotic cell cycle	GO:0000278	3.64e-11	10.4392	895	37	TNKS,CDK2,CCNB3,CHEK1,CCND2,CCNA1,AURKC,FGFR1,AURKB,CCND3,ROCK2,CCNE2,PIM2,PKN2,CCNB1,INCENP,CDK1,CCNB2,CDK4,BRD4,CCNE1,ABL1,TERT,TNF,CCNA2,AURKA,PLK3,MDM2,ADAM17,PDGFRB,CDK6,PRKCB,CCND1,DAPK3,MELK,HDAC3,WEE1
multicellular organismal-level homeostasis	GO:0048871	3.93e-11	10.4051	806	35	MAP2K6,PRCP,PRKAA2,MC4R,FLT3,JAK3,PRMT1,DRD1,ADRB1,XIAP,PIK3CD,PDE4B,L3MBTL3,CCNB2,PIK3CA,KDM1A,ABL1,PKN1,NCSTN,PRKAA1,CCR4,CTSK,TNF,ALK,HIPK2,IGF1R,CSF1R,ADAM17,S1PR1,RIPK3,HIF1A,CDK6,CCR2,HDAC3,ADRB2
positive regulation of immune response	GO:0050778	3.95e-11	10.403	718	33	PRKD2,MAPK1,TLR7,MAPKAPK2,ELANE,ESR1,AURKB,BIRC2,PRKCE,XIAP,PIK3CD,YES1,IKBKB,PDE4B,HSP90AA1,RPS6KA3,PIK3CA,ABL1,PRKCD,HLA-DRB1,IRAK1,IKBKE,TNF,HCK,BIRC3,PRKD1,PARP1,FYN,CTSS,PRKCB,CCR2,PSEN1,PDE4D
defense response	GO:0006952	4.34e-11	10.3625	1791	54	CCR1,TLR7,PRCP,MAPKAPK2,ELANE,JAK3,ESR1,AURKB,PIK3CG,DRD1,FRK,BIRC2,PRKCE,SRPK1,XIAP,PIK3CD,YES1,IKBKB,HSP90AA1,PTGER1,BDKRB1,RPS6KA3,DAPK1,BRD4,NOS2,PRKCD,HTR2C,HLA-DRB1,MAP2K3,IRAK1,IKBKE,AOC3,CCR4,TNF,HCK,BIRC3,PRKD1,GHSR,CSF1R,ADAM17,CTSC,RPS6KA4,PARP1,FYN,BDKRB2,CTSS,RIPK3,HIF1A,EPHB2,HRH4,DAPK3,CCR2,F2,PSEN1
regulation of multicellular organismal development	GO:2000026	5.33e-11	10.273	1411	47	PRKD2,CCR1,MAPK11,JAK3,MAP2K1,FGFR1,MAP3K13,PRMT1,PIK3CG,SHH,CDK5,ROCK2,PRMT6,FLT1,PIK3CD,MAP2K2,IKBKB,CDK1,SLC8A1,KDM1A,ABL1,HLA-DRB1,TERT,TGFBR2,CTSK,TNF,TGFBR1,PRKD1,EPHA4,PIM1,HIPK2,PRKCI,BMP2K,GHSR,GSK3A,CTSC,S1PR1,HIF1A,HDAC1,EPHB2,CDK6,PRKCB,CCND1,CCR2,F2,PSEN1,ADRB2
regulation of cell differentiation	GO:0045595	5.49e-11	10.2606	1576	50	MAPK1,CCR1,MAPK11,JAK3,MAP2K1,FGFR1,MAP3K13,PRMT1,SHH,CDK5,ROCK2,BIRC2,PRMT6,PDGFRA,MAP2K2,IKBKB,CDK1,RPS6KA3,KDM1A,ABL1,CARM1,HTR2C,HLA-DRB1,TERT,CDK9,TGFBR2,CDK5R1,TNF,TGFBR1,ALK,PRKD1,EPHA4,PIM1,PRKCI,AURKA,GSK3A,MDM2,STK4,PARP1,GSK3B,HIF1A,HDAC1,EPHB2,CDK6,CCND1,CCR2,F2,RPS6KA1,PSEN1,HDAC3
muscle contraction	GO:0006936	6.42e-11	10.1924	342	23	GRK2,HTR1D,MAP2K6,PIK3CG,DRD1,ROCK2,PDE4B,HSP90AA1,SLC8A1,PIK3CA,NOS1,MAP2K3,HTR2B,TNF,MYLK,PRKD1,GHSR,BDKRB2,CHRM3,KCNH2,DAPK3,PDE4D,ADRB2
regulation of phospholipase C activity	GO:1900274	7.66e-11	10.1159	36	10	FGFR1,ESR1,ABL2,FLT1,PDGFRA,ABL1,HTR2B,AVPR1A,AVPR1B,PDGFRB
regulation of RNA metabolic process	GO:0051252	7.71e-11	10.1127	3763	84	PRKD2,EPHA5,TNKS,CDK2,MAPK1,TLR7,MAPKAPK2,SMYD3,ELANE,ESR2,MAP2K1,FGFR1,ESR1,AURKB,CCND3,MAP3K13,SHH,CDK5,FRK,ROCK2,BIRC2,PRMT6,FER,STK16,PAK6,PIM2,CLK4,SRPK1,OPRD1,YES1,MAP2K2,IKBKB,L3MBTL3,CDK1,RPS6KA3,CDK4,BRD4,KDM1A,CCNE1,ABL1,PRKCD,CARM1,HLA-DRB1,NOS1,ERN1,TERT,PKN1,CDK9,MAP2K3,MAP3K12,PRKAA1,IRAK1,IKBKE,CCNT1,CDK5R1,TNF,HCK,TGFBR1,ALK,PRKD1,CCNA2,PIM1,HIPK2,PRKCI,NAMPT,GSK3A,PLK3,NPM1,MDM2,…
catabolic process	GO:0009056	8.66e-11	10.0625	2556	66	LTA4H,CDK2,MAPKAPK2,PRKAA2,ELANE,PDE10A,IDH1,PIK3CG,CAPN1,MARK2,SHH,CDK5,PHKG2,ROCK2,BIRC2,ABL2,PRMT6,PRKCE,PIM2,PSMB5,MAOB,PDE4B,HSP90AA1,L3MBTL3,PIK3CA,DAPK1,NOS2,ABL1,PRKCD,NOS1,ERN1,CTSL,CTSB,PRKAA1,IKBKE,HSD11B1,CTSK,CDK5R1,TNF,ALK,PDE7A,PRKD1,EPHA4,HIPK2,AURKA,GSK3A,PLK3,NPM1,MDM2,CTSC,DAPK2,FAP,EPHX2,CYP26A1,FYN,CTSS,PSMB2,GSK3B,HIF1A,EPHB2,DAPK3,AKT2,PSMB1,PSEN1,PDE4D,ADRB2
cellular senescence	GO:0090398	9.12e-11	10.0399	101	14	CDK2,MAP2K6,MAPK11,MAP2K1,PRMT6,NUAK1,ABL1,PRKCD,TERT,MAP2K3,IGF1R,NPM1,CDK6,MAP2K4
positive regulation of developmental process	GO:0051094	9.39e-11	10.0273	1328	45	PRKD2,CCR1,MAPK11,MAP2K1,FGFR1,MAP3K13,PRMT1,SHH,FLT1,PIK3CD,MAP2K2,CDK1,RPS6KA3,SLC8A1,KDM1A,ABL1,CARM1,HTR2C,HLA-DRB1,TERT,PRKAA1,TGFBR2,TNF,TGFBR1,ALK,PRKD1,EPHA4,PIM1,HIPK2,PRKCI,AURKA,GHSR,IGF1R,MDM2,STK4,PARP1,GSK3B,HIF1A,HDAC1,EPHB2,PRKCB,CCND1,RPS6KA1,PSEN1,ADRB2
positive regulation of cytosolic calcium ion concentration	GO:0007204	9.59e-11	10.0184	170	17	CCR1,ESR1,PIK3CG,ABL2,MCHR1,PTGER1,BDKRB1,SLC8A1,ABL1,NOS1,CCR8,AVPR1A,CCR4,AVPR1B,BDKRB2,HRH4,CCR2
regulation of organelle organization	GO:0033043	9.59e-11	10.0184	1173	42	EPHA5,RPS6KA2,TNKS,CDK2,MAPK1,CHEK1,PRKAA2,MAP2K1,AURKB,MARK2,ROCK2,ABL2,PRMT6,FER,PRKCE,PDGFRA,MAP2K2,CCNB1,PLK4,INCENP,CDK1,PIK3CA,ABL1,PRKCD,PRKAA1,CDK5R1,TNF,HCK,TGFBR1,PRKD1,AURKA,GSK3A,CSF1R,NPM1,PDGFRB,PARP1,S1PR1,GSK3B,HIF1A,EPHB2,DAPK3,ADRB2
tissue development	GO:0009888	1.03e-10	9.98901	2010	57	PRKD2,LTA4H,MAPK1,CCR1,MAPK11,MAP2K1,FGFR1,ESR1,FGFR3,PRMT1,SHH,CDK5,ROCK2,FER,PIK3CD,PDGFRA,MAP2K2,IKBKB,PLK4,CDK1,SLC8A1,PIK3CA,ABL1,HLA-DRB1,CTSB,PRKAA1,HTR2B,TGFBR2,CTSK,TNF,HCK,MYLK,TGFBR1,EPHA4,PIM1,BMP2K,GHSR,GSK3A,CA9,CSF1R,MDM2,ADAM17,STK4,PDGFRB,PARP1,S1PR1,GSK3B,HIF1A,HDAC1,CDK6,CCND1,MAP2K4,AKT2,PSEN1,HDAC3,PDE4D,ADRB2
localization	GO:0051179	1.07e-10	9.96936	5520	107	EPHA5,GRK2,TNKS,CDK2,MAPK1,MAP2K6,CCR1,MAPKAPK2,SIGMAR1,PRKAA2,MC4R,SMYD3,ELANE,AURKC,MAP2K1,HRH3,FGFR1,ESR1,AURKB,PIK3CG,CAPN1,DRD1,MARK2,SHH,CDK5,ROCK2,GNRHR,P2RY12,ABL2,FER,MCHR1,PRKCE,CCNE2,MAOB,PIK3CD,OPRD1,YES1,MAP2K2,IKBKB,PDE4B,CCNB1,HSP90AA1,AAK1,HTR1B,INCENP,CDK1,BDKRB1,SLC8A1,PIK3CA,DAPK1,NOS2,KDM1A,CCNE1,ABL1,PRKCD,CHRM1,HTR2C,HLA-DRB1,NOS1,CTSL,TERT,CDK9,PRKAA1,HTR2B,IKBKE,PSEN2,TGFB…
behavior	GO:0007610	1.17e-10	9.93139	662	31	MAPK1,HTR1D,CCND2,MC4R,DRD1,CDK5,PAK5,ABL2,MCHR1,PAK6,PRKCE,ADRB1,OPRD1,NPY1R,HTR1B,ABL1,HTR2C,NCSTN,PRKAA1,HTR2B,AVPR1A,HPGDS,ALK,EPHA4,HIPK2,GHSR,PARP1,FYN,HIF1A,EPHB2,PSEN1
regulation of growth	GO:0040008	1.18e-10	9.92963	620	30	MAPK11,ESR2,FGFR1,FGFR3,MAP3K13,CDK5,PAK5,ADRB1,NPY1R,CDK1,BDKRB1,CCNB2,RPS6KA3,PIK3CA,ABL1,AVPR1A,TGFBR1,PIM1,GHSR,GSK3A,NPM1,ADAM17,STK4,GSK3B,HIF1A,PRKCB,F2,RPS6KA1,HDAC3,ADRB2
positive regulation of gene expression	GO:0010628	1.45e-10	9.83962	1189	42	PRKD2,RPS6KA2,TLR7,MAPKAPK2,MAPK11,ELANE,MAP2K1,PRMT1,PIK3CG,SHH,ROCK2,XIAP,PIK3CD,MAP2K2,PDE4B,HSP90AA1,CDK1,NOS2,ABL1,AVPR2,ERN1,PRKAA1,HTR2B,IRAK1,IKBKE,TNF,TGFBR1,PRKD1,GSK3A,CSF1R,NPM1,MDM2,ADAM17,EPHX2,GSK3B,HIF1A,HDAC1,EPHB2,CDK6,CCR2,PSEN1,PDE4D
trans-synaptic signaling	GO:0099537	1.48e-10	9.83039	756	33	RPS6KA2,MAPK1,HTR1D,HRH3,DRD1,CDK5,PRKCE,HTR1B,RPS6KA3,HTR6,ABL1,CHRM1,HTR2C,NOS1,NCSTN,HTR5A,HTR2B,TNF,EPHA4,GHSR,GSK3A,BACE1,FYN,CHRM3,GSK3B,CACNA1B,EPHB2,HRH4,PRKCB,CCR2,RPS6KA1,PSEN1,ADRB2
amyloid-beta metabolic process	GO:0050435	1.53e-10	9.81587	52	11	PSENEN,ROCK2,APH1B,NCSTN,PSEN2,TNF,APH1A,EPHA4,GSK3A,BACE1,PSEN1
proteolysis	GO:0006508	1.73e-10	9.7612	1573	49	LTA4H,RPS6KA2,CDK2,PSENEN,PRCP,ELANE,CAPN1,SHH,CDK5,ROCK2,BIRC2,PRMT6,PSMB5,XIAP,L3MBTL3,APH1B,RPS6KA3,DAPK1,METAP1,F10,CTSL,CTSB,NCSTN,PSEN2,CTSK,TNF,BIRC3,APH1A,EPHA4,HIPK2,AURKA,GSK3A,PLK3,MDM2,ADAM17,CTSC,FAP,BACE1,PARP1,FYN,CTSS,PSMB2,DPP9,GSK3B,HDAC1,F2,PSMB1,RPS6KA1,PSEN1
regulation of phospholipase activity	GO:0010517	1.89e-10	9.72252	53	11	FGFR1,ESR1,FGFR3,ABL2,FLT1,PDGFRA,ABL1,HTR2B,AVPR1A,AVPR1B,PDGFRB
positive regulation of apoptotic process	GO:0043065	2.06e-10	9.68675	512	27	RPS6KA2,MAP2K6,STK17B,CDK5,PIK3CD,DAPK1,ABL1,PRKCD,CARM1,CTSL,STK17A,CTSK,CDK5R1,TNF,TGFBR1,PRKCI,CTSC,STK4,DAPK2,FAP,BACE1,CTSS,RIPK3,DAPK3,MAP2K4,MELK,PSEN1
negative regulation of protein metabolic process	GO:0051248	2.06e-10	9.68675	766	33	PRKAA2,JAK3,SHH,CDK5,ROCK2,PRMT6,PRKCE,XIAP,IKBKB,BDKRB1,RPS6KA3,SLC8A1,DAPK1,NOS2,ABL1,PRKCD,PKN1,PRKAA1,TNF,EPHA4,HIPK2,NPM1,MDM2,FYN,BDKRB2,GSK3B,EPHB2,DAPK3,F2,RPS6KA1,PSEN1,PDE4D,HIPK3
immune response	GO:0006955	2.09e-10	9.68065	1988	56	PRKD2,MAPK1,CCR1,TLR7,MAPKAPK2,ELANE,JAK3,ESR1,AURKB,PIK3CG,FRK,BIRC2,FER,PRKCE,SRPK1,XIAP,PIK3CD,OPRD1,YES1,IKBKB,PDE4B,HSP90AA1,RPS6KA3,PIK3CA,DAPK1,NOS2,ABL1,PRKCD,HLA-DRB1,CTSL,PKN1,CCR8,IRAK1,IKBKE,CCR4,CTSK,TNF,HCK,BIRC3,PRKD1,IGF1R,CSF1R,ADAM17,CTSC,PARP1,FYN,CTSS,RIPK3,EPHB2,PRKCB,DAPK3,MAP2K4,CCR2,F2,PSEN1,PDE4D
cell cycle G2/M phase transition	GO:0044839	2.2e-10	9.6568	154	16	CDK2,CHEK1,AURKB,CCNB1,CDK1,CCNB2,CDK4,BRD4,CCNA2,AURKA,PLK3,NPM1,CDK6,CCND1,MELK,WEE1
positive regulation of canonical NF-kappaB signal transduction	GO:0043123	2.23e-10	9.65091	207	18	BIRC2,PRKCE,PIM2,XIAP,IKBKB,BRD4,ABL1,HLA-DRB1,HTR2B,IRAK1,IKBKE,TNF,BIRC3,PRKD1,PARP1,FYN,RIPK3,PRKCB
epithelial cell proliferation	GO:0050673	2.66e-10	9.57519	441	25	PRKD2,MAPK1,MAP2K1,FGFR1,ESR1,SHH,FLT1,PIK3CD,MAP2K2,CDK4,ERN1,NCSTN,HTR2B,TNF,TGFBR1,PRKD1,GHSR,ADAM17,STK4,FAP,HIF1A,CDK6,CCND1,RPS6KA1,PSEN1
positive regulation of DNA-binding transcription factor activity	GO:0051091	3.06e-10	9.51469	211	18	PRKD2,EPHA5,ESR2,ESR1,MAP3K13,FER,OPRD1,IKBKB,IRAK1,IKBKE,TNF,ALK,PRKD1,HIPK2,PRKCI,NPM1,RPS6KA4,RIPK3
regulation of DNA-templated transcription	GO:0006355	3.27e-10	9.4858	3446	78	PRKD2,EPHA5,TNKS,CDK2,MAPK1,TLR7,SMYD3,ELANE,ESR2,MAP2K1,FGFR1,ESR1,AURKB,CCND3,MAP3K13,SHH,CDK5,FRK,BIRC2,PRMT6,FER,STK16,PAK6,PIM2,OPRD1,YES1,MAP2K2,IKBKB,L3MBTL3,CDK1,RPS6KA3,CDK4,BRD4,KDM1A,CCNE1,ABL1,CARM1,HLA-DRB1,NOS1,TERT,PKN1,CDK9,MAP2K3,MAP3K12,PRKAA1,IRAK1,IKBKE,CCNT1,CDK5R1,TNF,HCK,TGFBR1,ALK,PRKD1,CCNA2,PIM1,HIPK2,PRKCI,NAMPT,GSK3A,PLK3,NPM1,MDM2,RPS6KA4,PARP1,S1PR1,RIPK3,KCNH2,HIF1A…
cell cycle process	GO:0022402	3.4e-10	9.46791	1276	43	RPS6KA2,TNKS,CDK2,CCNB3,CHEK1,CCND2,CCNA1,AURKC,FGFR1,AURKB,CCND3,ROCK2,PRKCE,CCNE2,PIM2,PKN2,SRPK1,CCNB1,PLK4,INCENP,CDK1,CCNB2,CDK4,BRD4,CCNE1,TERT,CDK5R1,TNF,CCNA2,AURKA,PLK3,IGF1R,NPM1,MDM2,ADAM17,PDGFRB,CDK6,PRKCB,CCND1,DAPK3,MELK,HDAC3,WEE1
regulation of canonical NF-kappaB signal transduction	GO:0043122	3.74e-10	9.42695	274	20	ESR1,BIRC2,PRKCE,PIM2,XIAP,IKBKB,BRD4,ABL1,HLA-DRB1,HTR2B,IRAK1,IKBKE,TNF,BIRC3,PRKD1,PARP1,FYN,RIPK3,HDAC1,PRKCB
regulation of RNA biosynthetic process	GO:2001141	4.2e-10	9.37665	3464	78	PRKD2,EPHA5,TNKS,CDK2,MAPK1,TLR7,SMYD3,ELANE,ESR2,MAP2K1,FGFR1,ESR1,AURKB,CCND3,MAP3K13,SHH,CDK5,FRK,BIRC2,PRMT6,FER,STK16,PAK6,PIM2,OPRD1,YES1,MAP2K2,IKBKB,L3MBTL3,CDK1,RPS6KA3,CDK4,BRD4,KDM1A,CCNE1,ABL1,CARM1,HLA-DRB1,NOS1,TERT,PKN1,CDK9,MAP2K3,MAP3K12,PRKAA1,IRAK1,IKBKE,CCNT1,CDK5R1,TNF,HCK,TGFBR1,ALK,PRKD1,CCNA2,PIM1,HIPK2,PRKCI,NAMPT,GSK3A,PLK3,NPM1,MDM2,RPS6KA4,PARP1,S1PR1,RIPK3,KCNH2,HIF1A…
amyloid precursor protein metabolic process	GO:0042982	4.37e-10	9.35924	74	12	PSENEN,ROCK2,APH1B,NCSTN,PSEN2,TNF,APH1A,EPHA4,GSK3A,ADAM17,BACE1,PSEN1
positive regulation of hydrolase activity	GO:0051345	4.37e-10	9.35924	378	23	PSENEN,FGFR1,ESR1,FGFR3,ROCK2,ABL2,FLT1,ADRB1,PDGFRA,APH1B,DAPK1,PRKCD,NCSTN,HTR2B,AVPR1A,TNF,AVPR1B,APH1A,EPHA4,PDGFRB,FYN,RIPK3,GSK3B
cell division	GO:0051301	4.42e-10	9.35466	656	30	TNKS,CDK2,CCNB3,CCND2,CCNA1,AURKC,FGFR1,AURKB,CCND3,SHH,CDK5,ROCK2,PRKCE,CCNE2,PKN2,CCNB1,INCENP,CDK1,CCNB2,CDK4,CCNE1,HTR2B,CCNT1,CCNA2,AURKA,PLK3,IGF1R,CDK6,CCND1,WEE1
gliogenesis	GO:0042063	4.89e-10	9.31039	345	22	MAPK1,MAP2K1,DRD1,SHH,CDK5,P2RY12,MAP2K2,CDK1,ABL1,CHRM1,NCSTN,CDK5R1,TNF,EPHA4,PRKCI,CSF1R,HDAC1,CDK6,CCR2,AKT2,F2,PSEN1
telencephalon development	GO:0021537	5.07e-10	9.29482	279	20	EPHA5,DRD1,SHH,CDK5,P2RY12,HTR6,KDM1A,AVPR2,HTR5A,AVPR1A,CDK5R1,ALK,IGF1R,CSF1R,GSK3B,HIF1A,HDAC1,EPHB2,CDK6,PSEN1
cytoskeleton organization	GO:0007010	5.12e-10	9.29099	1512	47	EPHA5,TNKS,CDK2,MAPK1,CHEK1,PRKAA2,AURKC,AURKB,MARK2,SHH,CDK5,PAK5,ROCK2,ABL2,FER,PAK6,PRKCE,PDGFRA,IKBKB,CCNB1,PLK4,INCENP,CDK1,CCNB2,PIK3CA,ABL1,PRKCD,HLA-DRB1,PRKAA1,CDK5R1,TNF,HCK,TGFBR1,PRKD1,PRKCI,AURKA,GHSR,PLK3,CSF1R,NPM1,PDGFRB,TNIK,S1PR1,GSK3B,DAPK3,HDAC3,WEE1
chemical synaptic transmission	GO:0007268	5.28e-10	9.2777	750	32	RPS6KA2,MAPK1,HTR1D,HRH3,DRD1,CDK5,PRKCE,HTR1B,RPS6KA3,HTR6,ABL1,CHRM1,HTR2C,NCSTN,HTR5A,HTR2B,TNF,EPHA4,GHSR,GSK3A,BACE1,FYN,CHRM3,GSK3B,CACNA1B,EPHB2,HRH4,PRKCB,CCR2,RPS6KA1,PSEN1,ADRB2
anterograde trans-synaptic signaling	GO:0098916	5.28e-10	9.2777	750	32	RPS6KA2,MAPK1,HTR1D,HRH3,DRD1,CDK5,PRKCE,HTR1B,RPS6KA3,HTR6,ABL1,CHRM1,HTR2C,NCSTN,HTR5A,HTR2B,TNF,EPHA4,GHSR,GSK3A,BACE1,FYN,CHRM3,GSK3B,CACNA1B,EPHB2,HRH4,PRKCB,CCR2,RPS6KA1,PSEN1,ADRB2
neurogenesis	GO:0022008	5.29e-10	9.27657	1742	51	EPHA5,EPHA6,MAPK1,MAP2K1,FGFR1,MAP3K13,PRMT1,DRD1,MARK2,SHH,CDK5,P2RY12,ABL2,PAK6,MAP2K2,HSP90AA1,CDK1,KDM1A,ABL1,CHRM1,CARM1,NCSTN,CCR4,CDK5R1,TNF,TGFBR1,ALK,PRKD1,EPHA4,HIPK2,PRKCI,AURKA,GSK3A,IGF1R,CSF1R,MDM2,ADAM17,TNIK,FYN,S1PR1,GSK3B,HIF1A,HDAC1,EPHB2,CDK6,CCND1,CCR2,AKT2,F2,PSEN1,WEE1
cell cycle phase transition	GO:0044770	5.62e-10	9.25009	537	27	CDK2,CCNB3,CHEK1,CCND2,CCNA1,AURKB,CCND3,CCNE2,PIM2,CCNB1,INCENP,CDK1,CCNB2,CDK4,BRD4,CCNE1,TERT,CCNA2,AURKA,PLK3,NPM1,MDM2,ADAM17,CDK6,CCND1,MELK,WEE1
regulation of establishment of protein localization	GO:0070201	5.62e-10	9.25009	537	27	EPHA5,SHH,CDK5,PRKCE,HSP90AA1,CDK1,NOS2,PRKCD,CHRM1,HLA-DRB1,PRKAA1,CDK5R1,TNF,PRKD1,GHSR,GSK3A,PLK3,MDM2,FYN,CHRM3,GSK3B,HIF1A,PRKCB,AKT2,F2,PSEN1,HDAC3
DNA-templated transcription	GO:0006351	6.61e-10	9.18004	3569	79	PRKD2,EPHA5,TNKS,CDK2,MAPK1,TLR7,SMYD3,ELANE,ESR2,MAP2K1,FGFR1,ESR1,AURKB,CCND3,MAP3K13,SHH,CDK5,FRK,BIRC2,PRMT6,FER,STK16,PAK6,PIM2,OPRD1,YES1,MAP2K2,IKBKB,L3MBTL3,CDK1,RPS6KA3,CDK4,BRD4,KDM1A,CCNE1,ABL1,CARM1,HLA-DRB1,NOS1,TERT,PKN1,CDK9,MAP2K3,MAP3K12,PRKAA1,IRAK1,IKBKE,CCNT1,CDK5R1,TNF,HCK,TGFBR1,ALK,PRKD1,CCNA2,PIM1,HIPK2,PRKCI,NAMPT,GSK3A,PLK3,NPM1,MDM2,RPS6KA4,PARP1,S1PR1,RIPK3,KCNH2,HIF1A…
regulation of system process	GO:0044057	6.88e-10	9.16215	542	27	GRK2,FGFR1,PIK3CG,ROCK2,ADRB1,PDE4B,HSP90AA1,SLC8A1,ABL1,AVPR2,HTR2C,NOS1,AVPR1A,TNF,PRKD1,AVPR1B,GHSR,GSK3A,MDM2,CTSC,PARP1,BDKRB2,CHRM3,KCNH2,DAPK3,PDE4D,ADRB2
negative regulation of intracellular signal transduction	GO:1902532	7.45e-10	9.12758	544	27	PRKAA2,PDE10A,ESR1,PRMT1,ABL2,NUAK1,BRD4,KDM1A,ABL1,PRKCD,MAP2K3,PRKAA1,EPHA4,GSK3A,IGF1R,MDM2,FYN,BDKRB2,GSK3B,HIF1A,PDE11A,HDAC1,EPHB2,RPS6KA1,HDAC3,PDE4D,HIPK3
positive regulation of phospholipase activity	GO:0010518	7.48e-10	9.12586	45	10	FGFR1,ESR1,FGFR3,ABL2,FLT1,PDGFRA,HTR2B,AVPR1A,AVPR1B,PDGFRB
positive regulation of DNA-templated transcription	GO:0045893	7.67e-10	9.11506	1703	50	PRKD2,TNKS,CDK2,TLR7,SMYD3,ESR2,MAP2K1,ESR1,SHH,BIRC2,STK16,PIM2,YES1,MAP2K2,IKBKB,RPS6KA3,BRD4,KDM1A,ABL1,CARM1,HLA-DRB1,NOS1,TERT,PKN1,CDK9,MAP2K3,MAP3K12,PRKAA1,CCNT1,TNF,TGFBR1,PRKD1,CCNA2,PIM1,HIPK2,NAMPT,GSK3A,NPM1,RPS6KA4,PARP1,S1PR1,RIPK3,KCNH2,HIF1A,HDAC1,PRKCB,RPS6KA1,PSEN1,HDAC3,ADRB2
positive regulation of RNA biosynthetic process	GO:1902680	8.14e-10	9.08939	1706	50	PRKD2,TNKS,CDK2,TLR7,SMYD3,ESR2,MAP2K1,ESR1,SHH,BIRC2,STK16,PIM2,YES1,MAP2K2,IKBKB,RPS6KA3,BRD4,KDM1A,ABL1,CARM1,HLA-DRB1,NOS1,TERT,PKN1,CDK9,MAP2K3,MAP3K12,PRKAA1,CCNT1,TNF,TGFBR1,PRKD1,CCNA2,PIM1,HIPK2,NAMPT,GSK3A,NPM1,RPS6KA4,PARP1,S1PR1,RIPK3,KCNH2,HIF1A,HDAC1,PRKCB,RPS6KA1,PSEN1,HDAC3,ADRB2
blood vessel development	GO:0001568	8.87e-10	9.05216	721	31	PRKD2,MAPK1,PRCP,MAP2K1,FGFR1,PIK3CG,SHH,ROCK2,FLT1,PIK3CD,PDGFRA,PIK3CA,ABL1,TERT,TGFBR2,TNF,MYLK,TGFBR1,PRKD1,HIPK2,GHSR,MDM2,STK4,FAP,PDGFRB,S1PR1,HIF1A,EPHB2,PRKCB,CCR2,PSEN1
adenylate cyclase-inhibiting G protein-coupled receptor signaling pathway	GO:0007193	9.11e-10	9.04063	79	12	HTR1D,HRH3,P2RY12,MCHR1,OPRD1,NPY1R,HTR1B,CHRM1,HTR5A,S1PR1,CHRM3,HRH4
response to xenobiotic stimulus	GO:0009410	9.7e-10	9.01339	432	24	MAP2K6,PRKAA2,DRD1,MAOB,PDE4B,HSP90AA1,HTR1B,CDK1,CDK4,NOS2,ABL1,NOS1,PRKAA1,HTR2B,TGFBR2,CCNT1,TNF,CA9,MDM2,ADAM17,CYP26A1,KCNH2,PRKCB,CCND1
RNA biosynthetic process	GO:0032774	1e-09	8.999	3601	79	PRKD2,EPHA5,TNKS,CDK2,MAPK1,TLR7,SMYD3,ELANE,ESR2,MAP2K1,FGFR1,ESR1,AURKB,CCND3,MAP3K13,SHH,CDK5,FRK,BIRC2,PRMT6,FER,STK16,PAK6,PIM2,OPRD1,YES1,MAP2K2,IKBKB,L3MBTL3,CDK1,RPS6KA3,CDK4,BRD4,KDM1A,CCNE1,ABL1,CARM1,HLA-DRB1,NOS1,TERT,PKN1,CDK9,MAP2K3,MAP3K12,PRKAA1,IRAK1,IKBKE,CCNT1,CDK5R1,TNF,HCK,TGFBR1,ALK,PRKD1,CCNA2,PIM1,HIPK2,PRKCI,NAMPT,GSK3A,PLK3,NPM1,MDM2,RPS6KA4,PARP1,S1PR1,RIPK3,KCNH2,HIF1A…
leukocyte migration	GO:0050900	1.03e-09	8.98669	396	23	MAPK1,CCR1,ELANE,PIK3CG,P2RY12,ABL2,FLT1,FER,PIK3CD,YES1,PDE4B,BDKRB1,ABL1,TNF,HCK,CSF1R,ADAM17,DAPK2,FYN,S1PR1,RIPK3,STK10,CCR2
secretion	GO:0046903	1.05e-09	8.97806	963	36	EPHA5,GRK2,MAP2K6,CCR1,MC4R,HRH3,FGFR1,PIK3CG,CDK5,GNRHR,FER,PRKCE,MAOB,PIK3CD,HTR1B,NOS2,CHRM1,HTR2C,HLA-DRB1,PRKAA1,AVPR1A,TNF,HCK,PRKD1,AVPR1B,PRKCI,GHSR,CA9,BDKRB2,CHRM3,HIF1A,PRKCB,CCND1,CCR2,F2,PSEN1
regulation of cytokine production	GO:0001817	1.08e-09	8.96678	773	32	PRKD2,TLR7,MAPKAPK2,MAPK11,ELANE,JAK3,FGFR1,PIK3CG,ROCK2,XIAP,PIK3CD,PDE4B,HSP90AA1,NOS2,ABL1,HLA-DRB1,MAP2K3,HTR2B,IRAK1,IKBKE,TNF,GHSR,CSF1R,ADAM17,RPS6KA4,RIPK3,HIF1A,EPHB2,CCR2,F2,PSEN1,PDE4D
response to alcohol	GO:0097305	1.09e-09	8.96356	260	19	PRKAA2,BIRC2,PRKCE,MAOB,HTR1B,CDK1,CDK4,PRKAA1,TGFBR2,AVPR1A,CTSK,TNF,TGFBR1,PRKD1,IGF1R,MDM2,PARP1,FYN,PRKCB
calcium ion transport	GO:0006816	1.15e-09	8.94035	436	24	CCR1,PIK3CG,DRD1,CDK5,MCHR1,PRKCE,OPRD1,PDE4B,BDKRB1,SLC8A1,ABL1,HTR2C,NOS1,HTR2B,PSEN2,MYLK,PRKD1,PDGFRB,FYN,CACNA1B,PRKCB,F2,PSEN1,PDE4D
response to wounding	GO:0009611	1.21e-09	8.91698	557	27	CCR1,PRCP,MAP2K1,PIK3CG,SHH,P2RY12,PRKCE,PDGFRA,MAP2K2,CDK1,PIK3CA,METAP1,PRKCD,F10,TNF,MYLK,TGFBR1,EPHA4,AURKA,IGF1R,ADAM17,FAP,HIF1A,EPHB2,MAP2K4,CCR2,F2
regulation of cellular catabolic process	GO:0031329	1.25e-09	8.90442	687	30	MAPKAPK2,PRKAA2,IDH1,PIK3CG,CAPN1,CDK5,PHKG2,ROCK2,ABL2,PIM2,PIK3CA,DAPK1,ABL1,PRKCD,ERN1,PRKAA1,IKBKE,CDK5R1,TNF,PRKD1,GSK3A,PLK3,NPM1,DAPK2,GSK3B,HIF1A,DAPK3,AKT2,PSEN1,ADRB2
nervous system development	GO:0007399	1.25e-09	8.90284	2531	63	EPHA5,EPHA6,MAPK1,SIGMAR1,MAP2K1,FGFR1,MAP3K13,PRMT1,DRD1,MARK2,SHH,CDK5,P2RY12,ABL2,PAK6,MAOB,MAP2K2,HSP90AA1,CDK1,RPS6KA3,HTR6,KDM1A,ABL1,CHRM1,CARM1,AVPR2,NCSTN,HTR5A,TGFBR2,AVPR1A,CCR4,CDK5R1,TNF,TGFBR1,ALK,PRKD1,EPHA4,HIPK2,PRKCI,AURKA,GHSR,GSK3A,IGF1R,CSF1R,MDM2,ADAM17,CTSC,STK4,TNIK,FYN,S1PR1,CHRM3,GSK3B,HIF1A,HDAC1,EPHB2,CDK6,CCND1,CCR2,AKT2,F2,PSEN1,WEE1
positive regulation of phospholipase C activity	GO:0010863	1.25e-09	8.90284	34	9	FGFR1,ESR1,ABL2,FLT1,PDGFRA,HTR2B,AVPR1A,AVPR1B,PDGFRB
transport	GO:0006810	1.27e-09	8.89573	4350	89	EPHA5,GRK2,TNKS,CDK2,MAPK1,MAP2K6,CCR1,MAPKAPK2,SIGMAR1,MC4R,ELANE,MAP2K1,HRH3,FGFR1,PIK3CG,CAPN1,DRD1,SHH,CDK5,GNRHR,P2RY12,ABL2,FER,MCHR1,PRKCE,MAOB,PIK3CD,OPRD1,YES1,MAP2K2,PDE4B,HSP90AA1,AAK1,HTR1B,CDK1,BDKRB1,SLC8A1,PIK3CA,DAPK1,NOS2,ABL1,PRKCD,CHRM1,HTR2C,HLA-DRB1,NOS1,CTSL,TERT,PRKAA1,HTR2B,PSEN2,TGFBR2,AVPR1A,CDK5R1,TNF,HCK,MYLK,PRKD1,AVPR1B,PIM1,PRKCI,BMP2K,GHSR,GSK3A,CA9,PLK3,IGF1R,NPM1…
cytokine production	GO:0001816	1.28e-09	8.89345	779	32	PRKD2,TLR7,MAPKAPK2,MAPK11,ELANE,JAK3,FGFR1,PIK3CG,ROCK2,XIAP,PIK3CD,PDE4B,HSP90AA1,NOS2,ABL1,HLA-DRB1,MAP2K3,HTR2B,IRAK1,IKBKE,TNF,GHSR,CSF1R,ADAM17,RPS6KA4,RIPK3,HIF1A,EPHB2,CCR2,F2,PSEN1,PDE4D
positive regulation of RNA metabolic process	GO:0051254	1.37e-09	8.86415	1852	52	PRKD2,TNKS,CDK2,TLR7,SMYD3,ESR2,MAP2K1,ESR1,SHH,ROCK2,BIRC2,STK16,PIM2,YES1,MAP2K2,IKBKB,RPS6KA3,BRD4,KDM1A,ABL1,CARM1,HLA-DRB1,NOS1,ERN1,TERT,PKN1,CDK9,MAP2K3,MAP3K12,PRKAA1,CCNT1,TNF,TGFBR1,PRKD1,CCNA2,PIM1,HIPK2,NAMPT,GSK3A,NPM1,RPS6KA4,PARP1,S1PR1,RIPK3,KCNH2,HIF1A,HDAC1,PRKCB,RPS6KA1,PSEN1,HDAC3,ADRB2
cellular response to vascular endothelial growth factor stimulus	GO:0035924	1.41e-09	8.85208	64	11	PRKD2,MAPKAPK2,FLT3,FLT1,PIK3CD,PDGFRA,PIK3CA,ERN1,MAP2K3,PRKD1,PDGFRB
regulation of plasma membrane bounded cell projection organization	GO:0120035	1.69e-09	8.77179	652	29	MAP2K1,FGFR1,MAP3K13,MARK2,CDK5,P2RY12,ABL2,FER,MAP2K2,HSP90AA1,PIK3CA,KDM1A,ABL1,PRKCD,CARM1,CDK5R1,TGFBR1,ALK,PRKD1,EPHA4,PRKCI,GSK3A,IGF1R,MDM2,TNIK,FYN,GSK3B,EPHB2,PSEN1
response to lipopolysaccharide	GO:0032496	1.84e-09	8.73579	336	21	MAPK1,MAPKAPK2,ELANE,FER,PRKCE,MAOB,PDE4B,PTGER1,BDKRB1,RPS6KA3,CDK4,NOS2,ABL1,NOS1,MAP2K3,IRAK1,TNF,HCK,GHSR,ADAM17,EPHB2
positive regulation of phosphatidylinositol 3-kinase/protein kinase B signal transduction	GO:0051897	1.84e-09	8.73476	179	16	FLT3,FGFR1,FGFR3,PIK3CG,P2RY12,FLT1,FER,PDGFRA,PIK3CA,TNF,TGFBR1,PRKD1,IGF1R,CSF1R,PDGFRB,F2
positive regulation of smooth muscle cell proliferation	GO:0048661	2.07e-09	8.68462	85	12	ELANE,HTR1B,PIK3CA,ERN1,TERT,IRAK1,TNF,IGF1R,MDM2,PDGFRB,S1PR1,HDAC1
cellular response to chemical stress	GO:0062197	2.09e-09	8.67968	304	20	MAPK1,PRKAA2,FER,PDGFRA,CDK1,SLC8A1,PIK3CA,DAPK1,ABL1,PRKCD,ERN1,PRKAA1,MYLK,PRKD1,MDM2,PARP1,FYN,BDKRB2,RIPK3,MAP2K4
vasculature development	GO:0001944	2.34e-09	8.63152	752	31	PRKD2,MAPK1,PRCP,MAP2K1,FGFR1,PIK3CG,SHH,ROCK2,FLT1,PIK3CD,PDGFRA,PIK3CA,ABL1,TERT,TGFBR2,TNF,MYLK,TGFBR1,PRKD1,HIPK2,GHSR,MDM2,STK4,FAP,PDGFRB,S1PR1,HIF1A,EPHB2,PRKCB,CCR2,PSEN1
regulation of calcium ion transport	GO:0051924	2.35e-09	8.62883	241	18	CCR1,PIK3CG,DRD1,MCHR1,PRKCE,OPRD1,PDE4B,BDKRB1,SLC8A1,ABL1,NOS1,PSEN2,MYLK,PRKD1,PDGFRB,FYN,F2,PDE4D
regulation of lipase activity	GO:0060191	2.72e-09	8.56606	68	11	FGFR1,ESR1,FGFR3,ABL2,FLT1,PDGFRA,ABL1,HTR2B,AVPR1A,AVPR1B,PDGFRB
regulation of mitotic cell cycle	GO:0007346	2.73e-09	8.56461	496	25	CDK2,CHEK1,CCND2,FGFR1,AURKB,PIM2,PKN2,CCNB1,INCENP,CDK1,CDK4,BRD4,ABL1,TERT,TNF,AURKA,PLK3,MDM2,ADAM17,PDGFRB,CDK6,CCND1,DAPK3,HDAC3,WEE1
regulation of cell projection organization	GO:0031344	2.8e-09	8.55274	667	29	MAP2K1,FGFR1,MAP3K13,MARK2,CDK5,P2RY12,ABL2,FER,MAP2K2,HSP90AA1,PIK3CA,KDM1A,ABL1,PRKCD,CARM1,CDK5R1,TGFBR1,ALK,PRKD1,EPHA4,PRKCI,GSK3A,IGF1R,MDM2,TNIK,FYN,GSK3B,EPHB2,PSEN1
neuron apoptotic process	GO:0051402	2.82e-09	8.55037	276	19	SIGMAR1,CDK5,XIAP,PIK3CA,ABL1,TERT,NCSTN,MAP3K12,CDK5R1,TNF,HIPK2,PRKCI,BACE1,PARP1,HIF1A,CCND1,MAP2K4,AKT2,PSEN1
angiogenesis	GO:0001525	2.82e-09	8.55037	538	26	PRKD2,PRCP,FGFR1,PIK3CG,SHH,ROCK2,FLT1,PIK3CD,PDGFRA,PIK3CA,ABL1,TERT,TGFBR2,TNF,TGFBR1,PRKD1,HIPK2,GHSR,STK4,FAP,PDGFRB,S1PR1,HIF1A,EPHB2,PRKCB,CCR2
negative regulation of nitrogen compound metabolic process	GO:0051172	2.94e-09	8.53111	2202	57	TNKS,CDK2,CHEK1,MAPKAPK2,PRKAA2,ELANE,ESR2,JAK3,FGFR1,ESR1,AURKB,CCND3,SHH,CDK5,FRK,ROCK2,PRMT6,PRKCE,XIAP,IKBKB,L3MBTL3,BDKRB1,RPS6KA3,SLC8A1,DAPK1,NOS2,KDM1A,CCNE1,ABL1,PRKCD,PKN1,PRKAA1,IKBKE,CDK5R1,TNF,EPHA4,HIPK2,GSK3A,PLK3,NPM1,MDM2,PARP1,FYN,BDKRB2,GSK3B,HIF1A,HDAC1,EPHB2,CDK6,CCND1,DAPK3,F2,RPS6KA1,PSEN1,HDAC3,PDE4D,HIPK3
regulation of apoptotic signaling pathway	GO:2001233	2.97e-09	8.52682	382	22	FGFR1,PAK5,KDM1A,PRKCD,CTSL,TERT,CTSK,TNF,TGFBR1,MDM2,CTSC,STK4,DAPK2,PARP1,FYN,BDKRB2,CTSS,RIPK3,GSK3B,HIF1A,HDAC1,PSEN1
heart process	GO:0003015	3.2e-09	8.49451	246	18	GRK2,RPS6KA2,MAP2K6,PIK3CG,ADRB1,PDE4B,HSP90AA1,SLC8A1,PIK3CA,NOS1,MAP2K3,AVPR1A,TNF,GSK3A,MDM2,FYN,KCNH2,PDE4D
positive regulation of cellular component organization	GO:0051130	3.87e-09	8.41211	1116	38	TNKS,CDK2,MAPK1,MAP2K1,FGFR1,AURKB,MAP3K13,MARK2,ROCK2,P2RY12,ABL2,FER,PRKCE,MAP2K2,HSP90AA1,PLK4,CDK1,PIK3CA,KDM1A,ABL1,CDK5R1,TNF,HCK,TGFBR1,ALK,PRKD1,EPHA4,PRKCI,AURKA,GSK3A,IGF1R,PDGFRB,FYN,GSK3B,HIF1A,EPHB2,PSEN1,ADRB2
regulation of cell cycle process	GO:0010564	4.08e-09	8.38915	724	30	RPS6KA2,TNKS,CDK2,CHEK1,CCND2,AURKC,FGFR1,AURKB,ROCK2,PRKCE,PKN2,CCNB1,PLK4,INCENP,CDK1,CDK4,BRD4,TERT,TNF,AURKA,PLK3,IGF1R,NPM1,MDM2,ADAM17,PDGFRB,CDK6,CCND1,DAPK3,WEE1
regulation of DNA-binding transcription factor activity	GO:0051090	4.32e-09	8.3647	353	21	PRKD2,EPHA5,ESR2,ESR1,MAP3K13,FER,OPRD1,IKBKB,KDM1A,IRAK1,IKBKE,TNF,HCK,ALK,PRKD1,PIM1,HIPK2,PRKCI,NPM1,RPS6KA4,RIPK3
response to molecule of bacterial origin	GO:0002237	4.53e-09	8.34364	354	21	MAPK1,MAPKAPK2,ELANE,FER,PRKCE,MAOB,PDE4B,PTGER1,BDKRB1,RPS6KA3,CDK4,NOS2,ABL1,NOS1,MAP2K3,IRAK1,TNF,HCK,GHSR,ADAM17,EPHB2
anatomical structure morphogenesis	GO:0009653	4.71e-09	8.32722	2684	64	PRKD2,EPHA5,EPHA6,MAPK1,PRCP,MAP2K1,FGFR1,ESR1,FGFR3,MAP3K13,PIK3CG,CAPN1,MARK2,SHH,CDK5,ROCK2,FLT1,PAK6,PIK3CD,PDGFRA,MAP2K2,NPY1R,PIK3CA,ABL1,NOS1,TERT,PKN1,HTR2B,TGFBR2,CDK5R1,TNF,HCK,MYLK,TGFBR1,PRKD1,EPHA4,PIM1,HIPK2,PRKCI,AURKA,GHSR,GSK3A,CA9,IGF1R,CSF1R,MDM2,ADAM17,STK4,FAP,PDGFRB,TNIK,FYN,S1PR1,GSK3B,HIF1A,HDAC1,EPHB2,PRKCB,DAPK3,CCR2,F2,RPS6KA1,PSEN1,WEE1
G2/M transition of mitotic cell cycle	GO:0000086	4.94e-09	8.30641	138	14	CDK2,CHEK1,AURKB,CCNB1,CDK1,CDK4,BRD4,CCNA2,AURKA,PLK3,CDK6,CCND1,MELK,WEE1
positive regulation of protein transport	GO:0051222	4.94e-09	8.30589	253	18	SHH,PRKCE,HSP90AA1,CDK1,PRKCD,CHRM1,HLA-DRB1,TNF,PRKD1,PLK3,MDM2,CHRM3,GSK3B,HIF1A,PRKCB,F2,PSEN1,HDAC3
response to oxidative stress	GO:0006979	4.95e-09	8.3055	393	22	MAPK1,PRKAA2,IDH1,FER,PSMB5,PDGFRA,CDK1,SLC8A1,DAPK1,ABL1,PRKCD,ERN1,PRKAA1,PRKD1,PLK3,MDM2,PARP1,FYN,RIPK3,HIF1A,MAP2K4,PSEN1
regulation of blood circulation	GO:1903522	5.24e-09	8.28086	254	18	GRK2,PIK3CG,ADRB1,PDE4B,HSP90AA1,SLC8A1,ABL1,AVPR2,NOS1,AVPR1A,TNF,AVPR1B,GSK3A,MDM2,BDKRB2,CHRM3,KCNH2,PDE4D
positive regulation of lipase activity	GO:0060193	5.37e-09	8.2701	55	10	FGFR1,ESR1,FGFR3,ABL2,FLT1,PDGFRA,HTR2B,AVPR1A,AVPR1B,PDGFRB
head development	GO:0060322	6.67e-09	8.17573	787	31	EPHA5,MAPK1,MAP2K1,FGFR1,DRD1,SHH,CDK5,P2RY12,MAOB,PDGFRA,MAP2K2,HTR6,KDM1A,ABL1,AVPR2,NCSTN,HTR5A,TGFBR2,AVPR1A,CDK5R1,ALK,IGF1R,CSF1R,FYN,S1PR1,GSK3B,HIF1A,HDAC1,EPHB2,CDK6,PSEN1
establishment of localization	GO:0051234	7.05e-09	8.15164	4881	94	EPHA5,GRK2,TNKS,CDK2,MAPK1,MAP2K6,CCR1,MAPKAPK2,SIGMAR1,MC4R,SMYD3,ELANE,AURKC,MAP2K1,HRH3,FGFR1,AURKB,PIK3CG,CAPN1,DRD1,SHH,CDK5,GNRHR,P2RY12,ABL2,FER,MCHR1,PRKCE,MAOB,PIK3CD,OPRD1,YES1,MAP2K2,PDE4B,CCNB1,HSP90AA1,AAK1,HTR1B,INCENP,CDK1,BDKRB1,SLC8A1,PIK3CA,DAPK1,NOS2,ABL1,PRKCD,CHRM1,HTR2C,HLA-DRB1,NOS1,CTSL,TERT,PRKAA1,HTR2B,PSEN2,TGFBR2,AVPR1A,CDK5R1,TNF,HCK,MYLK,PRKD1,AVPR1B,PIM1,PRKCI,BMP2K…
phosphatidylinositol 3-kinase/protein kinase B signal transduction	GO:0043491	7.36e-09	8.1329	293	19	FLT3,FGFR1,FGFR3,PIK3CG,P2RY12,FLT1,FER,PIK3CD,PDGFRA,PIK3CA,HTR2B,TNF,TGFBR1,PRKD1,PLK3,IGF1R,CSF1R,PDGFRB,F2
tube development	GO:0035295	7.43e-09	8.12878	1091	37	PRKD2,LTA4H,MAPK1,PRCP,MAP2K1,FGFR1,ESR1,PIK3CG,SHH,ROCK2,FLT1,FER,PIK3CD,PDGFRA,MAP2K2,PIK3CA,ABL1,TERT,TGFBR2,HSD11B1,TNF,MYLK,TGFBR1,PRKD1,EPHA4,HIPK2,GHSR,CSF1R,STK4,FAP,PDGFRB,S1PR1,HIF1A,EPHB2,PRKCB,CCR2,PSEN1
organic substance catabolic process	GO:1901575	7.93e-09	8.10069	2074	54	LTA4H,CDK2,MAPKAPK2,PRKAA2,ELANE,PDE10A,IDH1,PIK3CG,CAPN1,SHH,CDK5,PHKG2,ROCK2,BIRC2,PRMT6,PRKCE,PSMB5,MAOB,PDE4B,HSP90AA1,L3MBTL3,NOS2,PRKCD,NOS1,ERN1,CTSL,CTSB,PRKAA1,IKBKE,HSD11B1,CTSK,TNF,ALK,PDE7A,EPHA4,HIPK2,AURKA,GSK3A,PLK3,NPM1,MDM2,CTSC,FAP,EPHX2,CYP26A1,FYN,CTSS,PSMB2,GSK3B,HIF1A,AKT2,PSMB1,PSEN1,PDE4D
positive regulation of protein localization to nucleus	GO:1900182	8.1e-09	8.09149	96	12	SHH,HSP90AA1,CDK1,PRKCD,TERT,PRKD1,NPM1,PARP1,FYN,F2,PSEN1,HDAC3
positive regulation of chemotaxis	GO:0050921	8.42e-09	8.07465	144	14	PRKD2,MAPK1,CCR1,FGFR1,P2RY12,PDGFRA,CCR4,PRKD1,CSF1R,ADAM17,DAPK2,PDGFRB,S1PR1,CCR2
positive regulation of mitotic cell cycle	GO:0045931	9.2e-09	8.03615	120	13	CCND2,FGFR1,PKN2,CCNB1,CDK1,CDK4,BRD4,ABL1,TERT,AURKA,MDM2,ADAM17,CCND1
rhythmic process	GO:0048511	9.61e-09	8.01746	298	19	MAP2K6,PRKAA2,CA12,ESR1,CDK5,ROCK2,ADRB1,PDGFRA,CDK1,NOS2,PRKAA1,CDK5R1,TNF,NAMPT,IGF1R,PARP1,GSK3B,HDAC1,HDAC3
positive regulation of MAP kinase activity	GO:0043406	9.97e-09	8.00136	77	11	ELANE,FLT3,FGFR1,MAP3K13,PIK3CG,FLT1,ERN1,MAP3K12,HTR2B,TNF,PDGFRB
positive regulation of cytokine production	GO:0001819	1.06e-08	7.97466	490	24	PRKD2,TLR7,MAPKAPK2,MAPK11,ELANE,PIK3CG,ROCK2,XIAP,PIK3CD,PDE4B,HSP90AA1,NOS2,ABL1,HTR2B,IRAK1,IKBKE,TNF,CSF1R,ADAM17,HIF1A,EPHB2,CCR2,PSEN1,PDE4D
response to steroid hormone	GO:0048545	1.16e-08	7.93664	337	20	MAPK1,SMYD3,FLT3,ESR2,ESR1,IDH1,MAOB,HTR1B,PIK3CA,KDM1A,CARM1,PKN1,AVPR1A,TNF,GHSR,GSK3A,IGF1R,MDM2,PARP1,HDAC1
heart contraction	GO:0060047	1.16e-08	7.93632	235	17	GRK2,RPS6KA2,MAP2K6,PIK3CG,ADRB1,PDE4B,HSP90AA1,SLC8A1,PIK3CA,NOS1,MAP2K3,AVPR1A,TNF,GSK3A,MDM2,KCNH2,PDE4D
response to hypoxia	GO:0001666	1.25e-08	7.903	303	19	ROCK2,BIRC2,PRKCE,OPRD1,NOS2,NOS1,TERT,PRKAA1,IRAK1,PSEN2,TNF,EPHA4,CCNA2,HIPK2,CA9,PLK3,MDM2,ADAM17,HIF1A
gland development	GO:0048732	1.27e-08	7.89555	454	23	MAPK1,MAP2K1,FGFR1,ESR1,CAPN1,SHH,PDGFRA,MAP2K2,CCNB2,PIK3CA,ABL1,TGFBR2,TNF,TGFBR1,HIPK2,AURKA,CSF1R,RIPK3,HIF1A,CCND1,AKT2,RPS6KA1,PSEN1
nucleobase-containing compound biosynthetic process	GO:0034654	1.29e-08	7.88844	4027	82	PRKD2,EPHA5,TNKS,CDK2,MAPK1,CHEK1,TLR7,SMYD3,ELANE,ESR2,MAP2K1,FGFR1,ESR1,AURKB,CCND3,MAP3K13,SHH,CDK5,FRK,BIRC2,PRMT6,FER,STK16,PAK6,PIM2,OPRD1,YES1,MAP2K2,IKBKB,HSP90AA1,L3MBTL3,CDK1,RPS6KA3,CDK4,BRD4,KDM1A,CCNE1,ABL1,CARM1,HLA-DRB1,NOS1,TERT,PKN1,CDK9,MAP2K3,MAP3K12,PRKAA1,IRAK1,IKBKE,CCNT1,CDK5R1,TNF,HCK,TGFBR1,ALK,PRKD1,CCNA2,PIM1,HIPK2,PRKCI,NAMPT,GSK3A,PLK3,NPM1,MDM2,RPS6KA4,PDGFRB,PARP1,S…
epithelial cell migration	GO:0010631	1.31e-08	7.88436	304	19	PRKD2,PRCP,FGFR1,PIK3CG,ROCK2,PRKCE,PKN2,PIK3CD,PIK3CA,ABL1,PKN1,MAP2K3,TGFBR2,TNF,TGFBR1,PRKD1,ADAM17,FAP,HIF1A
cellular response to peptide hormone stimulus	GO:0071375	1.31e-08	7.88436	304	19	MAPK1,JAK3,ROCK2,GNRHR,FER,PIK3CA,PRKCD,PRKAA1,PRKD1,CCNA2,PRKCI,GHSR,GSK3A,IGF1R,MDM2,PARP1,GSK3B,PRKCB,AKT2
blood vessel morphogenesis	GO:0048514	1.31e-08	7.88284	625	27	PRKD2,PRCP,FGFR1,PIK3CG,SHH,ROCK2,FLT1,PIK3CD,PDGFRA,PIK3CA,ABL1,TERT,TGFBR2,TNF,MYLK,TGFBR1,PRKD1,HIPK2,GHSR,STK4,FAP,PDGFRB,S1PR1,HIF1A,EPHB2,PRKCB,CCR2
regulation of MAP kinase activity	GO:0043405	1.34e-08	7.87357	124	13	ELANE,FLT3,FGFR1,MAP3K13,PIK3CG,FLT1,PRKCD,ERN1,MAP3K12,HTR2B,TNF,PDGFRB,HIPK3
vascular process in circulatory system	GO:0003018	1.39e-08	7.85641	271	18	HTR1D,UTS2R,DRD1,ROCK2,ADRB1,YES1,HTR1B,SLC8A1,ABL1,AVPR2,NOS1,HTR2B,AVPR1A,TNF,AVPR1B,BDKRB2,CHRM3,ADRB2
forebrain development	GO:0030900	1.4e-08	7.85401	417	22	EPHA5,FGFR1,DRD1,SHH,CDK5,P2RY12,HTR6,KDM1A,AVPR2,HTR5A,AVPR1A,CDK5R1,ALK,IGF1R,CSF1R,FYN,GSK3B,HIF1A,HDAC1,EPHB2,CDK6,PSEN1
regulation of neuron projection development	GO:0010975	1.41e-08	7.85082	457	23	MAP2K1,FGFR1,MAP3K13,MARK2,CDK5,ABL2,MAP2K2,KDM1A,ABL1,CARM1,CDK5R1,ALK,PRKD1,EPHA4,PRKCI,GSK3A,IGF1R,MDM2,TNIK,FYN,GSK3B,EPHB2,PSEN1
organic cyclic compound biosynthetic process	GO:1901362	1.49e-08	7.82776	4264	85	PRKD2,EPHA5,TNKS,CDK2,MAPK1,CHEK1,TLR7,PRKAA2,SMYD3,ELANE,ESR2,MAP2K1,FGFR1,ESR1,AURKB,CCND3,MAP3K13,SHH,CDK5,FRK,BIRC2,PRMT6,FER,STK16,PAK6,PIM2,OPRD1,YES1,MAP2K2,IKBKB,HSP90AA1,L3MBTL3,CDK1,RPS6KA3,CDK4,BRD4,KDM1A,CCNE1,ABL1,CARM1,HLA-DRB1,NOS1,TERT,PKN1,CDK9,MAP2K3,LSS,MAP3K12,PRKAA1,IRAK1,IKBKE,CCNT1,CDK5R1,TNF,HCK,TGFBR1,ALK,PRKD1,CCNA2,PIM1,HIPK2,PRKCI,NAMPT,GSK3A,PLK3,IGF1R,NPM1,MDM2,RPS6K…
epithelium migration	GO:0090132	1.51e-08	7.82221	307	19	PRKD2,PRCP,FGFR1,PIK3CG,ROCK2,PRKCE,PKN2,PIK3CD,PIK3CA,ABL1,PKN1,MAP2K3,TGFBR2,TNF,TGFBR1,PRKD1,ADAM17,FAP,HIF1A
positive regulation of monoatomic ion transport	GO:0043270	1.57e-08	7.80313	209	16	CCR1,DRD1,P2RY12,MCHR1,BDKRB1,ABL1,CHRM1,NOS1,MYLK,PDGFRB,CTSS,KCNH2,EPHB2,CCR2,F2,ADRB2
cellular response to oxidative stress	GO:0034599	1.74e-08	7.75894	242	17	MAPK1,PRKAA2,FER,PDGFRA,CDK1,SLC8A1,DAPK1,ABL1,PRKCD,ERN1,PRKAA1,PRKD1,MDM2,PARP1,FYN,RIPK3,MAP2K4
chemotaxis	GO:0006935	1.79e-08	7.74814	463	23	PRKD2,MAPK1,CCR1,ELANE,MAP2K1,FGFR1,PIK3CG,P2RY12,FLT1,FER,PIK3CD,PDGFRA,PDE4B,PRKCD,CCR8,CCR4,PRKD1,CSF1R,ADAM17,DAPK2,PDGFRB,S1PR1,CCR2
taxis	GO:0042330	1.93e-08	7.71345	465	23	PRKD2,MAPK1,CCR1,ELANE,MAP2K1,FGFR1,PIK3CG,P2RY12,FLT1,FER,PIK3CD,PDGFRA,PDE4B,PRKCD,CCR8,CCR4,PRKD1,CSF1R,ADAM17,DAPK2,PDGFRB,S1PR1,CCR2
G1/S transition of mitotic cell cycle	GO:0000082	2.05e-08	7.68921	213	16	CDK2,CCND2,CCND3,CCNE2,PIM2,CDK1,CDK4,CCNE1,TERT,CCNA2,PLK3,MDM2,ADAM17,CDK6,CCND1,WEE1
tissue migration	GO:0090130	2.05e-08	7.68921	313	19	PRKD2,PRCP,FGFR1,PIK3CG,ROCK2,PRKCE,PKN2,PIK3CD,PIK3CA,ABL1,PKN1,MAP2K3,TGFBR2,TNF,TGFBR1,PRKD1,ADAM17,FAP,HIF1A
activation of innate immune response	GO:0002218	2.15e-08	7.66846	279	18	TLR7,MAPKAPK2,ESR1,AURKB,BIRC2,PRKCE,XIAP,IKBKB,HSP90AA1,RPS6KA3,IRAK1,TNF,HCK,BIRC3,PRKD1,PARP1,FYN,CTSS
ameboidal-type cell migration	GO:0001667	2.2e-08	7.65771	428	22	PRKD2,PRCP,FGFR1,PIK3CG,SHH,ROCK2,FER,PRKCE,PKN2,PIK3CD,PIK3CA,ABL1,PKN1,MAP2K3,HTR2B,TGFBR2,TNF,TGFBR1,PRKD1,ADAM17,FAP,HIF1A
ERK1 and ERK2 cascade	GO:0070371	2.25e-08	7.64767	315	19	PRKD2,MAPK1,CCR1,MAP2K1,FGFR3,PDGFRA,MAP2K2,CDK1,ABL1,HTR2C,HLA-DRB1,MAP3K12,HTR2B,TNF,EPHA4,CSF1R,PDGFRB,EPHB2,DSTYK
response to peptide hormone	GO:0043434	2.28e-08	7.64143	429	22	LTA4H,MAPK1,MC4R,JAK3,ROCK2,GNRHR,FER,PIK3CA,PRKCD,PRKAA1,CTSK,PRKD1,CCNA2,PRKCI,GHSR,GSK3A,IGF1R,MDM2,PARP1,GSK3B,PRKCB,AKT2
G protein-coupled acetylcholine receptor signaling pathway	GO:0007213	2.33e-08	7.63237	21	7	GRK2,HRH3,CHRM1,CDK5R1,CHRM3,HRH4,PRKCB
response to decreased oxygen levels	GO:0036293	2.35e-08	7.62857	316	19	ROCK2,BIRC2,PRKCE,OPRD1,NOS2,NOS1,TERT,PRKAA1,IRAK1,PSEN2,TNF,EPHA4,CCNA2,HIPK2,CA9,PLK3,MDM2,ADAM17,HIF1A
regulation of cytoskeleton organization	GO:0051493	2.63e-08	7.58013	515	24	EPHA5,MAPK1,PRKAA2,MARK2,ROCK2,ABL2,FER,PRKCE,PDGFRA,PLK4,PIK3CA,ABL1,PRKCD,PRKAA1,CDK5R1,HCK,TGFBR1,PRKD1,CSF1R,NPM1,PDGFRB,S1PR1,GSK3B,DAPK3
cellular response to carbohydrate stimulus	GO:0071322	2.83e-08	7.54746	159	14	EPHA5,RPS6KA2,MAP2K6,PRKAA2,PRKCE,PIK3CA,HLA-DRB1,ERN1,MAP2K3,PRKAA1,IGF1R,HIF1A,PRKCB,MAP2K4
cell chemotaxis	GO:0060326	2.87e-08	7.54178	320	19	PRKD2,MAPK1,CCR1,FGFR1,PIK3CG,FLT1,PIK3CD,PDGFRA,PDE4B,PRKCD,CCR8,CCR4,PRKD1,CSF1R,ADAM17,DAPK2,PDGFRB,S1PR1,CCR2
positive regulation of cell projection organization	GO:0031346	2.88e-08	7.54049	357	20	MAP2K1,FGFR1,MAP3K13,MARK2,P2RY12,ABL2,MAP2K2,HSP90AA1,PIK3CA,KDM1A,ABL1,TGFBR1,ALK,PRKD1,EPHA4,PRKCI,IGF1R,FYN,GSK3B,EPHB2
heterocycle biosynthetic process	GO:0018130	3.08e-08	7.51127	4105	82	PRKD2,EPHA5,TNKS,CDK2,MAPK1,CHEK1,TLR7,SMYD3,ELANE,ESR2,MAP2K1,FGFR1,ESR1,AURKB,CCND3,MAP3K13,SHH,CDK5,FRK,BIRC2,PRMT6,FER,STK16,PAK6,PIM2,OPRD1,YES1,MAP2K2,IKBKB,HSP90AA1,L3MBTL3,CDK1,RPS6KA3,CDK4,BRD4,KDM1A,CCNE1,ABL1,CARM1,HLA-DRB1,NOS1,TERT,PKN1,CDK9,MAP2K3,MAP3K12,PRKAA1,IRAK1,IKBKE,CCNT1,CDK5R1,TNF,HCK,TGFBR1,ALK,PRKD1,CCNA2,PIM1,HIPK2,PRKCI,NAMPT,GSK3A,PLK3,NPM1,MDM2,RPS6KA4,PDGFRB,PARP1,S…
regulation of signal transduction by p53 class mediator	GO:1901796	3.22e-08	7.49189	109	12	CHEK1,MAP2K6,AURKB,PRMT6,NUAK1,KDM1A,HIPK2,AURKA,PLK3,NPM1,MDM2,BDKRB2
cellular response to acetylcholine	GO:1905145	3.3e-08	7.48159	34	8	GRK2,HRH3,ROCK2,CHRM1,CDK5R1,CHRM3,HRH4,PRKCB
aromatic compound biosynthetic process	GO:0019438	3.48e-08	7.45823	4116	82	PRKD2,EPHA5,TNKS,CDK2,MAPK1,CHEK1,TLR7,SMYD3,ELANE,ESR2,MAP2K1,FGFR1,ESR1,AURKB,CCND3,MAP3K13,SHH,CDK5,FRK,BIRC2,PRMT6,FER,STK16,PAK6,PIM2,OPRD1,YES1,MAP2K2,IKBKB,HSP90AA1,L3MBTL3,CDK1,RPS6KA3,CDK4,BRD4,KDM1A,CCNE1,ABL1,CARM1,HLA-DRB1,NOS1,TERT,PKN1,CDK9,MAP2K3,MAP3K12,PRKAA1,IRAK1,IKBKE,CCNT1,CDK5R1,TNF,HCK,TGFBR1,ALK,PRKD1,CCNA2,PIM1,HIPK2,PRKCI,NAMPT,GSK3A,PLK3,NPM1,MDM2,RPS6KA4,PDGFRB,PARP1,S…
regulation of protein transport	GO:0051223	3.53e-08	7.45185	440	22	EPHA5,SHH,CDK5,PRKCE,HSP90AA1,CDK1,NOS2,PRKCD,CHRM1,HLA-DRB1,TNF,PRKD1,GHSR,PLK3,MDM2,CHRM3,GSK3B,HIF1A,PRKCB,F2,PSEN1,HDAC3
intracellular receptor signaling pathway	GO:0030522	3.6e-08	7.4441	362	20	MAPK1,TLR7,PRCP,ESR2,ESR1,AURKB,BIRC2,XIAP,IKBKB,KDM1A,CARM1,PKN1,IRAK1,TNF,BIRC3,PRKD1,PIM1,PARP1,CYP26A1,HDAC1
calcium-mediated signaling	GO:0019722	3.79e-08	7.4208	223	16	CCR1,P2RY12,PDGFRA,SLC8A1,HTR2C,CCR8,PRKAA1,HTR2B,AVPR1A,CCR4,TNF,PRKD1,PDGFRB,CHRM3,GSK3B,CCR2
immune response-regulating cell surface receptor signaling pathway	GO:0002768	4e-08	7.39763	327	19	PRKD2,MAPK1,FER,PRKCE,PIK3CD,YES1,IKBKB,PDE4B,PIK3CA,ABL1,PRKCD,HLA-DRB1,IRAK1,HCK,FYN,PRKCB,MAP2K4,PSEN1,PDE4D
thymus development	GO:0048538	4.01e-08	7.39649	50	9	MAPK1,MAP2K1,SHH,MAP2K2,CCNB2,ABL1,TGFBR1,RIPK3,PSEN1
innate immune response-activating signaling pathway	GO:0002758	4.31e-08	7.36558	258	17	TLR7,MAPKAPK2,ESR1,AURKB,BIRC2,PRKCE,XIAP,IKBKB,RPS6KA3,IRAK1,TNF,HCK,BIRC3,PRKD1,PARP1,FYN,CTSS
pallium development	GO:0021543	4.32e-08	7.36457	194	15	EPHA5,DRD1,CDK5,P2RY12,HTR6,KDM1A,HTR5A,CDK5R1,ALK,IGF1R,GSK3B,HIF1A,HDAC1,CDK6,PSEN1
organ growth	GO:0035265	4.42e-08	7.35418	165	14	MAPK11,FGFR1,ESR1,FGFR3,SHH,CDK1,ABL1,TGFBR2,TGFBR1,PIM1,GSK3A,STK4,S1PR1,MAP2K4
response to inorganic substance	GO:0010035	4.57e-08	7.33962	531	24	LTA4H,CDK2,MAPK1,PRKAA2,FGFR1,SHH,MAOB,CDK1,PIK3CA,ABL1,PRKCD,ERN1,TERT,NCSTN,PRKAA1,AVPR1A,CCNA2,GSK3A,MDM2,BACE1,PARP1,FYN,RIPK3,HIF1A
regulation of generation of precursor metabolites and energy	GO:0043467	4.57e-08	7.33962	138	13	PRKAA2,PHKG2,CCNB1,CDK1,PIK3CA,NOS2,PRKAA1,TNF,GSK3A,GSK3B,HIF1A,AKT2,PSEN1
regulation of metal ion transport	GO:0010959	4.86e-08	7.31377	369	20	CCR1,PIK3CG,DRD1,MCHR1,PRKCE,OPRD1,PDE4B,BDKRB1,SLC8A1,ABL1,NOS1,PSEN2,MYLK,PRKD1,PDGFRB,FYN,KCNH2,F2,PDE4D,ADRB2
positive regulation of response to biotic stimulus	GO:0002833	4.86e-08	7.31377	369	20	TLR7,MAPKAPK2,ESR1,AURKB,BIRC2,PRKCE,XIAP,IKBKB,HSP90AA1,RPS6KA3,HLA-DRB1,IRAK1,IKBKE,TNF,HCK,BIRC3,PRKD1,PARP1,FYN,CTSS
response to reactive oxygen species	GO:0000302	5.25e-08	7.2802	197	15	MAPK1,FER,PDGFRA,CDK1,SLC8A1,ABL1,PRKCD,ERN1,PRKAA1,PLK3,MDM2,FYN,RIPK3,HIF1A,MAP2K4
regulation of neuron apoptotic process	GO:0043523	5.4e-08	7.26751	229	16	SIGMAR1,CDK5,PIK3CA,ABL1,TERT,MAP3K12,CDK5R1,TNF,HIPK2,PRKCI,BACE1,PARP1,HIF1A,CCND1,MAP2K4,PSEN1
negative regulation of molecular function	GO:0044092	5.55e-08	7.25588	672	27	TNKS,ESR1,AURKB,ROCK2,PRKCE,XIAP,IKBKB,RPS6KA3,SLC8A1,KDM1A,ABL1,PRKCD,NOS1,IRAK1,AOC3,TNF,PIM1,AURKA,GSK3A,NPM1,GSK3B,EPHB2,CCR2,RPS6KA1,PSEN1,ADRB2,HIPK3
regulation of defense response	GO:0031347	5.66e-08	7.24694	768	29	TLR7,MAPKAPK2,ELANE,ESR1,AURKB,PIK3CG,BIRC2,PRKCE,XIAP,YES1,IKBKB,HSP90AA1,RPS6KA3,BRD4,PRKCD,HLA-DRB1,IRAK1,IKBKE,TNF,HCK,BIRC3,PRKD1,GHSR,CTSC,PARP1,FYN,CTSS,EPHB2,CCR2
anatomical structure formation involved in morphogenesis	GO:0048646	5.69e-08	7.24515	1183	37	PRKD2,MAPK1,PRCP,MAP2K1,FGFR1,PIK3CG,SHH,CDK5,ROCK2,FLT1,PIK3CD,PDGFRA,MAP2K2,PIK3CA,ABL1,NOS1,TERT,PKN1,TGFBR2,CDK5R1,TNF,TGFBR1,PRKD1,PIM1,HIPK2,GHSR,ADAM17,STK4,FAP,PDGFRB,S1PR1,HIF1A,HDAC1,EPHB2,PRKCB,CCR2,PSEN1
response to acetylcholine	GO:1905144	6.46e-08	7.18966	37	8	GRK2,HRH3,ROCK2,CHRM1,CDK5R1,CHRM3,HRH4,PRKCB
tube morphogenesis	GO:0035239	6.46e-08	7.18966	872	31	PRKD2,PRCP,FGFR1,ESR1,PIK3CG,SHH,ROCK2,FLT1,PIK3CD,PDGFRA,PIK3CA,ABL1,TERT,TGFBR2,TNF,MYLK,TGFBR1,PRKD1,EPHA4,HIPK2,GHSR,CSF1R,STK4,FAP,PDGFRB,S1PR1,HIF1A,EPHB2,PRKCB,CCR2,PSEN1
toll-like receptor signaling pathway	GO:0002224	6.95e-08	7.15789	72	10	TLR7,MAPKAPK2,ESR1,BIRC2,PRKCE,IKBKB,RPS6KA3,IRAK1,BIRC3,CTSS
central nervous system development	GO:0007417	7.79e-08	7.10845	1035	34	EPHA5,MAPK1,MAP2K1,FGFR1,DRD1,SHH,CDK5,P2RY12,MAOB,RPS6KA3,HTR6,KDM1A,ABL1,AVPR2,NCSTN,HTR5A,TGFBR2,AVPR1A,CDK5R1,TNF,ALK,EPHA4,IGF1R,CSF1R,STK4,FYN,S1PR1,GSK3B,HIF1A,HDAC1,EPHB2,CDK6,F2,PSEN1
cellular catabolic process	GO:0044248	7.8e-08	7.10799	1600	44	LTA4H,MAPKAPK2,PRKAA2,PDE10A,IDH1,PIK3CG,CAPN1,MARK2,CDK5,PHKG2,ROCK2,ABL2,PIM2,MAOB,PDE4B,HSP90AA1,PIK3CA,DAPK1,NOS2,ABL1,PRKCD,NOS1,ERN1,PRKAA1,IKBKE,CTSK,CDK5R1,TNF,PDE7A,PRKD1,GSK3A,PLK3,NPM1,DAPK2,EPHX2,CYP26A1,GSK3B,HIF1A,EPHB2,DAPK3,AKT2,PSEN1,PDE4D,ADRB2
response to cytokine	GO:0034097	8.08e-08	7.09246	932	32	MAPK1,CCR1,MAPKAPK2,MAPK11,FLT3,JAK3,BIRC2,FER,XIAP,IKBKB,CDK4,DAPK1,NOS2,AVPR2,CCR8,CDK9,IRAK1,IKBKE,CCR4,CTSK,TNF,HCK,BIRC3,PRKCI,GSK3A,CSF1R,ADAM17,RPS6KA4,GSK3B,HIF1A,DAPK3,CCR2
response to alkaloid	GO:0043279	8.32e-08	7.07991	95	11	CHEK1,DRD1,CDK5,PRKCE,HSP90AA1,HTR1B,SLC8A1,PRKAA1,CCNA2,IGF1R,MDM2
cell activation	GO:0001775	8.38e-08	7.07697	1092	35	FLT3,JAK3,CCND3,PIK3CG,SHH,P2RY12,ABL2,FER,PRKCE,PIK3CD,YES1,PDGFRA,PIK3CA,METAP1,ABL1,PRKCD,HLA-DRB1,CTSL,PKN1,NCSTN,TGFBR2,TNF,TGFBR1,MDM2,ADAM17,CTSC,FYN,RIPK3,EPHB2,CDK6,PRKCB,CCR2,F2,RPS6KA1,PSEN1
cellular response to reactive oxygen species	GO:0034614	8.72e-08	7.05943	146	13	MAPK1,FER,PDGFRA,CDK1,SLC8A1,ABL1,PRKCD,ERN1,PRKAA1,MDM2,FYN,RIPK3,MAP2K4
brain development	GO:0007420	8.9e-08	7.05054	736	28	EPHA5,MAP2K1,FGFR1,DRD1,SHH,CDK5,P2RY12,MAOB,HTR6,KDM1A,ABL1,AVPR2,NCSTN,HTR5A,TGFBR2,AVPR1A,CDK5R1,ALK,IGF1R,CSF1R,FYN,S1PR1,GSK3B,HIF1A,HDAC1,EPHB2,CDK6,PSEN1
response to oxygen levels	GO:0070482	9e-08	7.04581	345	19	ROCK2,BIRC2,PRKCE,OPRD1,NOS2,NOS1,TERT,PRKAA1,IRAK1,PSEN2,TNF,EPHA4,CCNA2,HIPK2,CA9,PLK3,MDM2,ADAM17,HIF1A
positive regulation of innate immune response	GO:0045089	9e-08	7.04581	345	19	TLR7,MAPKAPK2,ESR1,AURKB,BIRC2,PRKCE,XIAP,IKBKB,HSP90AA1,RPS6KA3,IRAK1,IKBKE,TNF,HCK,BIRC3,PRKD1,PARP1,FYN,CTSS
positive regulation of intracellular protein transport	GO:0090316	9.16e-08	7.03791	96	11	SHH,HSP90AA1,CDK1,PRKCD,CHRM1,PRKD1,PLK3,MDM2,GSK3B,PSEN1,HDAC3
cellular response to cytokine stimulus	GO:0071345	9.99e-08	7.00031	839	30	MAPK1,CCR1,MAPKAPK2,MAPK11,FLT3,JAK3,BIRC2,FER,XIAP,IKBKB,CDK4,DAPK1,NOS2,CCR8,CDK9,IRAK1,IKBKE,CCR4,CTSK,TNF,HCK,BIRC3,GSK3A,CSF1R,ADAM17,RPS6KA4,GSK3B,HIF1A,DAPK3,CCR2
regulation of protein localization to nucleus	GO:1900180	1.01e-07	6.9942	148	13	SHH,HSP90AA1,CDK1,PRKCD,TERT,PRKD1,NPM1,PARP1,FYN,GSK3B,F2,PSEN1,HDAC3
cell cycle G1/S phase transition	GO:0044843	1.07e-07	6.97265	241	16	CDK2,CCND2,CCND3,CCNE2,PIM2,CDK1,CDK4,CCNE1,TERT,CCNA2,PLK3,MDM2,ADAM17,CDK6,CCND1,WEE1
Fc receptor signaling pathway	GO:0038093	1.07e-07	6.97265	56	9	FER,PRKCE,YES1,IKBKB,ABL1,PRKCD,HCK,FYN,MAP2K4
cellular nitrogen compound biosynthetic process	GO:0044271	1.07e-07	6.97077	4836	90	PRKD2,EPHA5,TNKS,CDK2,MAPK1,CHEK1,TLR7,SMYD3,ELANE,ESR2,MAP2K1,FGFR1,ESR1,AURKB,CCND3,MAP3K13,PRMT1,SHH,CDK5,FRK,ROCK2,BIRC2,PRMT6,FER,STK16,PAK6,PIM2,OPRD1,YES1,MAP2K2,IKBKB,HSP90AA1,L3MBTL3,CDK1,RPS6KA3,CDK4,DAPK1,BRD4,NOS2,KDM1A,METAP1,CCNE1,ABL1,PRKCD,CARM1,HLA-DRB1,NOS1,TERT,PKN1,CDK9,MAP2K3,MAP3K12,PRKAA1,IRAK1,IKBKE,CCNT1,CDK5R1,TNF,HCK,TGFBR1,ALK,PRKD1,EPHA4,CCNA2,PIM1,HIPK2,PRKCI,NAMPT,G…
export from cell	GO:0140352	1.11e-07	6.95663	894	31	EPHA5,GRK2,MAP2K6,CCR1,MC4R,HRH3,FGFR1,PIK3CG,CDK5,GNRHR,FER,PRKCE,MAOB,PIK3CD,HTR1B,SLC8A1,NOS2,HTR2C,HLA-DRB1,AVPR1A,TNF,HCK,PRKD1,GHSR,CHRM3,KCNH2,HIF1A,PRKCB,CCR2,F2,PSEN1
positive regulation of defense response	GO:0031349	1.11e-07	6.9538	471	22	TLR7,MAPKAPK2,ESR1,AURKB,PIK3CG,BIRC2,PRKCE,XIAP,IKBKB,HSP90AA1,RPS6KA3,IRAK1,IKBKE,TNF,HCK,BIRC3,PRKD1,CTSC,PARP1,FYN,CTSS,CCR2
positive regulation of NF-kappaB transcription factor activity	GO:0051092	1.28e-07	6.89335	124	12	PRKD2,MAP3K13,FER,IKBKB,IRAK1,TNF,ALK,PRKD1,PRKCI,NPM1,RPS6KA4,RIPK3
hematopoietic or lymphoid organ development	GO:0048534	1.38e-07	6.85917	100	11	MAPK1,MAP2K1,SHH,MAP2K2,CCNB2,ABL1,PKN1,TGFBR1,ADAM17,RIPK3,PSEN1
generation of neurons	GO:0048699	1.38e-07	6.85917	1514	42	EPHA5,EPHA6,MAP2K1,FGFR1,MAP3K13,PRMT1,DRD1,MARK2,SHH,CDK5,ABL2,PAK6,MAP2K2,HSP90AA1,KDM1A,ABL1,CARM1,CCR4,CDK5R1,TGFBR1,ALK,PRKD1,EPHA4,HIPK2,PRKCI,AURKA,GSK3A,IGF1R,CSF1R,MDM2,ADAM17,TNIK,FYN,S1PR1,GSK3B,HIF1A,HDAC1,EPHB2,CDK6,CCND1,PSEN1,WEE1
regulation of phosphatidylinositol 3-kinase/protein kinase B signal transduction	GO:0051896	1.48e-07	6.82854	247	16	FLT3,FGFR1,FGFR3,PIK3CG,P2RY12,FLT1,FER,PDGFRA,PIK3CA,TNF,TGFBR1,PRKD1,IGF1R,CSF1R,PDGFRB,F2
regulation of autophagy	GO:0010506	1.51e-07	6.81962	357	19	PRKAA2,CAPN1,CDK5,ABL2,PIM2,PIK3CA,DAPK1,ABL1,ERN1,PRKAA1,CDK5R1,PRKD1,GSK3A,PLK3,DAPK2,GSK3B,HIF1A,DAPK3,ADRB2
homeostasis of number of cells	GO:0048872	1.67e-07	6.77707	321	18	FLT3,JAK3,PRMT1,XIAP,PIK3CD,PDE4B,L3MBTL3,CCNB2,ABL1,PKN1,NCSTN,CCR4,HIPK2,ADAM17,RIPK3,HIF1A,CDK6,CCR2
negative regulation of protein modification process	GO:0031400	1.74e-07	6.75834	400	20	PRKAA2,CDK5,ROCK2,PRKCE,IKBKB,BDKRB1,SLC8A1,ABL1,PRKCD,PKN1,PRKAA1,TNF,NPM1,FYN,BDKRB2,GSK3B,EPHB2,PSEN1,PDE4D,HIPK3
regulation of developmental growth	GO:0048638	1.74e-07	6.75834	322	18	MAPK11,FGFR1,FGFR3,MAP3K13,CDK5,ADRB1,NPY1R,CDK1,PIK3CA,ABL1,TGFBR1,PIM1,GHSR,GSK3A,STK4,GSK3B,HDAC3,ADRB2
regulation of blood pressure	GO:0008217	1.75e-07	6.756	185	14	RPS6KA2,UTS2R,PRCP,ADRB1,NPY1R,BDKRB1,NOS2,AVPR2,NOS1,AVPR1A,TNF,AVPR1B,GSK3A,ADRB2
negative regulation of metabolic process	GO:0009892	1.81e-07	6.74273	3455	71	TNKS,CDK2,CHEK1,MAP2K6,CCR1,MAPKAPK2,PRKAA2,ELANE,ESR2,JAK3,FGFR1,ESR1,AURKB,CCND3,PIK3CG,SHH,CDK5,FRK,ROCK2,PRMT6,PRKCE,XIAP,OPRD1,IKBKB,L3MBTL3,CDK1,BDKRB1,RPS6KA3,SLC8A1,PIK3CA,DAPK1,NOS2,KDM1A,CCNE1,ABL1,PRKCD,HLA-DRB1,ERN1,TERT,PKN1,PRKAA1,IKBKE,CDK5R1,TNF,ALK,EPHA4,HIPK2,AURKA,GHSR,GSK3A,PLK3,NPM1,MDM2,ADAM17,RPS6KA4,PARP1,FYN,BDKRB2,GSK3B,HIF1A,HDAC1,EPHB2,CDK6,CCND1,DAPK3,F2,RPS6KA1,PSEN1…
regulation of monoatomic ion transmembrane transport	GO:0034765	1.82e-07	6.74076	323	18	PIK3CG,DRD1,PRKCE,PDE4B,BDKRB1,SLC8A1,ABL1,NOS1,PSEN2,PRKD1,FYN,CTSS,KCNH2,EPHB2,CCR2,F2,PDE4D,ADRB2
positive regulation of cell differentiation	GO:0045597	1.86e-07	6.73156	864	30	CCR1,MAPK11,MAP2K1,FGFR1,MAP3K13,PRMT1,SHH,MAP2K2,RPS6KA3,KDM1A,CARM1,HTR2C,HLA-DRB1,TERT,TGFBR2,TNF,TGFBR1,PRKD1,EPHA4,PIM1,PRKCI,AURKA,MDM2,STK4,PARP1,GSK3B,HIF1A,HDAC1,EPHB2,RPS6KA1
developmental growth	GO:0048589	1.87e-07	6.7284	667	26	CHEK1,MAPK11,FGFR1,ESR1,FGFR3,MAP3K13,SHH,CDK5,PAK6,ADRB1,NPY1R,CDK1,PIK3CA,ABL1,TGFBR2,TGFBR1,PIM1,AURKA,GHSR,GSK3A,STK4,S1PR1,GSK3B,MAP2K4,HDAC3,ADRB2
regulation of endopeptidase activity	GO:0052548	2e-07	6.69964	219	15	PSENEN,ROCK2,BIRC2,XIAP,APH1B,RPS6KA3,DAPK1,NCSTN,TNF,BIRC3,APH1A,EPHA4,FYN,HDAC1,RPS6KA1
endothelial cell migration	GO:0043542	2e-07	6.69964	219	15	PRKD2,PRCP,FGFR1,PIK3CG,ROCK2,PIK3CD,PIK3CA,ABL1,MAP2K3,TNF,TGFBR1,PRKD1,ADAM17,FAP,HIF1A
smooth muscle contraction	GO:0006939	2.03e-07	6.6925	104	11	HTR1D,DRD1,ROCK2,SLC8A1,HTR2B,MYLK,GHSR,BDKRB2,CHRM3,DAPK3,ADRB2
autophagy	GO:0006914	2.03e-07	6.69244	577	24	PRKAA2,CAPN1,MARK2,CDK5,ABL2,PIM2,HSP90AA1,PIK3CA,DAPK1,ABL1,ERN1,PRKAA1,CTSK,CDK5R1,PRKD1,GSK3A,PLK3,DAPK2,GSK3B,HIF1A,EPHB2,DAPK3,PSEN1,ADRB2
process utilizing autophagic mechanism	GO:0061919	2.03e-07	6.69244	577	24	PRKAA2,CAPN1,MARK2,CDK5,ABL2,PIM2,HSP90AA1,PIK3CA,DAPK1,ABL1,ERN1,PRKAA1,CTSK,CDK5R1,PRKD1,GSK3A,PLK3,DAPK2,GSK3B,HIF1A,EPHB2,DAPK3,PSEN1,ADRB2
response to bacterium	GO:0009617	2.13e-07	6.67114	720	27	MAPK1,MAPKAPK2,ELANE,FER,PRKCE,MAOB,XIAP,PDE4B,PTGER1,BDKRB1,RPS6KA3,CDK4,NOS2,ABL1,PRKCD,HLA-DRB1,NOS1,MAP2K3,IRAK1,CCR4,TNF,HCK,PRKD1,GHSR,ADAM17,EPHB2,F2
membrane protein proteolysis	GO:0033619	2.19e-07	6.65989	61	9	PSENEN,APH1B,NCSTN,PSEN2,TNF,APH1A,ADAM17,BACE1,PSEN1
import into cell	GO:0098657	2.19e-07	6.65989	923	31	GRK2,MAPK1,MAPKAPK2,ELANE,PIK3CG,DRD1,SHH,CDK5,ABL2,PRKCE,YES1,AAK1,HTR1B,SLC8A1,PIK3CA,ABL1,PRKCD,NOS1,CTSL,HTR2B,TNF,HCK,PRKD1,BMP2K,FYN,CACNA1B,KCNH2,CCR2,AKT2,PSEN1,ADRB2
chemical homeostasis	GO:0048878	2.29e-07	6.64055	1031	33	EPHA5,MAPK1,CCR1,PRCP,PRKAA2,ELANE,CA12,FGFR1,DRD1,PRKCE,XIAP,HTR1B,BDKRB1,SLC8A1,PIK3CA,ABL1,HTR2C,HLA-DRB1,NOS1,ERN1,PRKAA1,HTR2B,AVPR1A,PRKD1,IGF1R,EPHX2,KCNH2,HIF1A,PRKCB,CCR2,F2,PSEN1,PDE4D
secretion by cell	GO:0032940	2.6e-07	6.58461	827	29	EPHA5,GRK2,MAP2K6,CCR1,MC4R,HRH3,FGFR1,PIK3CG,CDK5,GNRHR,FER,PRKCE,MAOB,PIK3CD,HTR1B,NOS2,HTR2C,HLA-DRB1,AVPR1A,TNF,HCK,PRKD1,GHSR,CHRM3,HIF1A,PRKCB,CCR2,F2,PSEN1
intracellular chemical homeostasis	GO:0055082	2.64e-07	6.57787	728	27	EPHA5,MAPK1,CCR1,PRKAA2,ELANE,DRD1,PRKCE,HTR1B,BDKRB1,SLC8A1,PIK3CA,ABL1,HTR2C,HLA-DRB1,NOS1,ERN1,PRKAA1,HTR2B,AVPR1A,PRKD1,IGF1R,HIF1A,PRKCB,CCR2,F2,PSEN1,PDE4D
regulation of chemotaxis	GO:0050920	2.64e-07	6.57787	224	15	PRKD2,MAPK1,CCR1,ELANE,FGFR1,P2RY12,PDGFRA,CCR4,PRKD1,CSF1R,ADAM17,DAPK2,PDGFRB,S1PR1,CCR2
glial cell differentiation	GO:0010001	2.75e-07	6.56116	259	16	MAPK1,MAP2K1,DRD1,SHH,CDK5,MAP2K2,CDK1,ABL1,NCSTN,TNF,EPHA4,HDAC1,CDK6,AKT2,F2,PSEN1
cellular homeostasis	GO:0019725	2.86e-07	6.54309	831	29	EPHA5,MAPK1,CCR1,PRKAA2,ELANE,DRD1,PRKCE,HTR1B,BDKRB1,SLC8A1,PIK3CA,NOS2,ABL1,HTR2C,HLA-DRB1,NOS1,ERN1,PRKAA1,HTR2B,AVPR1A,PRKD1,IGF1R,NPM1,HIF1A,PRKCB,CCR2,F2,PSEN1,PDE4D
positive regulation of nucleocytoplasmic transport	GO:0046824	2.88e-07	6.54014	63	9	SHH,HSP90AA1,CDK1,PRKCD,PRKD1,MDM2,GSK3B,PSEN1,HDAC3
calcium ion homeostasis	GO:0055074	2.91e-07	6.53582	334	18	CCR1,ELANE,FGFR1,DRD1,PRKCE,HTR1B,BDKRB1,SLC8A1,ABL1,HTR2C,NOS1,HTR2B,PRKD1,PRKCB,CCR2,F2,PSEN1,PDE4D
vascular endothelial growth factor signaling pathway	GO:0038084	2.97e-07	6.5269	45	8	PRKD2,FLT3,FLT1,PIK3CD,PDGFRA,PIK3CA,PRKD1,PDGFRB
regulation of calcium ion transmembrane transport	GO:1903169	2.97e-07	6.52656	163	13	PIK3CG,DRD1,PRKCE,PDE4B,BDKRB1,SLC8A1,ABL1,NOS1,PSEN2,PRKD1,FYN,F2,PDE4D
cellular response to abiotic stimulus	GO:0071214	3.02e-07	6.52001	335	18	CHEK1,CCND2,TLR7,MAPK11,AURKB,PIK3CA,KDM1A,PRKCD,AVPR1A,MYLK,IGF1R,NPM1,MDM2,PARP1,BDKRB2,GRK7,MAP2K4,AKT2
cellular response to environmental stimulus	GO:0104004	3.02e-07	6.52001	335	18	CHEK1,CCND2,TLR7,MAPK11,AURKB,PIK3CA,KDM1A,PRKCD,AVPR1A,MYLK,IGF1R,NPM1,MDM2,PARP1,BDKRB2,GRK7,MAP2K4,AKT2
regulation of muscle system process	GO:0090257	3.08e-07	6.51104	227	15	GRK2,PIK3CG,ROCK2,PDE4B,HSP90AA1,SLC8A1,NOS1,PRKD1,GHSR,GSK3A,PARP1,CHRM3,DAPK3,PDE4D,ADRB2
regulation of protein binding	GO:0043393	3.08e-07	6.51104	135	12	AURKB,MARK2,KDM1A,ABL1,PRKCD,TERT,HIPK2,AURKA,STK4,GSK3B,PSEN1,ADRB2
regulation of actin filament-based process	GO:0032970	3.23e-07	6.49104	376	19	EPHA5,ROCK2,ABL2,FER,PRKCE,PDGFRA,PDE4B,PIK3CA,ABL1,PRKCD,CDK5R1,HCK,TGFBR1,PRKD1,CSF1R,PDGFRB,S1PR1,DAPK3,PDE4D
regulation of hormone levels	GO:0010817	3.23e-07	6.4902	547	23	EPHA5,MC4R,FGFR1,ESR1,SHH,GNRHR,PRKCE,PDGFRA,NOS2,HTR2C,HLA-DRB1,CTSL,CTSB,CTSK,TNF,PRKD1,GHSR,IGF1R,CYP26A1,CHRM3,HIF1A,PRKCB,F2
immune response-activating cell surface receptor signaling pathway	GO:0002429	3.26e-07	6.48733	299	17	PRKD2,MAPK1,PRKCE,PIK3CD,YES1,IKBKB,PDE4B,PIK3CA,ABL1,PRKCD,HLA-DRB1,IRAK1,HCK,FYN,PRKCB,PSEN1,PDE4D
astrocyte differentiation	GO:0048708	3.51e-07	6.4549	86	10	MAPK1,MAP2K1,DRD1,SHH,ABL1,TNF,EPHA4,CDK6,F2,PSEN1
cell adhesion	GO:0007155	3.7e-07	6.43122	1512	41	PRKD2,CCR1,ELANE,JAK3,PIK3CG,SHH,CDK5,ROCK2,P2RY12,ABL2,FER,PRKCE,NUAK1,PKN2,YES1,PDGFRA,PIK3CA,METAP1,ABL1,PRKCD,HLA-DRB1,CCR8,IRAK1,TGFBR2,AOC3,CDK5R1,TNF,HCK,EPHA4,ADAM17,STK4,FAP,FYN,S1PR1,GSK3B,EPHB2,CDK6,DAPK3,STK10,CCR2,PSEN1
leukocyte homeostasis	GO:0001776	3.8e-07	6.41995	111	11	FLT3,JAK3,PIK3CD,PDE4B,CCNB2,ABL1,PKN1,ADAM17,RIPK3,HIF1A,CCR2
negative regulation of macromolecule metabolic process	GO:0010605	4.08e-07	6.38931	3240	67	TNKS,CDK2,CHEK1,CCR1,MAPKAPK2,PRKAA2,ELANE,ESR2,JAK3,FGFR1,ESR1,AURKB,CCND3,SHH,CDK5,FRK,ROCK2,PRMT6,PRKCE,XIAP,OPRD1,IKBKB,L3MBTL3,CDK1,BDKRB1,RPS6KA3,SLC8A1,PIK3CA,DAPK1,NOS2,KDM1A,CCNE1,ABL1,PRKCD,HLA-DRB1,ERN1,TERT,PKN1,PRKAA1,IKBKE,CDK5R1,TNF,EPHA4,HIPK2,AURKA,GHSR,GSK3A,PLK3,NPM1,MDM2,RPS6KA4,PARP1,FYN,BDKRB2,GSK3B,HIF1A,HDAC1,EPHB2,CDK6,CCND1,DAPK3,F2,RPS6KA1,PSEN1,HDAC3,PDE4D,HIPK3
regulation of protein ubiquitination	GO:0031396	4.08e-07	6.38907	199	14	CDK5,BIRC2,PRKCE,XIAP,HSP90AA1,KDM1A,ABL1,BIRC3,TGFBR1,GSK3A,NPM1,FYN,GSK3B,HDAC3
membrane protein ectodomain proteolysis	GO:0006509	4.12e-07	6.38499	47	8	PSENEN,NCSTN,PSEN2,TNF,APH1A,ADAM17,BACE1,PSEN1
regulation of smooth muscle cell proliferation	GO:0048660	4.18e-07	6.37869	139	12	ELANE,HTR1B,PIK3CA,ERN1,TERT,IRAK1,TNF,IGF1R,MDM2,PDGFRB,S1PR1,HDAC1
vasoconstriction	GO:0042310	4.32e-07	6.36454	88	10	HTR1D,HTR1B,SLC8A1,ABL1,AVPR2,HTR2B,AVPR1A,AVPR1B,BDKRB2,CHRM3
epithelial cell apoptotic process	GO:1904019	4.51e-07	6.34582	140	12	PRKAA2,ESR1,PIK3CG,ABL1,CARM1,TERT,PRKAA1,TGFBR2,TNF,PRKCI,IGF1R,STK4
acetylcholine receptor signaling pathway	GO:0095500	4.81e-07	6.31808	32	7	GRK2,HRH3,CHRM1,CDK5R1,CHRM3,HRH4,PRKCB
cellular localization	GO:0051641	4.97e-07	6.30403	3621	72	EPHA5,TNKS,MAPK1,PRKAA2,MC4R,SMYD3,AURKC,MAP2K1,HRH3,ESR1,AURKB,PIK3CG,DRD1,SHH,CDK5,ROCK2,P2RY12,FER,PRKCE,CCNE2,PIK3CD,MAP2K2,IKBKB,CCNB1,HSP90AA1,AAK1,HTR1B,INCENP,CDK1,BDKRB1,SLC8A1,PIK3CA,NOS2,KDM1A,CCNE1,ABL1,PRKCD,CHRM1,HTR2C,HLA-DRB1,NOS1,TERT,CDK9,PRKAA1,HTR2B,CDK5R1,TNF,HCK,PRKD1,PRKCI,AURKA,GHSR,GSK3A,PLK3,NPM1,MDM2,STK4,PARP1,TNIK,FYN,CHRM3,GSK3B,HIF1A,EPHB2,PRKCB,CCR2,AKT2,F2,PSEN1,H…
neuron projection development	GO:0031175	5.03e-07	6.29869	1014	32	EPHA5,EPHA6,MAP2K1,FGFR1,MAP3K13,PRMT1,MARK2,SHH,CDK5,ABL2,PAK6,MAP2K2,KDM1A,ABL1,CARM1,CDK5R1,ALK,PRKD1,EPHA4,PRKCI,AURKA,GSK3A,IGF1R,CSF1R,MDM2,ADAM17,TNIK,FYN,GSK3B,EPHB2,PSEN1,WEE1
cellular response to hypoxia	GO:0071456	5.23e-07	6.28189	142	12	ROCK2,PRKCE,OPRD1,TERT,PRKAA1,IRAK1,EPHA4,CCNA2,HIPK2,PLK3,MDM2,HIF1A
sequestering of calcium ion	GO:0051208	5.23e-07	6.28189	142	12	DRD1,PRKCE,BDKRB1,SLC8A1,ABL1,HTR2C,NOS1,HTR2B,PRKD1,F2,PSEN1,PDE4D
intracellular calcium ion homeostasis	GO:0006874	5.33e-07	6.27315	310	17	CCR1,ELANE,DRD1,PRKCE,HTR1B,BDKRB1,SLC8A1,ABL1,HTR2C,NOS1,HTR2B,PRKD1,PRKCB,CCR2,F2,PSEN1,PDE4D
phospholipase C-activating G protein-coupled receptor signaling pathway	GO:0007200	5.35e-07	6.27187	115	11	ESR1,DRD1,P2RY12,OPRD1,CHRM1,HTR2C,HTR2B,S1PR1,CHRM3,PRKCB,F2
smooth muscle cell proliferation	GO:0048659	5.61e-07	6.25081	143	12	ELANE,HTR1B,PIK3CA,ERN1,TERT,IRAK1,TNF,IGF1R,MDM2,PDGFRB,S1PR1,HDAC1
JNK cascade	GO:0007254	5.71e-07	6.24339	173	13	TLR7,MAP3K13,PRMT1,XIAP,MAP3K12,IRAK1,TNF,HIPK2,IGF1R,TNIK,MAP2K4,HDAC3,HIPK3
mononuclear cell migration	GO:0071674	5.75e-07	6.24059	205	14	MAPK1,CCR1,PIK3CG,ABL2,FLT1,PIK3CD,ABL1,TNF,CSF1R,ADAM17,S1PR1,RIPK3,STK10,CCR2
regulation of cell cycle G2/M phase transition	GO:1902749	5.79e-07	6.23749	116	11	CDK2,CHEK1,AURKB,CCNB1,CDK1,CDK4,BRD4,AURKA,NPM1,CDK6,CCND1
response to carbohydrate	GO:0009743	5.79e-07	6.23749	239	15	EPHA5,RPS6KA2,MAP2K6,PRKAA2,PRKCE,PIK3CA,HLA-DRB1,ERN1,MAP2K3,PRKAA1,TNF,IGF1R,HIF1A,PRKCB,MAP2K4
positive regulation of ERK1 and ERK2 cascade	GO:0070374	6.07e-07	6.21699	206	14	PRKD2,CCR1,MAP2K1,FGFR3,PDGFRA,ABL1,HTR2C,HLA-DRB1,MAP3K12,HTR2B,TNF,CSF1R,PDGFRB,DSTYK
monoatomic ion homeostasis	GO:0050801	6.32e-07	6.19907	616	24	MAPK1,CCR1,ELANE,CA12,FGFR1,DRD1,PRKCE,XIAP,HTR1B,BDKRB1,SLC8A1,ABL1,HTR2C,NOS1,HTR2B,AVPR1A,PRKD1,KCNH2,HIF1A,PRKCB,CCR2,F2,PSEN1,PDE4D
chromatin remodeling	GO:0006338	6.33e-07	6.19859	664	25	CDK2,PRMT8,CHEK1,PRKAA2,SMYD3,ESR1,PRMT1,PRMT6,L3MBTL3,CDK1,PIK3CA,BRD4,KDM1A,CARM1,PKN1,CDK9,PRKAA1,HIPK2,AURKA,GSK3A,NPM1,RPS6KA4,HDAC1,PRKCB,HDAC3
pattern recognition receptor signaling pathway	GO:0002221	6.39e-07	6.19437	241	15	TLR7,MAPKAPK2,ESR1,AURKB,BIRC2,PRKCE,XIAP,IKBKB,RPS6KA3,IRAK1,TNF,BIRC3,PRKD1,PARP1,CTSS
intrinsic apoptotic signaling pathway	GO:0097193	6.55e-07	6.18385	315	17	KDM1A,ABL1,PRKCD,ERN1,IKBKE,TNF,HIPK2,MDM2,DAPK2,PARP1,FYN,BDKRB2,RIPK3,HIF1A,HDAC1,MAP2K4,MELK
protein localization to nucleus	GO:0034504	6.55e-07	6.18385	315	17	DRD1,SHH,CDK5,HSP90AA1,CDK1,PRKCD,TERT,PRKD1,NPM1,MDM2,STK4,PARP1,FYN,GSK3B,F2,PSEN1,HDAC3
regulation of protein modification by small protein conjugation or removal	GO:1903320	6.71e-07	6.17351	242	15	CDK5,BIRC2,PRKCE,XIAP,HSP90AA1,KDM1A,ABL1,BIRC3,TGFBR1,GSK3A,NPM1,FYN,GSK3B,HIF1A,HDAC3
regulation of secretion	GO:0051046	6.83e-07	6.16537	619	24	EPHA5,GRK2,MAP2K6,HRH3,FGFR1,CDK5,FER,PRKCE,MAOB,HTR1B,NOS2,HTR2C,HLA-DRB1,PRKAA1,AVPR1A,TNF,PRKD1,AVPR1B,GHSR,CHRM3,HIF1A,PRKCB,CCR2,F2
trachea morphogenesis	GO:0060439	6.9e-07	6.1611	11	5	MAPK1,MAP2K1,SHH,MAP2K2,TGFBR2
protein processing	GO:0016485	7.02e-07	6.15369	243	15	RPS6KA2,PSENEN,SHH,XIAP,APH1B,CTSL,NCSTN,PSEN2,APH1A,MDM2,ADAM17,BACE1,PARP1,CTSS,PSEN1
neuron differentiation	GO:0030182	7.02e-07	6.15369	1431	39	EPHA5,EPHA6,MAP2K1,FGFR1,MAP3K13,PRMT1,DRD1,MARK2,SHH,CDK5,ABL2,PAK6,MAP2K2,KDM1A,ABL1,CARM1,CDK5R1,TGFBR1,ALK,PRKD1,EPHA4,HIPK2,PRKCI,AURKA,GSK3A,IGF1R,CSF1R,MDM2,ADAM17,TNIK,FYN,S1PR1,GSK3B,HIF1A,HDAC1,EPHB2,CCND1,PSEN1,WEE1
cell projection organization	GO:0030030	7.11e-07	6.14831	1613	42	EPHA5,EPHA6,MAP2K1,FGFR1,MAP3K13,PRMT1,MARK2,SHH,CDK5,P2RY12,ABL2,FER,PAK6,PKN2,MAP2K2,HSP90AA1,PLK4,PIK3CA,KDM1A,ABL1,PRKCD,CARM1,CDK5R1,MYLK,TGFBR1,ALK,PRKD1,EPHA4,PRKCI,AURKA,GSK3A,IGF1R,CSF1R,MDM2,ADAM17,TNIK,FYN,S1PR1,GSK3B,EPHB2,PSEN1,WEE1
negative regulation of cellular component organization	GO:0051129	7.33e-07	6.13494	719	26	RPS6KA2,TNKS,CHEK1,AURKB,CDK5,ROCK2,BIRC2,OPRD1,IKBKB,CCNB1,INCENP,PIK3CA,PRKCD,CARM1,TNF,PRKD1,EPHA4,NPM1,MDM2,FAP,PARP1,FYN,S1PR1,GSK3B,EPHB2,PSEN1
regulation of peptidase activity	GO:0052547	7.36e-07	6.13303	244	15	PSENEN,ROCK2,BIRC2,XIAP,APH1B,RPS6KA3,DAPK1,NCSTN,TNF,BIRC3,APH1A,EPHA4,FYN,HDAC1,RPS6KA1
positive regulation of transmembrane transport	GO:0034764	7.49e-07	6.12578	210	14	DRD1,BDKRB1,ABL1,NOS1,TERT,PRKCI,CTSS,KCNH2,EPHB2,CCR2,AKT2,F2,PSEN1,ADRB2
positive regulation of proteolysis	GO:0045862	8.05e-07	6.09436	320	17	PSENEN,ROCK2,L3MBTL3,APH1B,DAPK1,NCSTN,TNF,APH1A,EPHA4,AURKA,GSK3A,PLK3,MDM2,CTSC,FYN,GSK3B,PSEN1
cellular response to decreased oxygen levels	GO:0036294	8.46e-07	6.07241	149	12	ROCK2,PRKCE,OPRD1,TERT,PRKAA1,IRAK1,EPHA4,CCNA2,HIPK2,PLK3,MDM2,HIF1A
hippocampus development	GO:0021766	8.46e-07	6.07241	95	10	EPHA5,DRD1,CDK5,HTR5A,CDK5R1,ALK,IGF1R,GSK3B,HDAC1,CDK6
regulation of post-translational protein modification	GO:1901873	8.53e-07	6.06887	247	15	CDK5,BIRC2,PRKCE,XIAP,HSP90AA1,KDM1A,ABL1,BIRC3,TGFBR1,GSK3A,NPM1,FYN,GSK3B,HIF1A,HDAC3
striated muscle tissue development	GO:0014706	8.53e-07	6.06887	247	15	MAPK11,FGFR1,PRMT1,SHH,PDGFRA,CDK1,SLC8A1,ABL1,TGFBR1,PIM1,GSK3A,PDGFRB,S1PR1,MAP2K4,HDAC3
positive regulation of epithelial cell migration	GO:0010634	9.04e-07	6.04391	150	12	PRKD2,FGFR1,PIK3CG,ROCK2,PRKCE,PIK3CD,ABL1,MAP2K3,TGFBR2,PRKD1,ADAM17,HIF1A
regulation of cell adhesion	GO:0030155	9.07e-07	6.04245	778	27	PRKD2,ELANE,JAK3,PIK3CG,SHH,ROCK2,P2RY12,ABL2,PRKCE,NUAK1,YES1,PIK3CA,ABL1,PRKCD,HLA-DRB1,IRAK1,TGFBR2,TNF,EPHA4,STK4,FYN,S1PR1,GSK3B,EPHB2,CDK6,DAPK3,CCR2
positive regulation of lipid metabolic process	GO:0045834	9.3e-07	6.03167	122	11	PRKCE,PRKCD,HTR2C,PRKAA1,HTR2B,AVPR1A,TNF,GHSR,IGF1R,AKT2,F2
plasma membrane bounded cell projection organization	GO:0120036	9.47e-07	6.02348	1570	41	EPHA5,EPHA6,MAP2K1,FGFR1,MAP3K13,PRMT1,MARK2,SHH,CDK5,P2RY12,ABL2,FER,PAK6,MAP2K2,HSP90AA1,PLK4,PIK3CA,KDM1A,ABL1,PRKCD,CARM1,CDK5R1,MYLK,TGFBR1,ALK,PRKD1,EPHA4,PRKCI,AURKA,GSK3A,IGF1R,CSF1R,MDM2,ADAM17,TNIK,FYN,S1PR1,GSK3B,EPHB2,PSEN1,WEE1
signal release	GO:0023061	9.47e-07	6.02348	492	21	EPHA5,MAP2K6,MC4R,HRH3,FGFR1,CDK5,GNRHR,PRKCE,MAOB,HTR1B,NOS2,HTR2C,HLA-DRB1,TNF,PRKD1,GHSR,CHRM3,HIF1A,PRKCB,F2,PSEN1
striated muscle contraction	GO:0006941	9.76e-07	6.01075	182	13	GRK2,MAP2K6,PIK3CG,PDE4B,HSP90AA1,SLC8A1,PIK3CA,NOS1,MAP2K3,TNF,PRKD1,KCNH2,PDE4D
inorganic ion homeostasis	GO:0098771	9.98e-07	6.00078	539	22	CCR1,ELANE,CA12,FGFR1,DRD1,PRKCE,XIAP,HTR1B,BDKRB1,SLC8A1,ABL1,HTR2C,NOS1,HTR2B,PRKD1,KCNH2,HIF1A,PRKCB,CCR2,F2,PSEN1,PDE4D
regulation of signaling receptor activity	GO:0010469	1.01e-06	5.9946	97	10	CAPN1,DAPK1,PRKCD,TNF,ADAM17,HIF1A,HDAC1,EPHB2,CCR2,ADRB2
response to ethanol	GO:0045471	1.09e-06	5.9642	124	11	BIRC2,PRKCE,MAOB,HTR1B,CDK1,PRKAA1,CTSK,TNF,IGF1R,FYN,PRKCB
organonitrogen compound catabolic process	GO:1901565	1.12e-06	5.9521	1399	38	LTA4H,CDK2,PRKAA2,ELANE,PDE10A,SHH,BIRC2,PRMT6,PSMB5,MAOB,PDE4B,HSP90AA1,L3MBTL3,NOS2,PRKCD,NOS1,CTSL,CTSB,PRKAA1,CTSK,TNF,PDE7A,EPHA4,HIPK2,AURKA,GSK3A,PLK3,MDM2,CTSC,FAP,FYN,CTSS,PSMB2,GSK3B,HIF1A,PSMB1,PSEN1,PDE4D
response to ketone	GO:1901654	1.15e-06	5.93853	218	14	PRKAA2,SMYD3,ROCK2,PRKCE,MAOB,CDK4,PIK3CA,PRKAA1,AVPR1A,PRKD1,GHSR,CA9,IGF1R,PARP1
regulation of intracellular protein transport	GO:0033157	1.18e-06	5.92777	154	12	SHH,CDK5,HSP90AA1,CDK1,PRKCD,CHRM1,PRKD1,PLK3,MDM2,GSK3B,PSEN1,HDAC3
cardiac muscle tissue growth	GO:0055017	1.19e-06	5.9249	75	9	MAPK11,FGFR1,CDK1,ABL1,TGFBR1,PIM1,GSK3A,S1PR1,MAP2K4
regulation of ERK1 and ERK2 cascade	GO:0070372	1.19e-06	5.92389	291	16	PRKD2,CCR1,MAP2K1,FGFR3,PDGFRA,ABL1,HTR2C,HLA-DRB1,MAP3K12,HTR2B,TNF,EPHA4,CSF1R,PDGFRB,EPHB2,DSTYK
limbic system development	GO:0021761	1.26e-06	5.89801	126	11	EPHA5,FGFR1,DRD1,CDK5,HTR5A,CDK5R1,ALK,IGF1R,GSK3B,HDAC1,CDK6
regulation of response to biotic stimulus	GO:0002831	1.3e-06	5.88691	502	21	TLR7,MAPKAPK2,ESR1,AURKB,BIRC2,PRKCE,XIAP,IKBKB,HSP90AA1,RPS6KA3,DAPK1,HLA-DRB1,IRAK1,IKBKE,TNF,HCK,BIRC3,PRKD1,PARP1,FYN,CTSS
regulation of vasculature development	GO:1901342	1.3e-06	5.88587	293	16	PRKD2,PIK3CG,ROCK2,FLT1,PIK3CD,ABL1,TERT,TGFBR2,TNF,TGFBR1,PRKD1,HIPK2,GHSR,HIF1A,PRKCB,CCR2
regulation of mitotic cell cycle phase transition	GO:1901990	1.3e-06	5.88468	332	17	CDK2,CHEK1,CCND2,AURKB,CCNB1,INCENP,CDK1,CDK4,BRD4,TERT,AURKA,PLK3,MDM2,ADAM17,CDK6,CCND1,WEE1
regulation of innate immune response	GO:0045088	1.33e-06	5.87553	415	19	TLR7,MAPKAPK2,ESR1,AURKB,BIRC2,PRKCE,XIAP,IKBKB,HSP90AA1,RPS6KA3,IRAK1,IKBKE,TNF,HCK,BIRC3,PRKD1,PARP1,FYN,CTSS
Fc-gamma receptor signaling pathway involved in phagocytosis	GO:0038096	1.33e-06	5.87527	23	6	PRKCE,YES1,ABL1,PRKCD,HCK,FYN
immune response-regulating cell surface receptor signaling pathway involved in phagocytosis	GO:0002433	1.33e-06	5.87527	23	6	PRKCE,YES1,ABL1,PRKCD,HCK,FYN
response to platelet-derived growth factor	GO:0036119	1.33e-06	5.87527	23	6	FER,YES1,CCNA2,PDGFRB,FYN,HDAC1
regulation of cell development	GO:0060284	1.4e-06	5.85269	849	28	CCR1,JAK3,MAP2K1,MAP3K13,PRMT1,SHH,CDK5,ROCK2,PRMT6,MAP2K2,IKBKB,KDM1A,ABL1,HLA-DRB1,TGFBR2,TNF,EPHA4,PRKCI,AURKA,GSK3A,GSK3B,HIF1A,HDAC1,EPHB2,CDK6,CCR2,F2,PSEN1
regulation of actin cytoskeleton organization	GO:0032956	1.4e-06	5.85269	334	17	EPHA5,ROCK2,ABL2,FER,PRKCE,PDGFRA,PIK3CA,ABL1,PRKCD,CDK5R1,HCK,TGFBR1,PRKD1,CSF1R,PDGFRB,S1PR1,DAPK3
positive regulation of organelle organization	GO:0010638	1.41e-06	5.85163	505	21	TNKS,CDK2,MAPK1,AURKB,ROCK2,FER,PRKCE,PLK4,CDK1,ABL1,CDK5R1,TNF,HCK,TGFBR1,PRKD1,AURKA,GSK3A,PDGFRB,GSK3B,HIF1A,ADRB2
regulation of organic acid transport	GO:0032890	1.46e-06	5.83568	77	9	MAP2K6,HRH3,HTR1B,PRKAA1,AVPR1A,TNF,AVPR1B,AKT2,PSEN1
cellular response to catecholamine stimulus	GO:0071870	1.5e-06	5.82438	56	8	DRD1,PTGER1,ABL1,NCSTN,ALK,PRKD1,GSK3A,GSK3B
cellular response to monoamine stimulus	GO:0071868	1.5e-06	5.82438	56	8	DRD1,PTGER1,ABL1,NCSTN,ALK,PRKD1,GSK3A,GSK3B
negative regulation of cellular metabolic process	GO:0031324	1.67e-06	5.77814	3226	65	TNKS,CDK2,CHEK1,CCR1,MAPKAPK2,PRKAA2,ELANE,ESR2,JAK3,FGFR1,ESR1,AURKB,CCND3,PIK3CG,SHH,CDK5,FRK,ROCK2,PRMT6,XIAP,OPRD1,IKBKB,L3MBTL3,CDK1,BDKRB1,SLC8A1,PIK3CA,DAPK1,NOS2,KDM1A,CCNE1,ABL1,PRKCD,HLA-DRB1,ERN1,TERT,PKN1,PRKAA1,IKBKE,CDK5R1,TNF,EPHA4,HIPK2,AURKA,GHSR,GSK3A,PLK3,NPM1,MDM2,RPS6KA4,PARP1,FYN,BDKRB2,GSK3B,HIF1A,HDAC1,EPHB2,CDK6,CCND1,DAPK3,F2,PSEN1,HDAC3,PDE4D,HIPK3
regulation of G2/M transition of mitotic cell cycle	GO:0010389	1.72e-06	5.76508	103	10	CDK2,CHEK1,AURKB,CCNB1,CDK1,CDK4,BRD4,AURKA,CDK6,CCND1
endothelial cell proliferation	GO:0001935	1.73e-06	5.76236	160	12	PRKD2,FGFR1,FLT1,PIK3CD,ERN1,HTR2B,TNF,TGFBR1,PRKD1,GHSR,ADAM17,HIF1A
monoatomic cation homeostasis	GO:0055080	1.75e-06	5.75632	606	23	MAPK1,CCR1,ELANE,FGFR1,DRD1,PRKCE,XIAP,HTR1B,BDKRB1,SLC8A1,ABL1,HTR2C,NOS1,HTR2B,AVPR1A,PRKD1,KCNH2,HIF1A,PRKCB,CCR2,F2,PSEN1,PDE4D
postsynaptic signal transduction	GO:0098926	1.8e-06	5.74454	39	7	GRK2,HRH3,CHRM1,CDK5R1,CHRM3,HRH4,PRKCB
response to insulin	GO:0032868	1.8e-06	5.74389	263	15	MAPK1,MC4R,FER,PIK3CA,PRKCD,PRKAA1,CTSK,PRKCI,GHSR,GSK3A,IGF1R,PARP1,GSK3B,PRKCB,AKT2
regulation of epithelial cell migration	GO:0010632	1.91e-06	5.71942	228	14	PRKD2,PRCP,FGFR1,PIK3CG,ROCK2,PRKCE,PIK3CD,ABL1,MAP2K3,TGFBR2,TNF,PRKD1,ADAM17,HIF1A
calcium ion transmembrane transport	GO:0070588	1.92e-06	5.71676	342	17	PIK3CG,DRD1,PRKCE,PDE4B,BDKRB1,SLC8A1,ABL1,HTR2C,NOS1,HTR2B,PSEN2,PRKD1,FYN,CACNA1B,F2,PSEN1,PDE4D
response to monoamine	GO:0071867	1.94e-06	5.71165	58	8	DRD1,PTGER1,ABL1,NCSTN,ALK,PRKD1,GSK3A,GSK3B
response to catecholamine	GO:0071869	1.94e-06	5.71165	58	8	DRD1,PTGER1,ABL1,NCSTN,ALK,PRKD1,GSK3A,GSK3B
glial cell development	GO:0021782	1.94e-06	5.71165	132	11	MAPK1,MAP2K1,DRD1,SHH,CDK5,MAP2K2,NCSTN,TNF,CDK6,AKT2,PSEN1
regulation of muscle contraction	GO:0006937	1.94e-06	5.71112	162	12	GRK2,PIK3CG,PDE4B,HSP90AA1,SLC8A1,NOS1,PRKD1,GHSR,CHRM3,DAPK3,PDE4D,ADRB2
microtubule cytoskeleton organization	GO:0000226	1.95e-06	5.71087	659	24	TNKS,CDK2,CHEK1,PRKAA2,AURKC,AURKB,MARK2,CDK5,ROCK2,FER,CCNB1,PLK4,INCENP,CDK1,CCNB2,ABL1,PRKAA1,CDK5R1,AURKA,PLK3,NPM1,GSK3B,HDAC3,WEE1
monoatomic ion transport	GO:0006811	1.97e-06	5.70508	1256	35	CDK2,CCR1,HRH3,PIK3CG,DRD1,CDK5,P2RY12,MCHR1,PRKCE,MAOB,OPRD1,PDE4B,HTR1B,BDKRB1,SLC8A1,ABL1,CHRM1,HTR2C,NOS1,HTR2B,PSEN2,MYLK,PRKD1,PDGFRB,FYN,CTSS,CACNA1B,KCNH2,EPHB2,PRKCB,CCR2,F2,PSEN1,PDE4D,ADRB2
positive regulation of endothelial cell migration	GO:0010595	2.01e-06	5.69687	105	10	PRKD2,FGFR1,PIK3CG,ROCK2,PIK3CD,ABL1,MAP2K3,PRKD1,ADAM17,HIF1A
regulation of secretion by cell	GO:1903530	2.03e-06	5.69344	564	22	EPHA5,GRK2,MAP2K6,HRH3,FGFR1,CDK5,FER,PRKCE,MAOB,HTR1B,NOS2,HTR2C,HLA-DRB1,AVPR1A,TNF,PRKD1,GHSR,CHRM3,HIF1A,PRKCB,CCR2,F2
regulation of intracellular transport	GO:0032386	2.04e-06	5.68956	266	15	MAPK1,MAP2K1,SHH,CDK5,MAP2K2,HSP90AA1,CDK1,PRKCD,CHRM1,PRKD1,PLK3,MDM2,GSK3B,PSEN1,HDAC3
cardiac muscle tissue development	GO:0048738	2.07e-06	5.68306	230	14	MAPK11,FGFR1,PRMT1,PDGFRA,CDK1,SLC8A1,ABL1,TGFBR1,PIM1,GSK3A,PDGFRB,S1PR1,MAP2K4,HDAC3
regulation of leukocyte migration	GO:0002685	2.07e-06	5.68306	230	14	MAPK1,CCR1,ELANE,P2RY12,ABL2,BDKRB1,ABL1,TNF,CSF1R,ADAM17,DAPK2,RIPK3,STK10,CCR2
chromatin organization	GO:0006325	2.15e-06	5.66836	816	27	CDK2,PRMT8,CHEK1,PRKAA2,SMYD3,ESR1,PRMT1,PRMT6,SRPK1,L3MBTL3,CDK1,PIK3CA,BRD4,KDM1A,CARM1,PKN1,CDK9,PRKAA1,HIPK2,AURKA,GSK3A,NPM1,RPS6KA4,HDAC1,PRKCB,DAPK3,HDAC3
regulation of release of sequestered calcium ion into cytosol	GO:0051279	2.17e-06	5.66257	81	9	DRD1,PRKCE,BDKRB1,SLC8A1,ABL1,NOS1,PRKD1,F2,PDE4D
calcium ion transmembrane import into cytosol	GO:0097553	2.24e-06	5.64898	197	13	DRD1,PRKCE,BDKRB1,SLC8A1,ABL1,HTR2C,NOS1,HTR2B,PRKD1,FYN,CACNA1B,F2,PDE4D
negative regulation of cell cycle	GO:0045786	2.24e-06	5.64898	388	18	RPS6KA2,TNKS,CDK2,CHEK1,AURKB,CDK5,CCNB1,INCENP,CDK1,BRD4,ABL1,TNF,PLK3,NPM1,MDM2,CDK6,CCND1,WEE1
release of sequestered calcium ion into cytosol	GO:0051209	2.38e-06	5.62415	135	11	DRD1,PRKCE,BDKRB1,SLC8A1,ABL1,HTR2C,NOS1,HTR2B,PRKD1,F2,PDE4D
cardiac muscle contraction	GO:0060048	2.38e-06	5.62415	135	11	GRK2,MAP2K6,PIK3CG,PDE4B,HSP90AA1,SLC8A1,PIK3CA,NOS1,MAP2K3,KCNH2,PDE4D
cellular component disassembly	GO:0022411	2.38e-06	5.62397	523	21	PRKAA2,ELANE,MARK2,FER,CDK1,PIK3CA,PRKAA1,CTSK,TNF,TGFBR1,EPHA4,AURKA,GSK3A,PLK3,IGF1R,FAP,CTSS,GSK3B,HIF1A,PRKCB,ADRB2
negative regulation of developmental process	GO:0051093	2.39e-06	5.62085	928	29	MAPK1,CCR1,MAPK11,JAK3,FGFR3,PRMT1,SHH,CDK5,ROCK2,ADRB1,CARM1,CTSK,TNF,TGFBR1,EPHA4,GSK3A,STK4,PARP1,GSK3B,HIF1A,HDAC1,EPHB2,CDK6,CCND1,CCR2,F2,PSEN1,HDAC3,ADRB2
cellular response to oxygen levels	GO:0071453	2.46e-06	5.60915	166	12	ROCK2,PRKCE,OPRD1,TERT,PRKAA1,IRAK1,EPHA4,CCNA2,HIPK2,PLK3,MDM2,HIF1A
positive regulation of protein import into nucleus	GO:0042307	2.47e-06	5.60771	41	7	SHH,HSP90AA1,CDK1,PRKCD,PRKD1,PSEN1,HDAC3
regulation of endothelial cell proliferation	GO:0001936	2.53e-06	5.5965	136	11	PRKD2,FGFR1,FLT1,PIK3CD,HTR2B,TNF,TGFBR1,PRKD1,GHSR,ADAM17,HIF1A
negative regulation of sequestering of calcium ion	GO:0051283	2.53e-06	5.5965	136	11	DRD1,PRKCE,BDKRB1,SLC8A1,ABL1,HTR2C,NOS1,HTR2B,PRKD1,F2,PDE4D
regulation of endothelial cell migration	GO:0010594	2.6e-06	5.58492	167	12	PRKD2,PRCP,FGFR1,PIK3CG,ROCK2,PIK3CD,ABL1,MAP2K3,TNF,PRKD1,ADAM17,HIF1A
positive regulation of vasculature development	GO:1904018	2.6e-06	5.58492	167	12	PRKD2,FLT1,PIK3CD,ABL1,TERT,TGFBR2,TGFBR1,PRKD1,HIPK2,GHSR,HIF1A,PRKCB
cellular response to insulin stimulus	GO:0032869	2.62e-06	5.58221	200	13	MAPK1,FER,PIK3CA,PRKCD,PRKAA1,PRKCI,GHSR,GSK3A,IGF1R,PARP1,GSK3B,PRKCB,AKT2
heart growth	GO:0060419	2.62e-06	5.58176	83	9	MAPK11,FGFR1,CDK1,ABL1,TGFBR1,PIM1,GSK3A,S1PR1,MAP2K4
regulation of heart contraction	GO:0008016	2.75e-06	5.56049	201	13	GRK2,PIK3CG,ADRB1,PDE4B,HSP90AA1,SLC8A1,NOS1,AVPR1A,TNF,GSK3A,MDM2,KCNH2,PDE4D
regulation of response to wounding	GO:1903034	2.75e-06	5.56049	168	12	MAP2K1,PRKCE,PDGFRA,MAP2K2,PRKCD,TNF,MYLK,EPHA4,IGF1R,FAP,EPHB2,F2
immune system development	GO:0002520	2.75e-06	5.56049	201	13	MAPK1,MAP2K1,SHH,MAP2K2,CCNB2,ABL1,PKN1,TGFBR2,CCR4,TGFBR1,ADAM17,RIPK3,PSEN1
regulation of lipid catabolic process	GO:0050994	2.75e-06	5.56025	61	8	IDH1,PIK3CG,PRKCE,PRKCD,PRKAA1,TNF,ALK,AKT2
macromolecule catabolic process	GO:0009057	2.87e-06	5.54258	1338	36	CDK2,MAPKAPK2,ELANE,CAPN1,SHH,CDK5,PHKG2,ROCK2,BIRC2,PRMT6,PSMB5,HSP90AA1,L3MBTL3,NOS2,PRKCD,ERN1,CTSL,CTSB,IKBKE,CTSK,TNF,EPHA4,HIPK2,AURKA,GSK3A,PLK3,NPM1,MDM2,CTSC,FAP,FYN,CTSS,PSMB2,GSK3B,PSMB1,PSEN1
defense response to other organism	GO:0098542	2.87e-06	5.54258	1220	34	TLR7,MAPKAPK2,ELANE,JAK3,ESR1,AURKB,PIK3CG,FRK,BIRC2,PRKCE,SRPK1,XIAP,PIK3CD,YES1,IKBKB,HSP90AA1,RPS6KA3,DAPK1,NOS2,PRKCD,IRAK1,IKBKE,TNF,HCK,BIRC3,PRKD1,CSF1R,ADAM17,PARP1,FYN,CTSS,RIPK3,DAPK3,F2
regulation of sequestering of calcium ion	GO:0051282	2.87e-06	5.54188	138	11	DRD1,PRKCE,BDKRB1,SLC8A1,ABL1,HTR2C,NOS1,HTR2B,PRKD1,F2,PDE4D
T cell receptor signaling pathway	GO:0050852	2.87e-06	5.54188	138	11	PRKD2,MAPK1,PIK3CD,IKBKB,PDE4B,PIK3CA,ABL1,HLA-DRB1,FYN,PSEN1,PDE4D
regulation of epithelial cell apoptotic process	GO:1904035	2.95e-06	5.5298	110	10	PRKAA2,ESR1,ABL1,CARM1,TERT,PRKAA1,TNF,PRKCI,IGF1R,STK4
positive regulation of intracellular transport	GO:0032388	3.07e-06	5.51252	139	11	SHH,HSP90AA1,CDK1,PRKCD,CHRM1,PRKD1,PLK3,MDM2,GSK3B,PSEN1,HDAC3
positive regulation of small molecule metabolic process	GO:0062013	3.07e-06	5.51252	139	11	PRKAA2,PHKG2,PRKCE,PRKAA1,AVPR1A,TNF,AVPR1B,GHSR,HIF1A,AKT2,PSEN1
stress-activated protein kinase signaling cascade	GO:0031098	3.09e-06	5.51063	62	8	MAPK1,MAP2K6,MAPK11,MAP2K1,MAP3K13,MAP2K2,IKBKB,MAP2K3
neuron development	GO:0048666	3.11e-06	5.50743	1167	33	EPHA5,EPHA6,MAP2K1,FGFR1,MAP3K13,PRMT1,DRD1,MARK2,SHH,CDK5,ABL2,PAK6,MAP2K2,KDM1A,ABL1,CARM1,CDK5R1,ALK,PRKD1,EPHA4,PRKCI,AURKA,GSK3A,IGF1R,CSF1R,MDM2,ADAM17,TNIK,FYN,GSK3B,EPHB2,PSEN1,WEE1
positive regulation of catabolic process	GO:0009896	3.11e-06	5.50743	533	21	PRKAA2,PHKG2,ROCK2,PRKCE,PIM2,HSP90AA1,L3MBTL3,DAPK1,PRKCD,PRKAA1,TNF,PRKD1,AURKA,GSK3A,PLK3,MDM2,GSK3B,HIF1A,AKT2,PSEN1,ADRB2
epithelium development	GO:0060429	3.11e-06	5.50743	1225	34	PRKD2,LTA4H,MAPK1,MAP2K1,FGFR1,ESR1,SHH,ROCK2,FER,PIK3CD,MAP2K2,IKBKB,PLK4,CDK1,ABL1,CTSB,TGFBR2,TNF,EPHA4,GSK3A,CA9,CSF1R,ADAM17,STK4,S1PR1,GSK3B,HIF1A,HDAC1,CDK6,CCND1,AKT2,PSEN1,HDAC3,PDE4D
negative regulation of phosphorus metabolic process	GO:0010563	3.12e-06	5.50606	356	17	ROCK2,IKBKB,BDKRB1,SLC8A1,ABL1,PRKCD,PKN1,TNF,GSK3A,NPM1,PARP1,BDKRB2,GSK3B,EPHB2,PSEN1,PDE4D,HIPK3
defense response to symbiont	GO:0140546	3.32e-06	5.47923	1113	32	TLR7,MAPKAPK2,ELANE,JAK3,ESR1,AURKB,PIK3CG,FRK,BIRC2,PRKCE,SRPK1,XIAP,PIK3CD,YES1,IKBKB,HSP90AA1,RPS6KA3,DAPK1,NOS2,IRAK1,IKBKE,TNF,HCK,BIRC3,PRKD1,CSF1R,PARP1,FYN,CTSS,RIPK3,DAPK3,F2
modulation of chemical synaptic transmission	GO:0050804	3.32e-06	5.4784	489	20	MAPK1,DRD1,CDK5,PRKCE,HTR1B,ABL1,CHRM1,NCSTN,TNF,EPHA4,GHSR,BACE1,FYN,GSK3B,CACNA1B,EPHB2,PRKCB,CCR2,PSEN1,ADRB2
regulation of trans-synaptic signaling	GO:0099177	3.43e-06	5.46518	490	20	MAPK1,DRD1,CDK5,PRKCE,HTR1B,ABL1,CHRM1,NCSTN,TNF,EPHA4,GHSR,BACE1,FYN,GSK3B,CACNA1B,EPHB2,PRKCB,CCR2,PSEN1,ADRB2
positive regulation of cell cycle phase transition	GO:1901989	3.43e-06	5.46494	112	10	CCND2,CCNB1,CDK1,CDK4,BRD4,TERT,NPM1,MDM2,ADAM17,CCND1
regulation of reactive oxygen species metabolic process	GO:2000377	3.49e-06	5.45769	141	11	PRCP,BIRC2,PRKCD,STK17A,TGFBR2,TNF,PDGFRB,FYN,RIPK3,HIF1A,F2
regulation of binding	GO:0051098	3.78e-06	5.42294	243	14	TNKS,AURKB,MARK2,KDM1A,ABL1,PRKCD,TERT,EPHA4,HIPK2,AURKA,STK4,GSK3B,PSEN1,ADRB2
cognition	GO:0050890	4.08e-06	5.38936	322	16	MAPK1,CCND2,HRH3,DRD1,CDK5,PAK5,PAK6,ABL1,CHRM1,NCSTN,TNF,GHSR,FYN,HIF1A,EPHB2,PSEN1
regulation of monoatomic cation transmembrane transport	GO:1904062	4.18e-06	5.37869	283	15	PIK3CG,DRD1,PRKCE,PDE4B,BDKRB1,SLC8A1,ABL1,NOS1,PSEN2,PRKD1,FYN,CTSS,KCNH2,F2,PDE4D
regulation of myosin-light-chain-phosphatase activity	GO:0035507	4.2e-06	5.37657	7	4	ROCK2,NUAK1,IKBKB,TNF
trachea formation	GO:0060440	4.2e-06	5.37657	7	4	MAPK1,MAP2K1,MAP2K2,TGFBR2
cytokine-mediated signaling pathway	GO:0019221	4.5e-06	5.347	499	20	CCR1,MAPKAPK2,FLT3,JAK3,BIRC2,FER,XIAP,IKBKB,CCR8,IRAK1,IKBKE,CCR4,TNF,HCK,BIRC3,CSF1R,ADAM17,RPS6KA4,HIF1A,CCR2
positive regulation of mitotic cell cycle phase transition	GO:1901992	4.55e-06	5.34157	89	9	CCND2,CCNB1,CDK1,CDK4,BRD4,TERT,MDM2,ADAM17,CCND1
regulation of G protein-coupled receptor signaling pathway	GO:0008277	4.55e-06	5.34156	145	11	GRK2,ROCK2,PDE4B,HTR1B,NOS1,HTR2B,GSK3A,HIF1A,GRK7,F2,ADRB2
regulation of nucleocytoplasmic transport	GO:0046822	4.68e-06	5.33006	116	10	SHH,CDK5,HSP90AA1,CDK1,PRKCD,PRKD1,MDM2,GSK3B,PSEN1,HDAC3
cellular response to hydrogen peroxide	GO:0070301	4.88e-06	5.31125	66	8	CDK1,ABL1,PRKCD,ERN1,PRKAA1,MDM2,FYN,RIPK3
immune effector process	GO:0002252	4.97e-06	5.30359	698	24	TLR7,MAPKAPK2,ELANE,JAK3,PIK3CG,FER,PRKCE,PIK3CD,YES1,NOS2,ABL1,PRKCD,HLA-DRB1,PKN1,TNF,HCK,ADAM17,CTSC,FYN,RIPK3,EPHB2,CCR2,F2,PSEN1
innate immune response	GO:0045087	4.97e-06	5.3035	965	29	TLR7,MAPKAPK2,JAK3,ESR1,AURKB,PIK3CG,FRK,BIRC2,PRKCE,SRPK1,XIAP,PIK3CD,YES1,IKBKB,HSP90AA1,RPS6KA3,DAPK1,NOS2,IRAK1,IKBKE,TNF,HCK,BIRC3,PRKD1,CSF1R,PARP1,FYN,CTSS,DAPK3
leukocyte apoptotic process	GO:0071887	5.03e-06	5.29836	117	10	PRKD2,JAK3,AURKB,PIK3CD,CTSL,PKN1,GHSR,ADAM17,RIPK3,HIF1A
organelle inheritance	GO:0048308	5.04e-06	5.2972	16	5	MAPK1,MAP2K1,MAP2K2,CDK1,PLK3
Golgi inheritance	GO:0048313	5.04e-06	5.2972	16	5	MAPK1,MAP2K1,MAP2K2,CDK1,PLK3
regulation of angiogenesis	GO:0045765	5.1e-06	5.29211	288	15	PRKD2,PIK3CG,ROCK2,FLT1,PIK3CD,ABL1,TERT,TGFBR2,TNF,PRKD1,HIPK2,GHSR,HIF1A,PRKCB,CCR2
positive regulation of signaling receptor activity	GO:2000273	5.13e-06	5.29026	29	6	ADAM17,HIF1A,HDAC1,EPHB2,CCR2,ADRB2
regulation of TOR signaling	GO:0032006	5.13e-06	5.28949	147	11	PRKAA2,NUAK1,PIK3CA,HTR6,F10,PRKAA1,PIM1,GSK3A,HIF1A,RPS6KA1,HDAC3
locomotory behavior	GO:0007626	5.27e-06	5.27784	214	13	CCND2,DRD1,PAK5,PAK6,PRKCE,OPRD1,NPY1R,HTR2C,HPGDS,ALK,EPHA4,HIPK2,GHSR
regulation of body fluid levels	GO:0050878	5.31e-06	5.27507	371	17	PIK3CG,SHH,P2RY12,PRKCE,PDGFRA,PIK3CA,METAP1,PRKCD,CHRM1,F10,AVPR2,FAP,CHRM3,HIF1A,EPHB2,CCND1,F2
regulation of blood vessel endothelial cell migration	GO:0043535	5.38e-06	5.26926	91	9	PRKD2,PRCP,FGFR1,ABL1,MAP2K3,TNF,PRKD1,ADAM17,HIF1A
signal transduction by p53 class mediator	GO:0072331	5.71e-06	5.24359	181	12	CHEK1,MAP2K6,AURKB,PRMT6,NUAK1,KDM1A,HIPK2,AURKA,PLK3,NPM1,MDM2,BDKRB2
positive regulation of cellular catabolic process	GO:0031331	5.91e-06	5.22874	332	16	PRKAA2,PHKG2,ROCK2,PIM2,DAPK1,PRKCD,PRKAA1,TNF,PRKD1,GSK3A,PLK3,GSK3B,HIF1A,AKT2,PSEN1,ADRB2
regulation of inflammatory response	GO:0050727	6.12e-06	5.21351	375	17	TLR7,ELANE,ESR1,PIK3CG,BIRC2,XIAP,YES1,BRD4,PRKCD,HLA-DRB1,TNF,HCK,BIRC3,GHSR,CTSC,FYN,CCR2
insulin receptor signaling pathway	GO:0008286	6.24e-06	5.20516	120	10	MAPK1,FER,PIK3CA,PRKCD,PRKAA1,GSK3A,IGF1R,GSK3B,PRKCB,AKT2
muscle tissue development	GO:0060537	6.4e-06	5.19396	420	18	MAPK11,FGFR1,PRMT1,SHH,CDK5,PDGFRA,CDK1,SLC8A1,ABL1,PRKAA1,MYLK,TGFBR1,PIM1,GSK3A,PDGFRB,S1PR1,MAP2K4,HDAC3
positive regulation of endothelial cell proliferation	GO:0001938	6.41e-06	5.19287	93	9	PRKD2,FGFR1,PIK3CD,HTR2B,TGFBR1,PRKD1,GHSR,ADAM17,HIF1A
Notch signaling pathway	GO:0007219	6.73e-06	5.17191	184	12	PSENEN,AAK1,APH1B,NCSTN,PSEN2,TGFBR2,APH1A,PRKCI,BMP2K,ADAM17,CDK6,PSEN1
negative regulation of gene expression	GO:0010629	6.84e-06	5.16519	1641	40	CDK2,CHEK1,CCR1,MAPKAPK2,PRKAA2,ELANE,JAK3,FGFR1,ESR1,SHH,ROCK2,XIAP,OPRD1,L3MBTL3,CDK1,PIK3CA,DAPK1,NOS2,KDM1A,PRKCD,HLA-DRB1,ERN1,TERT,PRKAA1,IKBKE,TNF,EPHA4,AURKA,GHSR,NPM1,MDM2,RPS6KA4,FYN,GSK3B,HIF1A,HDAC1,EPHB2,DAPK3,F2,PSEN1
negative regulation of blood pressure	GO:0045776	6.85e-06	5.16445	48	7	PRCP,ADRB1,BDKRB1,NOS2,NOS1,TNF,ADRB2
regulation of amine transport	GO:0051952	6.98e-06	5.15614	94	9	GRK2,HRH3,DRD1,HTR1B,AVPR1A,TNF,GHSR,PRKCB,PSEN1
positive regulation of DNA biosynthetic process	GO:2000573	7.45e-06	5.12791	70	8	PRKD2,TNKS,MAPK1,AURKB,HSP90AA1,TNF,CCNA2,PDGFRB
positive regulation of leukocyte migration	GO:0002687	7.46e-06	5.12721	153	11	MAPK1,CCR1,P2RY12,ABL2,BDKRB1,ABL1,TNF,CSF1R,ADAM17,DAPK2,CCR2
wound healing	GO:0042060	7.48e-06	5.12592	425	18	PRCP,PIK3CG,SHH,P2RY12,PRKCE,PDGFRA,PIK3CA,METAP1,PRKCD,F10,TNF,MYLK,TGFBR1,ADAM17,FAP,HIF1A,EPHB2,F2
regulation of mononuclear cell migration	GO:0071675	7.69e-06	5.11393	123	10	MAPK1,CCR1,ABL2,ABL1,TNF,CSF1R,ADAM17,RIPK3,STK10,CCR2
metal ion transport	GO:0030001	7.69e-06	5.11393	877	27	CDK2,CCR1,PIK3CG,DRD1,CDK5,MCHR1,PRKCE,OPRD1,PDE4B,BDKRB1,SLC8A1,ABL1,HTR2C,NOS1,HTR2B,PSEN2,MYLK,PRKD1,PDGFRB,FYN,CACNA1B,KCNH2,PRKCB,F2,PSEN1,PDE4D,ADRB2
adenylate cyclase-inhibiting G protein-coupled acetylcholine receptor signaling pathway	GO:0007197	7.87e-06	5.10399	8	4	HRH3,CHRM1,CHRM3,HRH4
regulation of hepatocyte apoptotic process	GO:1903943	7.87e-06	5.10399	8	4	PRKAA2,PRKAA1,IGF1R,STK4
response to corticosteroid	GO:0031960	7.88e-06	5.10347	154	11	SMYD3,FLT3,MAOB,HTR1B,PIK3CA,AVPR1A,TNF,GHSR,GSK3A,IGF1R,PARP1
positive regulation of DNA metabolic process	GO:0051054	8.19e-06	5.08651	300	15	PRKD2,TNKS,CDK2,MAPK1,FGFR1,AURKB,HSP90AA1,CDK1,PRKCD,TNF,CCNA2,IGF1R,PDGFRB,PARP1,MAP2K4
regulation of DNA metabolic process	GO:0051052	8.29e-06	5.08129	521	20	PRKD2,TNKS,CDK2,MAPK1,CHEK1,FGFR1,AURKB,HSP90AA1,CDK1,KDM1A,ABL1,PRKCD,CDK9,TNF,CCNA2,IGF1R,NPM1,PDGFRB,PARP1,MAP2K4
regulation of systemic arterial blood pressure	GO:0003073	8.94e-06	5.04869	97	9	RPS6KA2,PRCP,ADRB1,AVPR2,AVPR1A,TNF,AVPR1B,GSK3A,ADRB2
reactive oxygen species metabolic process	GO:0072593	8.94e-06	5.04869	225	13	PRCP,BIRC2,MAOB,NOS2,PRKCD,STK17A,TGFBR2,TNF,PDGFRB,FYN,RIPK3,HIF1A,F2
Fc-gamma receptor signaling pathway	GO:0038094	9.03e-06	5.04424	32	6	PRKCE,YES1,ABL1,PRKCD,HCK,FYN
positive regulation of cell cycle G2/M phase transition	GO:1902751	9.03e-06	5.04424	32	6	CCNB1,CDK1,CDK4,BRD4,NPM1,CCND1
Fc receptor mediated stimulatory signaling pathway	GO:0002431	9.03e-06	5.04424	32	6	PRKCE,YES1,ABL1,PRKCD,HCK,FYN
positive regulation of cell adhesion	GO:0045785	9.03e-06	5.04424	477	19	PRKD2,ELANE,SHH,P2RY12,ABL2,PRKCE,YES1,PIK3CA,ABL1,HLA-DRB1,IRAK1,TGFBR2,TNF,EPHA4,STK4,FYN,GSK3B,CDK6,CCR2
adrenergic receptor signaling pathway	GO:0071875	9.03e-06	5.04424	32	6	DRD1,ADRB1,PDE4B,GSK3A,PDE4D,ADRB2
regulation of cell cycle phase transition	GO:1901987	9.53e-06	5.0208	433	18	CDK2,CHEK1,CCND2,AURKB,CCNB1,INCENP,CDK1,CDK4,BRD4,TERT,AURKA,PLK3,NPM1,MDM2,ADAM17,CDK6,CCND1,WEE1
antigen receptor-mediated signaling pathway	GO:0050851	9.64e-06	5.01587	191	12	PRKD2,MAPK1,PIK3CD,IKBKB,PDE4B,PIK3CA,ABL1,HLA-DRB1,FYN,PRKCB,PSEN1,PDE4D
positive regulation of neuron projection development	GO:0010976	9.96e-06	5.00174	158	11	FGFR1,MARK2,ABL2,KDM1A,ABL1,ALK,PRKD1,PRKCI,IGF1R,FYN,EPHB2
leukocyte activation	GO:0045321	1e-05	4.99913	946	28	FLT3,JAK3,CCND3,PIK3CG,SHH,ABL2,FER,PRKCE,PIK3CD,YES1,PIK3CA,ABL1,PRKCD,HLA-DRB1,CTSL,PKN1,NCSTN,TGFBR2,TNF,ADAM17,CTSC,FYN,RIPK3,EPHB2,CDK6,PRKCB,CCR2,PSEN1
regulation of peptidyl-serine phosphorylation	GO:0033135	1e-05	4.99814	127	10	SMYD3,OPRD1,NOS1,PRKAA1,TNF,PRKD1,GSK3A,STK4,BDKRB2,PDE4D
ephrin receptor signaling pathway	GO:0048013	1.01e-05	4.99711	51	7	EPHA5,EPHA6,YES1,CDK5R1,EPHA4,FYN,EPHB2
intracellular monoatomic cation homeostasis	GO:0030003	1.03e-05	4.98926	529	20	MAPK1,CCR1,ELANE,DRD1,PRKCE,HTR1B,BDKRB1,SLC8A1,ABL1,HTR2C,NOS1,HTR2B,AVPR1A,PRKD1,HIF1A,PRKCB,CCR2,F2,PSEN1,PDE4D
negative regulation of proteolysis	GO:0045861	1.07e-05	4.97237	193	12	SHH,CDK5,PRMT6,XIAP,RPS6KA3,TNF,EPHA4,HIPK2,MDM2,F2,RPS6KA1,PSEN1
cellular anatomical entity morphogenesis	GO:0032989	1.07e-05	4.9721	785	25	EPHA5,EPHA6,MAP2K1,MAP3K13,MARK2,SHH,CDK5,PAK6,PDGFRA,MAP2K2,ABL1,CDK5R1,PRKD1,EPHA4,AURKA,IGF1R,CSF1R,ADAM17,PDGFRB,TNIK,FYN,GSK3B,EPHB2,PSEN1,WEE1
T cell migration	GO:0072678	1.1e-05	4.95944	74	8	PIK3CG,ABL2,PIK3CD,ABL1,ADAM17,S1PR1,RIPK3,CCR2
leukocyte proliferation	GO:0070661	1.16e-05	4.93716	351	16	MAPK1,FLT3,CCND3,PIK3CG,SHH,ABL1,PRKCD,HLA-DRB1,PKN1,NCSTN,TGFBR2,CSF1R,FYN,RIPK3,EPHB2,CCR2
regulation of lipid metabolic process	GO:0019216	1.19e-05	4.92304	310	15	IDH1,PIK3CG,PRKCE,PRKCD,HTR2C,PRKAA1,HTR2B,AVPR1A,TNF,ALK,GHSR,IGF1R,EPHX2,AKT2,F2
hepatocyte apoptotic process	GO:0097284	1.21e-05	4.91795	19	5	PRKAA2,PIK3CG,PRKAA1,IGF1R,STK4
regulation of behavior	GO:0050795	1.21e-05	4.91795	75	8	HTR1D,MC4R,ADRB1,HTR1B,HTR2B,GHSR,PARP1,EPHB2
trachea development	GO:0060438	1.21e-05	4.91795	19	5	MAPK1,MAP2K1,SHH,MAP2K2,TGFBR2
negative regulation of catalytic activity	GO:0043086	1.21e-05	4.9175	396	17	ROCK2,XIAP,IKBKB,RPS6KA3,SLC8A1,ABL1,PRKCD,NOS1,AOC3,TNF,GSK3A,NPM1,GSK3B,EPHB2,CCR2,RPS6KA1,HIPK3
regulation of proteolysis involved in protein catabolic process	GO:1903050	1.27e-05	4.89571	233	13	CDK2,SHH,PRMT6,L3MBTL3,EPHA4,HIPK2,AURKA,GSK3A,PLK3,MDM2,CTSC,GSK3B,PSEN1
maintenance of location in cell	GO:0051651	1.27e-05	4.89571	233	13	DRD1,CDK5,PRKCE,BDKRB1,SLC8A1,ABL1,HTR2C,NOS1,HTR2B,PRKD1,F2,PSEN1,PDE4D
cellular response to dopamine	GO:1903351	1.29e-05	4.89052	53	7	DRD1,PTGER1,ABL1,NCSTN,ALK,GSK3A,GSK3B
stress-activated MAPK cascade	GO:0051403	1.29e-05	4.89052	53	7	MAPK1,MAP2K6,MAPK11,MAP2K1,MAP3K13,MAP2K2,IKBKB
signal transduction in response to DNA damage	GO:0042770	1.3e-05	4.88771	197	12	CDK2,CHEK1,MAP2K6,CDK1,BRD4,KDM1A,ABL1,HIPK2,PLK3,NPM1,MDM2,CCND1
intracellular monoatomic ion homeostasis	GO:0006873	1.3e-05	4.8874	538	20	MAPK1,CCR1,ELANE,DRD1,PRKCE,HTR1B,BDKRB1,SLC8A1,ABL1,HTR2C,NOS1,HTR2B,AVPR1A,PRKD1,HIF1A,PRKCB,CCR2,F2,PSEN1,PDE4D
negative regulation of phosphate metabolic process	GO:0045936	1.31e-05	4.88144	355	16	ROCK2,IKBKB,BDKRB1,SLC8A1,ABL1,PRKCD,PKN1,TNF,NPM1,PARP1,BDKRB2,GSK3B,EPHB2,PSEN1,PDE4D,HIPK3
positive regulation of carbohydrate metabolic process	GO:0045913	1.32e-05	4.87988	76	8	PRKAA2,PHKG2,PRKCE,PRKAA1,AVPR1B,HIF1A,AKT2,PSEN1
positive regulation of blood vessel endothelial cell migration	GO:0043536	1.45e-05	4.83831	54	7	PRKD2,FGFR1,ABL1,MAP2K3,PRKD1,ADAM17,HIF1A
response to dopamine	GO:1903350	1.45e-05	4.83831	54	7	DRD1,PTGER1,ABL1,NCSTN,ALK,GSK3A,GSK3B
positive regulation of angiogenesis	GO:0045766	1.47e-05	4.83312	165	11	PRKD2,FLT1,PIK3CD,ABL1,TERT,TGFBR2,PRKD1,HIPK2,GHSR,HIF1A,PRKCB
response to light stimulus	GO:0009416	1.53e-05	4.81464	317	15	MAPK11,ELANE,AURKB,DRD1,CDK5,KDM1A,PRKCD,PRKAA1,NPM1,MDM2,PARP1,HIF1A,GRK7,CCND1,AKT2
hormone secretion	GO:0046879	1.53e-05	4.81464	317	15	EPHA5,MC4R,FGFR1,GNRHR,PRKCE,NOS2,HTR2C,HLA-DRB1,TNF,PRKD1,GHSR,CHRM3,HIF1A,PRKCB,F2
energy homeostasis	GO:0097009	1.59e-05	4.79733	78	8	PRCP,PRKAA2,MC4R,ADRB1,PIK3CA,PRKAA1,ALK,ADRB2
protein-DNA complex organization	GO:0071824	1.61e-05	4.79425	915	27	CDK2,PRMT8,CHEK1,PRKAA2,SMYD3,ESR1,PRMT1,PRMT6,SRPK1,L3MBTL3,CDK1,PIK3CA,BRD4,KDM1A,CARM1,PKN1,CDK9,PRKAA1,HIPK2,AURKA,GSK3A,NPM1,RPS6KA4,HDAC1,PRKCB,DAPK3,HDAC3
actin filament-based process	GO:0030029	1.61e-05	4.79228	805	25	EPHA5,ROCK2,ABL2,FER,PRKCE,PDGFRA,IKBKB,PDE4B,PIK3CA,ABL1,PRKCD,CDK5R1,TNF,HCK,TGFBR1,PRKD1,PRKCI,GHSR,CSF1R,PDGFRB,TNIK,S1PR1,KCNH2,DAPK3,PDE4D
lung morphogenesis	GO:0060425	1.63e-05	4.7886	55	7	MAPK1,MAP2K1,SHH,MAP2K2,TGFBR2,TNF,HIPK2
positive regulation of fibroblast proliferation	GO:0048146	1.63e-05	4.7886	55	7	ESR1,PDGFRA,CCNB1,CDK4,ABL1,CCNA2,CDK6
feeding behavior	GO:0007631	1.63e-05	4.7874	105	9	MC4R,DRD1,MCHR1,OPRD1,NPY1R,HTR1B,HTR2C,GHSR,FYN
TOR signaling	GO:0031929	1.63e-05	4.7874	167	11	PRKAA2,NUAK1,PIK3CA,HTR6,F10,PRKAA1,PIM1,GSK3A,HIF1A,RPS6KA1,HDAC3
amine transport	GO:0015837	1.63e-05	4.7874	105	9	GRK2,HRH3,DRD1,HTR1B,AVPR1A,TNF,GHSR,PRKCB,PSEN1
cell growth	GO:0016049	1.65e-05	4.78357	499	19	ESR2,MAP3K13,CDK5,PAK5,PAK6,BDKRB1,RPS6KA3,ABL1,TGFBR2,AVPR1A,TGFBR1,AURKA,GSK3A,NPM1,ADAM17,GSK3B,MAP2K4,F2,RPS6KA1
organelle organization	GO:0006996	1.68e-05	4.77342	3613	67	EPHA5,RPS6KA2,TNKS,CDK2,MAPK1,CHEK1,PRKAA2,CCNA1,AURKC,MAP2K1,AURKB,MARK2,SHH,CDK5,PAK5,ROCK2,ABL2,PRMT6,FER,PAK6,PRKCE,CCNE2,PIM2,SRPK1,PDGFRA,MAP2K2,IKBKB,CCNB1,HSP90AA1,PLK4,INCENP,CDK1,CCNB2,PIK3CA,CCNE1,ABL1,PRKCD,HLA-DRB1,TERT,PRKAA1,CTSK,CDK5R1,TNF,HCK,TGFBR1,PRKD1,HIPK2,PRKCI,AURKA,GHSR,GSK3A,PLK3,CSF1R,NPM1,PDGFRB,PARP1,TNIK,S1PR1,GSK3B,HIF1A,EPHB2,PRKCB,DAPK3,PSEN1,HDAC3,WEE1,ADRB2
regulation of epithelial cell proliferation	GO:0050678	1.71e-05	4.76758	363	16	PRKD2,FGFR1,SHH,FLT1,PIK3CD,CDK4,HTR2B,TNF,TGFBR1,PRKD1,GHSR,ADAM17,STK4,HIF1A,CDK6,CCND1
non-membrane-bounded organelle assembly	GO:0140694	1.8e-05	4.74449	409	17	TNKS,CDK2,PRKAA2,AURKC,AURKB,PDGFRA,PLK4,INCENP,CCNB2,PRKAA1,TNF,HCK,PRKD1,AURKA,NPM1,PDGFRB,HDAC3
regulation of peptide hormone secretion	GO:0090276	1.81e-05	4.74334	204	12	EPHA5,PRKCE,NOS2,HTR2C,HLA-DRB1,TNF,PRKD1,GHSR,CHRM3,HIF1A,PRKCB,F2
endocytosis	GO:0006897	1.81e-05	4.74162	704	23	GRK2,MAPK1,MAPKAPK2,ELANE,PIK3CG,SHH,CDK5,ABL2,PRKCE,YES1,AAK1,HTR1B,PIK3CA,ABL1,PRKCD,CTSL,HTR2B,HCK,PRKD1,BMP2K,FYN,CCR2,ADRB2
circadian rhythm	GO:0007623	1.89e-05	4.72389	205	12	PRKAA2,ROCK2,ADRB1,CDK1,NOS2,PRKAA1,TNF,NAMPT,PARP1,GSK3B,HDAC1,HDAC3
positive regulation of protein localization to membrane	GO:1905477	1.89e-05	4.72389	107	9	CDK5,PRKCE,PIK3CA,CDK5R1,TNF,PRKCI,FYN,EPHB2,AKT2
positive regulation of epithelial cell proliferation	GO:0050679	1.89e-05	4.72389	205	12	PRKD2,FGFR1,SHH,PIK3CD,HTR2B,TNF,TGFBR1,PRKD1,GHSR,ADAM17,HIF1A,CCND1
neuron projection morphogenesis	GO:0048812	1.94e-05	4.71159	655	22	EPHA5,EPHA6,MAP2K1,MAP3K13,MARK2,SHH,CDK5,PAK6,MAP2K2,ABL1,CDK5R1,EPHA4,AURKA,IGF1R,CSF1R,ADAM17,TNIK,FYN,GSK3B,EPHB2,PSEN1,WEE1
cellular response to platelet-derived growth factor stimulus	GO:0036120	1.97e-05	4.70542	21	5	YES1,CCNA2,PDGFRB,FYN,HDAC1
vascular endothelial growth factor receptor signaling pathway	GO:0048010	2.03e-05	4.69165	57	7	PRKD2,MAPKAPK2,FLT1,PRKD1,FYN,HIF1A,PRKCB
regulation of peptide secretion	GO:0002791	2.08e-05	4.68268	207	12	EPHA5,PRKCE,NOS2,HTR2C,HLA-DRB1,TNF,PRKD1,GHSR,CHRM3,HIF1A,PRKCB,F2
peptidyl-arginine methylation	GO:0018216	2.1e-05	4.67724	10	4	PRMT8,PRMT1,PRMT6,CARM1
cAMP catabolic process	GO:0006198	2.1e-05	4.67724	10	4	PDE10A,PDE4B,PDE7A,PDE4D
regulation of ubiquitin-dependent protein catabolic process	GO:2000058	2.24e-05	4.64989	173	11	CDK2,SHH,PRMT6,L3MBTL3,HIPK2,AURKA,GSK3A,PLK3,MDM2,GSK3B,PSEN1
hormone transport	GO:0009914	2.24e-05	4.64921	328	15	EPHA5,MC4R,FGFR1,GNRHR,PRKCE,NOS2,HTR2C,HLA-DRB1,TNF,PRKD1,GHSR,CHRM3,HIF1A,PRKCB,F2
regulation of peptide transport	GO:0090087	2.28e-05	4.64262	209	12	EPHA5,PRKCE,NOS2,HTR2C,HLA-DRB1,TNF,PRKD1,GHSR,CHRM3,HIF1A,PRKCB,F2
axonogenesis	GO:0007409	2.46e-05	4.6083	466	18	EPHA5,EPHA6,MAP2K1,MAP3K13,MARK2,SHH,CDK5,MAP2K2,ABL1,CDK5R1,EPHA4,IGF1R,CSF1R,ADAM17,FYN,GSK3B,EPHB2,PSEN1
peptide hormone secretion	GO:0030072	2.5e-05	4.60265	249	13	EPHA5,MC4R,PRKCE,NOS2,HTR2C,HLA-DRB1,TNF,PRKD1,GHSR,CHRM3,HIF1A,PRKCB,F2
generation of precursor metabolites and energy	GO:0006091	2.53e-05	4.59721	515	19	PRKAA2,MC4R,IDH1,PHKG2,MCHR1,MAOB,CCNB1,CDK1,PIK3CA,NOS2,PRKAA1,AVPR1A,TNF,GSK3A,GSK3B,HIF1A,PHKG1,AKT2,PSEN1
endocrine system development	GO:0035270	2.55e-05	4.5936	142	10	MAPK1,MAP2K1,SHH,PDGFRA,MAP2K2,TGFBR1,HIPK2,GSK3A,GSK3B,CDK6
cellular response to biotic stimulus	GO:0071216	2.6e-05	4.5855	250	13	MAPK1,PRKCE,PDE4B,CDK4,NOS2,ABL1,MAP2K3,IRAK1,TNF,HCK,GHSR,GSK3B,EPHB2
negative regulation of macromolecule biosynthetic process	GO:0010558	2.6e-05	4.58435	2773	55	CDK2,CHEK1,CCR1,MAPKAPK2,PRKAA2,ELANE,ESR2,JAK3,FGFR1,ESR1,AURKB,CCND3,SHH,CDK5,FRK,ROCK2,PRMT6,XIAP,OPRD1,L3MBTL3,CDK1,PIK3CA,DAPK1,NOS2,KDM1A,CCNE1,PRKCD,HLA-DRB1,ERN1,TERT,PRKAA1,IKBKE,CDK5R1,TNF,EPHA4,HIPK2,AURKA,GHSR,GSK3A,PLK3,NPM1,MDM2,RPS6KA4,PARP1,FYN,GSK3B,HIF1A,HDAC1,EPHB2,CDK6,CCND1,DAPK3,F2,PSEN1,HDAC3
tissue remodeling	GO:0048771	2.76e-05	4.55954	177	11	MC4R,CAPN1,ROCK2,HTR1B,CTSK,CSF1R,MDM2,S1PR1,HIF1A,CCR2,ADRB2
dopamine receptor signaling pathway	GO:0007212	2.77e-05	4.55806	39	6	DRD1,PTGER1,NCSTN,ALK,GSK3A,GSK3B
plasma membrane bounded cell projection morphogenesis	GO:0120039	2.79e-05	4.55389	671	22	EPHA5,EPHA6,MAP2K1,MAP3K13,MARK2,SHH,CDK5,PAK6,MAP2K2,ABL1,CDK5R1,EPHA4,AURKA,IGF1R,CSF1R,ADAM17,TNIK,FYN,GSK3B,EPHB2,PSEN1,WEE1
cellular response to lipopolysaccharide	GO:0071222	2.86e-05	4.54294	214	12	MAPK1,PRKCE,PDE4B,CDK4,NOS2,ABL1,MAP2K3,IRAK1,TNF,HCK,GHSR,EPHB2
cellular response to steroid hormone stimulus	GO:0071383	3e-05	4.52271	215	12	MAPK1,SMYD3,FLT3,ESR2,ESR1,KDM1A,CARM1,PKN1,GSK3A,IGF1R,PARP1,HDAC1
peptide secretion	GO:0002790	3.06e-05	4.51452	254	13	EPHA5,MC4R,PRKCE,NOS2,HTR2C,HLA-DRB1,TNF,PRKD1,GHSR,CHRM3,HIF1A,PRKCB,F2
lymphocyte activation	GO:0046649	3.11e-05	4.50745	783	24	FLT3,JAK3,CCND3,PIK3CG,SHH,ABL2,PIK3CD,YES1,PIK3CA,ABL1,PRKCD,HLA-DRB1,CTSL,PKN1,NCSTN,TGFBR2,ADAM17,FYN,RIPK3,EPHB2,CDK6,PRKCB,CCR2,PSEN1
cell projection morphogenesis	GO:0048858	3.12e-05	4.50551	676	22	EPHA5,EPHA6,MAP2K1,MAP3K13,MARK2,SHH,CDK5,PAK6,MAP2K2,ABL1,CDK5R1,EPHA4,AURKA,IGF1R,CSF1R,ADAM17,TNIK,FYN,GSK3B,EPHB2,PSEN1,WEE1
regulation of protein import into nucleus	GO:0042306	3.14e-05	4.5036	61	7	SHH,HSP90AA1,CDK1,PRKCD,PRKD1,PSEN1,HDAC3
monoamine transport	GO:0015844	3.15e-05	4.50165	86	8	GRK2,HRH3,DRD1,MAOB,HTR1B,NOS1,GHSR,PRKCB
response to radiation	GO:0009314	3.16e-05	4.50079	428	17	CCND2,MAPK11,ELANE,AURKB,DRD1,CDK5,KDM1A,PRKCD,PRKAA1,PLK3,NPM1,MDM2,PARP1,HIF1A,GRK7,CCND1,AKT2
membrane protein intracellular domain proteolysis	GO:0031293	3.17e-05	4.49891	11	4	PSENEN,APH1B,NCSTN,APH1A
Bergmann glial cell differentiation	GO:0060020	3.17e-05	4.49891	11	4	MAPK1,MAP2K1,SHH,ABL1
muscle structure development	GO:0061061	3.24e-05	4.48951	678	22	SMYD3,MAPK11,SHH,CDK5,PDGFRA,CDK1,SLC8A1,KDM1A,NOS1,CDK9,PRKAA1,AVPR1A,TNF,MYLK,TGFBR1,PRKD1,GSK3A,MDM2,PDGFRB,S1PR1,MAP2K4,HDAC3
viral process	GO:0016032	3.24e-05	4.48951	429	17	GRK2,PRMT1,PKN2,SRPK1,CDK1,BRD4,HLA-DRB1,CTSL,CTSB,CDK9,CCNT1,TNF,AVPR1B,GSK3A,CSF1R,GSK3B,HDAC1
response to purine-containing compound	GO:0014074	3.39e-05	4.47019	147	10	CHEK1,TLR7,PIK3CG,BIRC2,P2RY12,SLC8A1,KDM1A,CARM1,PRKAA1,PDE4D
maintenance of location	GO:0051235	3.47e-05	4.45921	341	15	DRD1,CDK5,PRKCE,BDKRB1,SLC8A1,ABL1,HTR2C,NOS1,HTR2B,IKBKE,TNF,PRKD1,F2,PSEN1,PDE4D
positive regulation of oxidoreductase activity	GO:0051353	3.66e-05	4.43679	41	6	ABL2,ABL1,TERT,HTR2B,TNF,HIF1A
blood vessel endothelial cell migration	GO:0043534	3.76e-05	4.42525	117	9	PRKD2,PRCP,FGFR1,ABL1,MAP2K3,TNF,PRKD1,ADAM17,HIF1A
regulation of DNA biosynthetic process	GO:2000278	3.76e-05	4.42525	117	9	PRKD2,TNKS,MAPK1,CHEK1,AURKB,HSP90AA1,TNF,CCNA2,PDGFRB
cellular response to sorbitol	GO:0072709	3.77e-05	4.4237	4	3	MAP2K6,MAP2K3,MAP2K4
regulation of Golgi inheritance	GO:0090170	3.77e-05	4.4237	4	3	MAPK1,MAP2K1,MAP2K2
negative regulation of serotonin secretion	GO:0014063	3.77e-05	4.4237	4	3	HRH3,MAOB,HTR1B
negative regulation of bicellular tight junction assembly	GO:1903347	3.77e-05	4.4237	4	3	ROCK2,IKBKB,TNF
negative regulation of cell cycle process	GO:0010948	3.96e-05	4.4022	302	14	RPS6KA2,TNKS,CDK2,CHEK1,AURKB,CCNB1,INCENP,CDK1,BRD4,PLK3,NPM1,MDM2,CCND1,WEE1
hemopoiesis	GO:0030097	3.96e-05	4.40194	965	27	CCR1,FLT3,JAK3,PRMT1,SHH,PRMT6,PIK3CD,PDGFRA,L3MBTL3,ABL1,HLA-DRB1,CTSL,TGFBR2,CTSK,TNF,PIM1,HIPK2,CSF1R,ADAM17,STK4,PARP1,RIPK3,HIF1A,CDK6,CCR2,MELK,PSEN1
regulation of leukocyte apoptotic process	GO:2000106	3.98e-05	4.40018	89	8	PRKD2,JAK3,AURKB,PIK3CD,GHSR,ADAM17,RIPK3,HIF1A
regulation of hormone secretion	GO:0046883	3.98e-05	4.39984	261	13	EPHA5,FGFR1,PRKCE,NOS2,HTR2C,HLA-DRB1,TNF,PRKD1,GHSR,CHRM3,HIF1A,PRKCB,F2
protein catabolic process	GO:0030163	4.18e-05	4.37915	968	27	CDK2,ELANE,SHH,BIRC2,PRMT6,PSMB5,HSP90AA1,L3MBTL3,NOS2,CTSL,CTSB,CTSK,TNF,EPHA4,HIPK2,AURKA,GSK3A,PLK3,MDM2,CTSC,FAP,FYN,CTSS,PSMB2,GSK3B,PSMB1,PSEN1
positive regulation of monoatomic ion transmembrane transport	GO:0034767	4.21e-05	4.37612	151	10	DRD1,BDKRB1,ABL1,NOS1,CTSS,KCNH2,EPHB2,CCR2,F2,ADRB2
response to UV	GO:0009411	4.21e-05	4.37612	151	10	MAPK11,ELANE,AURKB,KDM1A,PRKCD,PRKAA1,NPM1,MDM2,PARP1,CCND1
regulation of phosphatase activity	GO:0010921	4.21e-05	4.37612	64	7	ROCK2,NUAK1,IKBKB,TNF,PDGFRB,RIPK3,GSK3B
negative regulation of cellular biosynthetic process	GO:0031327	4.31e-05	4.36582	2824	55	CDK2,CHEK1,CCR1,MAPKAPK2,PRKAA2,ELANE,ESR2,JAK3,FGFR1,ESR1,AURKB,CCND3,SHH,CDK5,FRK,ROCK2,PRMT6,XIAP,OPRD1,L3MBTL3,CDK1,PIK3CA,DAPK1,NOS2,KDM1A,CCNE1,PRKCD,HLA-DRB1,ERN1,TERT,PRKAA1,IKBKE,CDK5R1,TNF,EPHA4,HIPK2,AURKA,GHSR,GSK3A,PLK3,NPM1,MDM2,RPS6KA4,PARP1,FYN,GSK3B,HIF1A,HDAC1,EPHB2,CDK6,CCND1,DAPK3,F2,PSEN1,HDAC3
cellular response to molecule of bacterial origin	GO:0071219	4.38e-05	4.3584	224	12	MAPK1,PRKCE,PDE4B,CDK4,NOS2,ABL1,MAP2K3,IRAK1,TNF,HCK,GHSR,EPHB2
regulation of cellular component biogenesis	GO:0044087	4.38e-05	4.35833	971	27	CDK2,PRKAA2,ROCK2,BIRC2,P2RY12,FER,PRKCE,OPRD1,IKBKB,HSP90AA1,PLK4,PIK3CA,ABL1,PRKCD,PRKAA1,IKBKE,CDK5R1,TNF,HCK,TGFBR1,PRKD1,GHSR,NPM1,S1PR1,GSK3B,EPHB2,DAPK3
positive regulation of autophagy	GO:0010508	4.44e-05	4.35308	152	10	PRKAA2,PIM2,DAPK1,PRKAA1,PRKD1,GSK3A,PLK3,GSK3B,HIF1A,ADRB2
cellular response to thyroid hormone stimulus	GO:0097067	4.55e-05	4.34156	12	4	CTSL,CTSB,GHSR,CTSS
muscle cell differentiation	GO:0042692	4.6e-05	4.3375	395	16	SMYD3,MAPK11,SHH,PDGFRA,CDK1,SLC8A1,KDM1A,NOS1,CDK9,AVPR1A,PRKD1,GSK3A,MDM2,PDGFRB,MAP2K4,HDAC3
regulation of stem cell proliferation	GO:0072091	4.62e-05	4.33581	91	8	FGFR1,SHH,KDM1A,CCNE1,TERT,TGFBR2,TGFBR1,PIM1
neuron projection organization	GO:0106027	4.62e-05	4.33581	91	8	CDK5,CDK5R1,EPHA4,IGF1R,FYN,GSK3B,EPHB2,PSEN1
monoatomic cation transport	GO:0006812	4.64e-05	4.33321	1033	28	CDK2,CCR1,PIK3CG,DRD1,CDK5,MCHR1,PRKCE,OPRD1,PDE4B,BDKRB1,SLC8A1,ABL1,HTR2C,NOS1,HTR2B,PSEN2,MYLK,PRKD1,PDGFRB,FYN,CTSS,CACNA1B,KCNH2,PRKCB,F2,PSEN1,PDE4D,ADRB2
protein maturation	GO:0051604	4.68e-05	4.33011	540	19	RPS6KA2,PSENEN,PRCP,SHH,XIAP,IKBKB,HSP90AA1,APH1B,METAP1,CTSL,NCSTN,PSEN2,APH1A,MDM2,ADAM17,BACE1,PARP1,CTSS,PSEN1
animal organ morphogenesis	GO:0009887	4.8e-05	4.31875	1035	28	MAPK1,MAP2K1,FGFR1,ESR1,FGFR3,CAPN1,SHH,PDGFRA,MAP2K2,NPY1R,HTR2B,TGFBR2,TNF,MYLK,TGFBR1,PIM1,HIPK2,PRKCI,GSK3A,CSF1R,MDM2,S1PR1,HIF1A,HDAC1,EPHB2,PRKCB,RPS6KA1,PSEN1
lymphocyte proliferation	GO:0046651	4.83e-05	4.31623	308	14	FLT3,CCND3,PIK3CG,SHH,ABL1,PRKCD,HLA-DRB1,PKN1,NCSTN,TGFBR2,FYN,RIPK3,EPHB2,CCR2
negative regulation of biosynthetic process	GO:0009890	4.91e-05	4.30893	2838	55	CDK2,CHEK1,CCR1,MAPKAPK2,PRKAA2,ELANE,ESR2,JAK3,FGFR1,ESR1,AURKB,CCND3,SHH,CDK5,FRK,ROCK2,PRMT6,XIAP,OPRD1,L3MBTL3,CDK1,PIK3CA,DAPK1,NOS2,KDM1A,CCNE1,PRKCD,HLA-DRB1,ERN1,TERT,PRKAA1,IKBKE,CDK5R1,TNF,EPHA4,HIPK2,AURKA,GHSR,GSK3A,PLK3,NPM1,MDM2,RPS6KA4,PARP1,FYN,GSK3B,HIF1A,HDAC1,EPHB2,CDK6,CCND1,DAPK3,F2,PSEN1,HDAC3
regulation of cytokinesis	GO:0032465	4.96e-05	4.30457	92	8	AURKC,AURKB,PRKCE,PKN2,INCENP,AURKA,PLK3,IGF1R
response to transforming growth factor beta	GO:0071559	4.96e-05	4.30457	267	13	ROCK2,STK16,YES1,ABL1,TGFBR2,CTSK,TGFBR1,HIPK2,IGF1R,ADAM17,PARP1,FYN,HDAC1
regulation of oxidoreductase activity	GO:0051341	5.06e-05	4.296	66	7	ABL2,ABL1,TERT,HTR2B,AOC3,TNF,HIF1A
establishment of cell polarity	GO:0030010	5.48e-05	4.26153	156	10	MARK2,SHH,ROCK2,ABL2,ABL1,PRKCI,IGF1R,GSK3B,HDAC3,WEE1
cytoplasmic pattern recognition receptor signaling pathway	GO:0002753	5.48e-05	4.26153	156	10	TLR7,AURKB,BIRC2,XIAP,IKBKB,IRAK1,TNF,BIRC3,PRKD1,PARP1
positive regulation of cell division	GO:0051781	5.77e-05	4.23907	94	8	AURKC,AURKB,SHH,PRKCE,PKN2,INCENP,HTR2B,IGF1R
cellular response to light stimulus	GO:0071482	5.77e-05	4.23907	124	9	MAPK11,AURKB,KDM1A,PRKCD,NPM1,MDM2,PARP1,GRK7,AKT2
adenylate cyclase-activating G protein-coupled receptor signaling pathway	GO:0007189	5.77e-05	4.23907	157	10	MC4R,DRD1,ADRB1,PDE4B,PTGER1,NOS1,HTR5A,GSK3A,S1PR1,ADRB2
lymphocyte migration	GO:0072676	5.77e-05	4.23907	124	9	PIK3CG,ABL2,PIK3CD,ABL1,ADAM17,S1PR1,RIPK3,STK10,CCR2
lung development	GO:0030324	5.85e-05	4.2331	193	11	LTA4H,MAPK1,MAP2K1,FGFR1,SHH,PDGFRA,MAP2K2,TGFBR2,HSD11B1,TNF,HIPK2
negative regulation of mitotic cell cycle	GO:0045930	6.06e-05	4.21724	232	12	CDK2,CHEK1,AURKB,CCNB1,INCENP,CDK1,ABL1,TNF,PLK3,MDM2,CCND1,WEE1
Wnt signaling pathway	GO:0016055	6.06e-05	4.21724	452	17	TNKS,PRKAA2,MARK2,SHH,XIAP,CCNE1,ABL1,TERT,PRKAA1,GSK3A,STK4,TNIK,GSK3B,HDAC1,CCND1,DAPK3,PSEN1
mononuclear cell proliferation	GO:0032943	6.11e-05	4.2141	315	14	FLT3,CCND3,PIK3CG,SHH,ABL1,PRKCD,HLA-DRB1,PKN1,NCSTN,TGFBR2,FYN,RIPK3,EPHB2,CCR2
negative regulation of response to external stimulus	GO:0032102	6.11e-05	4.2141	405	16	ELANE,AURKB,DRD1,YES1,PDGFRA,PRKCD,HLA-DRB1,TNF,HCK,EPHA4,GHSR,FAP,BACE1,PARP1,FYN,F2
peptidyl-arginine modification	GO:0018195	6.3e-05	4.20049	13	4	PRMT8,PRMT1,PRMT6,CARM1
regulation of small molecule metabolic process	GO:0062012	6.3e-05	4.20049	316	14	PRKAA2,PHKG2,PRKCE,PRKAA1,AVPR1A,TNF,AVPR1B,GHSR,GSK3A,EPHX2,PARP1,HIF1A,AKT2,PSEN1
coagulation	GO:0050817	6.3e-05	4.20049	233	12	PIK3CG,SHH,P2RY12,PDGFRA,PIK3CA,METAP1,PRKCD,F10,FAP,EPHB2,F2,PSEN1
cell-cell signaling by wnt	GO:0198738	6.37e-05	4.19583	454	17	TNKS,PRKAA2,MARK2,SHH,XIAP,CCNE1,ABL1,TERT,PRKAA1,GSK3A,STK4,TNIK,GSK3B,HDAC1,CCND1,DAPK3,PSEN1
protein kinase C-activating G protein-coupled receptor signaling pathway	GO:0007205	6.64e-05	4.17807	27	5	HTR1B,BDKRB1,CHRM1,HTR2B,PRKD3
regulation of striated muscle contraction	GO:0006942	6.64e-05	4.17761	96	8	GRK2,PIK3CG,PDE4B,HSP90AA1,SLC8A1,NOS1,PRKD1,PDE4D
T cell activation	GO:0042110	6.67e-05	4.17612	555	19	JAK3,CCND3,PIK3CG,SHH,ABL2,PIK3CD,YES1,PIK3CA,ABL1,HLA-DRB1,CTSL,NCSTN,TGFBR2,ADAM17,FYN,RIPK3,CDK6,CCR2,PSEN1
hemostasis	GO:0007599	6.78e-05	4.16883	235	12	PIK3CG,SHH,P2RY12,PDGFRA,PIK3CA,METAP1,PRKCD,F10,AVPR2,FAP,EPHB2,F2
positive regulation of cytokinesis	GO:0032467	6.78e-05	4.16883	46	6	AURKC,AURKB,PRKCE,PKN2,INCENP,IGF1R
regulation of phosphoprotein phosphatase activity	GO:0043666	6.78e-05	4.16883	46	6	ROCK2,NUAK1,IKBKB,TNF,PDGFRB,GSK3B
regulation of systemic arterial blood pressure mediated by a chemical signal	GO:0003044	6.78e-05	4.16883	46	6	RPS6KA2,ADRB1,AVPR2,AVPR1A,AVPR1B,ADRB2
biological process involved in symbiotic interaction	GO:0044403	6.93e-05	4.15941	319	14	GRK2,ELANE,ROCK2,CDK1,BRD4,HLA-DRB1,CTSL,CTSB,CDK9,CCNT1,AVPR1B,CSF1R,HDAC1,F2
respiratory tube development	GO:0030323	6.94e-05	4.15881	197	11	LTA4H,MAPK1,MAP2K1,FGFR1,SHH,PDGFRA,MAP2K2,TGFBR2,HSD11B1,TNF,HIPK2
negative regulation of apoptotic signaling pathway	GO:2001234	7.05e-05	4.152	236	12	PAK5,KDM1A,TERT,TNF,TGFBR1,MDM2,FYN,BDKRB2,GSK3B,HIF1A,HDAC1,PSEN1
actin cytoskeleton organization	GO:0030036	7.2e-05	4.14258	717	22	EPHA5,ROCK2,ABL2,FER,PRKCE,PDGFRA,IKBKB,PIK3CA,ABL1,PRKCD,CDK5R1,TNF,HCK,TGFBR1,PRKD1,PRKCI,GHSR,CSF1R,PDGFRB,TNIK,S1PR1,DAPK3
animal organ formation	GO:0048645	7.24e-05	4.14053	70	7	MAPK1,MAP2K1,FGFR1,SHH,MAP2K2,TGFBR2,PIM1
learning or memory	GO:0007611	7.63e-05	4.11761	279	13	MAPK1,CCND2,DRD1,CDK5,PAK5,PAK6,ABL1,NCSTN,GHSR,FYN,HIF1A,EPHB2,PSEN1
peptide transport	GO:0015833	7.63e-05	4.11761	279	13	EPHA5,MC4R,PRKCE,NOS2,HTR2C,HLA-DRB1,TNF,PRKD1,GHSR,CHRM3,HIF1A,PRKCB,F2
regulation of cellular response to stress	GO:0080135	7.96e-05	4.09897	512	18	MAPK1,CHEK1,MAPKAPK2,MAP2K1,ROCK2,MAP2K2,BRD4,KDM1A,ABL1,ERN1,CDK9,EPHA4,IGF1R,NPM1,MDM2,PARP1,BDKRB2,GSK3B
negative regulation of transport	GO:0051051	8.05e-05	4.09414	415	16	HRH3,SHH,CDK5,PRKCE,MAOB,HTR1B,NOS1,TNF,PRKD1,GHSR,GSK3A,KCNH2,EPHB2,PRKCB,CCR2,AKT2
regulation of protein stability	GO:0031647	8.16e-05	4.08855	324	14	MAPK1,PIM2,HSP90AA1,AAK1,PRKCD,TERT,LSS,EPHA4,PIM1,AURKA,NPM1,MDM2,STK4,HDAC3
regulation of cell activation	GO:0050865	8.19e-05	4.08693	616	20	JAK3,SHH,ABL2,FER,YES1,PDGFRA,PIK3CA,ABL1,PRKCD,HLA-DRB1,PKN1,TGFBR2,TNF,CTSC,FYN,RIPK3,EPHB2,CCR2,F2,RPS6KA1
positive regulation of transcription by RNA polymerase II	GO:0045944	8.37e-05	4.0772	1253	31	PRKD2,TNKS,TLR7,SMYD3,ESR2,ESR1,SHH,STK16,YES1,IKBKB,RPS6KA3,BRD4,KDM1A,ABL1,NOS1,CDK9,CCNT1,TNF,PRKD1,HIPK2,NAMPT,GSK3A,NPM1,RPS6KA4,PARP1,S1PR1,HIF1A,HDAC1,RPS6KA1,HDAC3,ADRB2
vasodilation	GO:0042311	8.56e-05	4.06729	48	6	DRD1,ADRB1,NOS1,TNF,BDKRB2,ADRB2
regulation of systemic arterial blood pressure by vasopressin	GO:0001992	8.59e-05	4.06601	5	3	AVPR2,AVPR1A,AVPR1B
negative regulation of myosin-light-chain-phosphatase activity	GO:0035509	8.59e-05	4.06601	5	3	ROCK2,IKBKB,TNF
response to hydrogen peroxide	GO:0042542	8.74e-05	4.05863	100	8	CDK1,ABL1,PRKCD,ERN1,PRKAA1,MDM2,FYN,RIPK3
response to glucocorticoid	GO:0051384	9.15e-05	4.03841	132	9	SMYD3,FLT3,MAOB,PIK3CA,AVPR1A,TNF,GHSR,GSK3A,IGF1R
positive regulation of G2/M transition of mitotic cell cycle	GO:0010971	9.29e-05	4.03207	29	5	CCNB1,CDK1,CDK4,BRD4,CCND1
proteolysis involved in protein catabolic process	GO:0051603	9.33e-05	4.03029	730	22	CDK2,SHH,BIRC2,PRMT6,PSMB5,L3MBTL3,CTSL,CTSB,CTSK,EPHA4,HIPK2,AURKA,GSK3A,PLK3,MDM2,CTSC,FAP,CTSS,PSMB2,GSK3B,PSMB1,PSEN1
Schwann cell differentiation	GO:0014037	9.58e-05	4.01847	49	6	MAPK1,MAP2K1,CDK5,MAP2K2,CDK1,AKT2
insulin secretion	GO:0030073	9.84e-05	4.00716	205	11	EPHA5,MC4R,PRKCE,NOS2,HLA-DRB1,TNF,GHSR,CHRM3,HIF1A,PRKCB,F2
stem cell differentiation	GO:0048863	0.00010002	3.99991	245	12	MAPK1,FGFR1,ESR1,SHH,PDGFRA,ABL1,HTR2B,TGFBR2,GSK3B,HIF1A,HDAC1,CDK6
ossification	GO:0001503	0.000100038	3.99984	423	16	MAPK1,MAP2K6,CCR1,MAPK11,FGFR3,SHH,SLC8A1,CTSK,TNF,PRKD1,BMP2K,S1PR1,GSK3B,HIF1A,CDK6,ADRB2
striated muscle cell proliferation	GO:0014855	0.000102138	3.99081	74	7	MAPK11,FGFR1,SHH,CDK1,ABL1,TGFBR1,PIM1
response to temperature stimulus	GO:0009266	0.000104055	3.98274	169	10	MAPKAPK2,ADRB1,HSP90AA1,HTR1B,NOS1,PRKAA1,HTR2B,IRAK1,GSK3B,ADRB2
insulin-like growth factor receptor signaling pathway	GO:0048009	0.000106949	3.97082	50	6	MAPK1,MAP2K1,MAP2K2,PIK3CA,GHSR,IGF1R
cardiac muscle cell proliferation	GO:0060038	0.000106949	3.97082	50	6	MAPK11,FGFR1,CDK1,ABL1,TGFBR1,PIM1
response to extracellular stimulus	GO:0009991	0.000108537	3.96442	525	18	MAPK1,PRKAA2,MC4R,ADRB1,NUAK1,HTR2C,PRKAA1,AVPR1A,CTSK,TNF,PRKD1,PIM1,GHSR,IGF1R,MDM2,CYP26A1,PRKCB,ADRB2
receptor signaling pathway via JAK-STAT	GO:0007259	0.000108965	3.96271	170	10	FLT3,JAK3,FGFR3,FER,TNF,CSF1R,FYN,EPHB2,CCR2,F2
regulation of protein dephosphorylation	GO:0035304	0.000110475	3.95674	75	7	ROCK2,NUAK1,IKBKB,PRKCD,TNF,PDGFRB,GSK3B
regulation of glucose transmembrane transport	GO:0010827	0.000110475	3.95674	75	7	YES1,TERT,TNF,PRKCI,GSK3A,PRKCB,AKT2
cellular extravasation	GO:0045123	0.000110475	3.95674	75	7	ELANE,PIK3CG,FER,PIK3CD,TNF,RIPK3,CCR2
response to hexose	GO:0009746	0.000110921	3.95499	208	11	EPHA5,PRKAA2,PRKCE,PIK3CA,HLA-DRB1,ERN1,PRKAA1,TNF,IGF1R,HIF1A,PRKCB
cyclic nucleotide catabolic process	GO:0009214	0.00011166	3.9521	15	4	PDE10A,PDE4B,PDE7A,PDE4D
response to L-glutamate	GO:1902065	0.00011166	3.9521	15	4	TNF,GHSR,IGF1R,FYN
epithelial cell differentiation	GO:0030855	0.00011246	3.949	740	22	LTA4H,MAP2K1,FGFR1,ESR1,ROCK2,FER,IKBKB,PLK4,CDK1,ABL1,CTSB,TNF,GSK3A,STK4,S1PR1,GSK3B,HIF1A,HDAC1,CDK6,CCND1,AKT2,PDE4D
axon development	GO:0061564	0.000112854	3.94748	527	18	EPHA5,EPHA6,MAP2K1,MAP3K13,MARK2,SHH,CDK5,MAP2K2,ABL1,CDK5R1,EPHA4,IGF1R,CSF1R,ADAM17,FYN,GSK3B,EPHB2,PSEN1
response to cocaine	GO:0042220	0.000118427	3.92655	51	6	DRD1,CDK5,HSP90AA1,HTR1B,CCNA2,MDM2
regulation of insulin secretion	GO:0050796	0.000119063	3.92422	172	10	EPHA5,PRKCE,NOS2,HLA-DRB1,TNF,GHSR,CHRM3,HIF1A,PRKCB,F2
tyrosine phosphorylation of STAT protein	GO:0007260	0.000119344	3.9232	76	7	FLT3,JAK3,FGFR3,FER,TNF,CSF1R,FYN
positive regulation of apoptotic signaling pathway	GO:2001235	0.000119613	3.92222	137	9	PRKCD,CTSL,CTSK,TNF,TGFBR1,CTSC,STK4,CTSS,RIPK3
regulation of JNK cascade	GO:0046328	0.000126458	3.89805	138	9	PRMT1,XIAP,TNF,HIPK2,IGF1R,TNIK,MAP2K4,HDAC3,HIPK3
positive regulation of endopeptidase activity	GO:0010950	0.000126458	3.89805	138	9	PSENEN,ROCK2,APH1B,DAPK1,NCSTN,TNF,APH1A,EPHA4,FYN
regulation of transporter activity	GO:0032409	0.000136422	3.86512	213	11	CAPN1,PRKCE,DAPK1,PRKCD,NOS1,PIM1,CTSS,CHRM3,EPHB2,CCR2,ADRB2
regulation of dephosphorylation	GO:0035303	0.000138219	3.85943	107	8	ROCK2,NUAK1,IKBKB,PRKCD,TNF,PDGFRB,RIPK3,GSK3B
vesicle-mediated transport	GO:0016192	0.000140126	3.85348	1547	35	GRK2,MAPK1,CCR1,MAPKAPK2,ELANE,MAP2K1,PIK3CG,SHH,CDK5,ABL2,FER,PRKCE,PIK3CD,YES1,MAP2K2,AAK1,HTR1B,PIK3CA,ABL1,PRKCD,CTSL,PRKAA1,HTR2B,CDK5R1,HCK,PRKD1,PRKCI,BMP2K,IGF1R,FYN,EPHB2,PRKCB,CCR2,PSEN1,ADRB2
positive regulation of synaptic transmission	GO:0050806	0.000143791	3.84227	176	10	MAPK1,DRD1,PRKCE,ABL1,NCSTN,TNF,EPHA4,GSK3B,EPHB2,CCR2
positive regulation of nitric-oxide synthase biosynthetic process	GO:0051770	0.000145184	3.83808	16	4	MAP2K6,MAP2K3,NAMPT,MAP2K4
thyroid gland development	GO:0030878	0.000147381	3.83156	32	5	MAPK1,MAP2K1,SHH,MAP2K2,HIPK2
response to monosaccharide	GO:0034284	0.000147636	3.83081	215	11	EPHA5,PRKAA2,PRKCE,PIK3CA,HLA-DRB1,ERN1,PRKAA1,TNF,IGF1R,HIF1A,PRKCB
cell morphogenesis	GO:0000902	0.000147765	3.83043	986	26	EPHA5,EPHA6,MAP2K1,MAP3K13,MARK2,SHH,CDK5,PAK6,MAP2K2,ABL1,CDK5R1,HCK,EPHA4,AURKA,IGF1R,CSF1R,ADAM17,STK4,TNIK,FYN,GSK3B,EPHB2,DAPK3,F2,PSEN1,WEE1
receptor signaling pathway via STAT	GO:0097696	0.000149847	3.82435	177	10	FLT3,JAK3,FGFR3,FER,TNF,CSF1R,FYN,EPHB2,CCR2,F2
myeloid cell homeostasis	GO:0002262	0.000149847	3.82435	177	10	PRMT1,PIK3CD,PDE4B,L3MBTL3,NCSTN,HIPK2,ADAM17,HIF1A,CDK6,CCR2
regulation of carbohydrate metabolic process	GO:0006109	0.000157102	3.80382	178	10	PRKAA2,PHKG2,PRKCE,PRKAA1,AVPR1B,GSK3A,GSK3B,HIF1A,AKT2,PSEN1
regulation of cardiac muscle tissue growth	GO:0055021	0.000161414	3.79206	54	6	MAPK11,FGFR1,CDK1,TGFBR1,PIM1,GSK3A
regulation of morphogenesis of a branching structure	GO:0060688	0.000161414	3.79206	54	6	FGFR1,ESR1,MAP3K13,SHH,ABL1,TNF
response to sorbitol	GO:0072708	0.000161414	3.79206	6	3	MAP2K6,MAP2K3,MAP2K4
negative regulation of catabolic process	GO:0009895	0.000164376	3.78416	347	14	MAPKAPK2,PIK3CG,SHH,PRMT6,PIK3CA,NOS2,PRKAA1,IKBKE,TNF,ALK,HIPK2,GSK3A,FYN,PSEN1
fibroblast proliferation	GO:0048144	0.000166059	3.77974	110	8	ESR1,PDGFRA,CCNB1,CDK1,CDK4,ABL1,CCNA2,CDK6
cell morphogenesis involved in neuron differentiation	GO:0048667	0.000168671	3.77296	597	19	EPHA5,EPHA6,MAP2K1,MAP3K13,MARK2,SHH,CDK5,MAP2K2,ABL1,CDK5R1,EPHA4,IGF1R,CSF1R,ADAM17,TNIK,FYN,GSK3B,EPHB2,PSEN1
cellular response to glucose stimulus	GO:0071333	0.000173494	3.76071	144	9	EPHA5,PRKAA2,PRKCE,PIK3CA,HLA-DRB1,ERN1,PRKAA1,IGF1R,HIF1A
activation of protein kinase activity	GO:0032147	0.000176001	3.75449	81	7	MARK2,ABL1,PRKCD,IRAK1,TGFBR2,RIPK3,ADRB2
negative regulation of binding	GO:0051100	0.000176001	3.75449	111	8	TNKS,AURKB,KDM1A,PRKCD,AURKA,GSK3B,PSEN1,ADRB2
positive regulation of protein ubiquitination	GO:0031398	0.000176001	3.75449	111	8	BIRC2,XIAP,KDM1A,BIRC3,GSK3A,NPM1,GSK3B,HDAC3
cellular response to ketone	GO:1901655	0.000176001	3.75449	111	8	PRKAA2,SMYD3,ROCK2,PRKCE,CDK4,PRKAA1,PRKD1,IGF1R
cellular response to transforming growth factor beta stimulus	GO:0071560	0.000176896	3.75228	261	12	STK16,YES1,ABL1,TGFBR2,CTSK,TGFBR1,HIPK2,IGF1R,ADAM17,PARP1,FYN,HDAC1
positive regulation of neuron apoptotic process	GO:0043525	0.000177317	3.75125	55	6	CDK5,ABL1,CDK5R1,TNF,BACE1,MAP2K4
regulation of peptidyl-tyrosine phosphorylation	GO:0050730	0.00017803	3.74951	220	11	FLT3,FGFR3,PRKCE,YES1,ABL1,PRKCD,TNF,EPHA4,CSF1R,ADAM17,FYN
negative regulation of mitotic cell cycle phase transition	GO:1901991	0.00017803	3.74951	181	10	CDK2,CHEK1,AURKB,CCNB1,INCENP,CDK1,PLK3,MDM2,CCND1,WEE1
respiratory system development	GO:0060541	0.00017803	3.74951	220	11	LTA4H,MAPK1,MAP2K1,FGFR1,SHH,PDGFRA,MAP2K2,TGFBR2,HSD11B1,TNF,HIPK2
response to nutrient levels	GO:0031667	0.000178917	3.74735	496	17	MAPK1,PRKAA2,MC4R,ADRB1,NUAK1,HTR2C,PRKAA1,CTSK,TNF,PRKD1,PIM1,GHSR,IGF1R,MDM2,CYP26A1,PRKCB,ADRB2
cellular response to radiation	GO:0071478	0.000185913	3.73069	182	10	CCND2,MAPK11,AURKB,KDM1A,PRKCD,NPM1,MDM2,PARP1,GRK7,AKT2
mitotic cell cycle checkpoint signaling	GO:0007093	0.000190423	3.72028	146	9	CDK2,CHEK1,AURKB,CCNB1,INCENP,CDK1,PLK3,MDM2,CCND1
cellular response to hexose stimulus	GO:0071331	0.000190423	3.72028	146	9	EPHA5,PRKAA2,PRKCE,PIK3CA,HLA-DRB1,ERN1,PRKAA1,IGF1R,HIF1A
gene expression	GO:0010467	0.000191895	3.71694	9214	129	PRKD2,EPHA5,RPS6KA2,TNKS,CDK2,PSENEN,MAPK1,CHEK1,CCR1,TLR7,PRCP,MAPKAPK2,PRKAA2,SMYD3,MAPK11,ELANE,ESR2,JAK3,MAP2K1,FGFR1,ESR1,AURKB,CCND3,MAP3K13,PRMT1,PIK3CG,SHH,CDK5,FRK,ROCK2,BIRC2,PRMT6,FER,STK16,PAK6,PIM2,CLK4,SRPK1,XIAP,PIK3CD,OPRD1,YES1,PDGFRA,MAP2K2,IKBKB,PDE4B,HSP90AA1,L3MBTL3,CDK1,APH1B,RPS6KA3,CDK4,SLC8A1,PIK3CA,DAPK1,BRD4,NOS2,KDM1A,METAP1,CCNE1,ABL1,PRKCD,CARM1,AVPR2,HLA-DRB1,NOS1,E…
presynaptic modulation of chemical synaptic transmission	GO:0099171	0.00019324	3.7139	34	5	DRD1,HTR1B,BACE1,GSK3B,PRKCB
relaxation of muscle	GO:0090075	0.00019324	3.7139	34	5	GRK2,PDE4B,SLC8A1,PIK3CA,PDE4D
regulation of circadian rhythm	GO:0042752	0.000197088	3.70534	113	8	PRKAA2,ROCK2,ADRB1,CDK1,PRKAA1,PARP1,GSK3B,HDAC3
regulation of nuclear division	GO:0051783	0.000199749	3.69952	147	9	RPS6KA2,CHEK1,AURKB,CCNB1,INCENP,TNF,AURKA,PDGFRB,DAPK3
regulation of protein localization to membrane	GO:1905475	0.000201894	3.69488	184	10	CDK5,PRKCE,PIK3CA,CDK5R1,TNF,PRKCI,GHSR,FYN,EPHB2,AKT2
temperature homeostasis	GO:0001659	0.000201894	3.69488	184	10	MAP2K6,DRD1,ADRB1,KDM1A,TNF,IGF1R,ADAM17,CCR2,HDAC3,ADRB2
macromolecule biosynthetic process	GO:0009059	0.000204788	3.6887	9691	134	PRKD2,EPHA5,RPS6KA2,TNKS,CDK2,PSENEN,MAPK1,CHEK1,MAP2K6,CCR1,TLR7,PRCP,MAPKAPK2,PRKAA2,SMYD3,MAPK11,ELANE,ESR2,JAK3,MAP2K1,FGFR1,ESR1,AURKB,CCND3,MAP3K13,PRMT1,PIK3CG,SHH,CDK5,FRK,PHKG2,ROCK2,BIRC2,PRMT6,FER,STK16,PAK6,PIM2,CLK4,SRPK1,XIAP,PIK3CD,OPRD1,YES1,PDGFRA,MAP2K2,IKBKB,PDE4B,HSP90AA1,L3MBTL3,CDK1,APH1B,RPS6KA3,CDK4,SLC8A1,PIK3CA,DAPK1,BRD4,NOS2,KDM1A,METAP1,CCNE1,ABL1,PRKCD,CARM1,AVPR2,HL…
cellular response to monosaccharide stimulus	GO:0071326	0.000209447	3.67893	148	9	EPHA5,PRKAA2,PRKCE,PIK3CA,HLA-DRB1,ERN1,PRKAA1,IGF1R,HIF1A
positive regulation of peptidase activity	GO:0010952	0.000209447	3.67893	148	9	PSENEN,ROCK2,APH1B,DAPK1,NCSTN,TNF,APH1A,EPHA4,FYN
regulation of cell division	GO:0051302	0.000210432	3.67689	185	10	AURKC,AURKB,SHH,PRKCE,PKN2,INCENP,HTR2B,AURKA,PLK3,IGF1R
adult behavior	GO:0030534	0.000220331	3.65693	149	9	CCND2,DRD1,CDK5,OPRD1,NCSTN,ALK,EPHA4,HIPK2,GHSR
glucose transmembrane transport	GO:1904659	0.000220703	3.65619	115	8	DRD1,YES1,TERT,TNF,PRKCI,GSK3A,PRKCB,AKT2
negative regulation of transmembrane transport	GO:0034763	0.000220703	3.65619	115	8	PRKCE,NOS1,TNF,GSK3A,KCNH2,EPHB2,PRKCB,AKT2
positive regulation of interleukin-2 production	GO:0032743	0.000220703	3.65619	35	5	PRKD2,PDE4B,ABL1,CCR2,PDE4D
tissue morphogenesis	GO:0048729	0.000222724	3.65223	611	19	PRKD2,FGFR1,ESR1,SHH,PIK3CD,ABL1,TGFBR2,TNF,MYLK,TGFBR1,EPHA4,CA9,CSF1R,MDM2,ADAM17,STK4,S1PR1,HIF1A,PSEN1
microtubule-based process	GO:0007017	0.000222724	3.65223	953	25	TNKS,CDK2,CHEK1,PRKAA2,AURKC,AURKB,MARK2,CDK5,ROCK2,FER,CCNB1,PLK4,INCENP,CDK1,CCNB2,ABL1,PRKAA1,CDK5R1,AURKA,PLK3,NPM1,GSK3B,HIF1A,HDAC3,WEE1
regulation of NMDA receptor activity	GO:2000310	0.000227	3.64397	18	4	CAPN1,DAPK1,EPHB2,CCR2
relaxation of cardiac muscle	GO:0055119	0.000227	3.64397	18	4	PDE4B,SLC8A1,PIK3CA,PDE4D
regulation of transcription by RNA polymerase II	GO:0006357	0.00023084	3.63669	2567	49	PRKD2,TNKS,CDK2,MAPK1,TLR7,SMYD3,ELANE,ESR2,FGFR1,ESR1,AURKB,CCND3,SHH,FRK,PRMT6,STK16,YES1,IKBKB,CDK1,RPS6KA3,CDK4,BRD4,KDM1A,CCNE1,ABL1,NOS1,PKN1,CDK9,CCNT1,TNF,PRKD1,HIPK2,NAMPT,GSK3A,PLK3,NPM1,MDM2,RPS6KA4,PARP1,S1PR1,HIF1A,HDAC1,CDK6,PRKCB,CCND1,RPS6KA1,PSEN1,HDAC3,ADRB2
cellular biosynthetic process	GO:0044249	0.00023084	3.63669	10565	143	PRKD2,EPHA5,LTA4H,RPS6KA2,TNKS,CDK2,PSENEN,MAPK1,CHEK1,MAP2K6,CCR1,TLR7,PRCP,MAPKAPK2,PRKAA2,SMYD3,MAPK11,ELANE,ESR2,JAK3,MAP2K1,FGFR1,ESR1,AURKB,CCND3,MAP3K13,PRMT1,PIK3CG,SHH,CDK5,FRK,PHKG2,ROCK2,BIRC2,PRMT6,FER,STK16,PAK6,PIM2,CLK4,MAOB,SRPK1,XIAP,PIK3CD,OPRD1,YES1,PDGFRA,MAP2K2,IKBKB,PDE4B,HSP90AA1,L3MBTL3,CDK1,APH1B,RPS6KA3,CDK4,SLC8A1,PIK3CA,DAPK1,BRD4,NOS2,KDM1A,METAP1,CCNE1,ABL1,PRKCD,CAR…
DNA damage response	GO:0006974	0.00023084	3.63669	896	24	CDK2,MAPK1,CHEK1,MAP2K6,MAPKAPK2,PRMT6,NUAK1,XIAP,CDK1,BRD4,KDM1A,ABL1,PRKCD,CDK9,IKBKE,TNF,HIPK2,PLK3,NPM1,MDM2,PARP1,CCND1,PSEN1,HDAC3
regulation of cyclin-dependent protein serine/threonine kinase activity	GO:0000079	0.000231399	3.63564	85	7	CCND2,CCND3,CCNE2,CCNT1,CDK5R1,ADAM17,CCND1
intrinsic apoptotic signaling pathway in response to oxidative stress	GO:0008631	0.000232089	3.63435	58	6	PRKCD,PARP1,FYN,HIF1A,MAP2K4,MELK
response to metal ion	GO:0010038	0.00023378	3.63119	360	14	LTA4H,MAPK1,PRKAA2,SHH,MAOB,CDK1,TERT,NCSTN,PRKAA1,GSK3A,MDM2,BACE1,PARP1,HIF1A
positive regulation of leukocyte cell-cell adhesion	GO:1903039	0.000236383	3.62638	270	12	ELANE,SHH,ABL2,YES1,PIK3CA,ABL1,HLA-DRB1,IRAK1,TGFBR2,TNF,FYN,CCR2
blood coagulation	GO:0007596	0.000237862	3.62368	228	11	PIK3CG,SHH,P2RY12,PDGFRA,PIK3CA,METAP1,PRKCD,F10,FAP,EPHB2,F2
placenta development	GO:0001890	0.00024003	3.61974	151	9	MAPK1,MAP2K1,BIRC2,PLK4,CTSB,GHSR,STK4,PARP1,HIF1A
regulation of type II interferon production	GO:0032649	0.000245674	3.60964	117	8	TLR7,PDE4B,ABL1,HLA-DRB1,TNF,RIPK3,CCR2,PDE4D
positive regulation of secretion	GO:0051047	0.000249004	3.60379	316	13	GRK2,MAP2K6,FGFR1,CDK5,PRKCE,HLA-DRB1,AVPR1A,PRKD1,AVPR1B,CHRM3,HIF1A,PRKCB,F2
post-translational protein modification	GO:0043687	0.000249202	3.60345	1021	26	TNKS,CDK2,AURKB,CDK5,BIRC2,PRKCE,XIAP,HSP90AA1,KDM1A,ABL1,PRKCD,PKN1,MAP3K12,BIRC3,TGFBR1,CCNA2,GSK3A,NPM1,MDM2,RPS6KA4,PARP1,FYN,GSK3B,HIF1A,PRKCB,HDAC3
positive regulation of protein binding	GO:0032092	0.000253642	3.59578	59	6	ABL1,TERT,HIPK2,STK4,GSK3B,PSEN1
type II interferon production	GO:0032609	0.000259292	3.58621	118	8	TLR7,PDE4B,ABL1,HLA-DRB1,TNF,RIPK3,CCR2,PDE4D
hexose transmembrane transport	GO:0008645	0.000259292	3.58621	118	8	DRD1,YES1,TERT,TNF,PRKCI,GSK3A,PRKCB,AKT2
regulation of mitotic nuclear division	GO:0007088	0.000259292	3.58621	118	8	CHEK1,AURKB,CCNB1,INCENP,TNF,AURKA,PDGFRB,DAPK3
negative regulation of hepatocyte apoptotic process	GO:1903944	0.000261757	3.5821	7	3	PRKAA2,PRKAA1,IGF1R
negative regulation of relaxation of muscle	GO:1901078	0.000261757	3.5821	7	3	GRK2,PDE4B,PDE4D
adenylate cyclase-inhibiting serotonin receptor signaling pathway	GO:0007198	0.000261757	3.5821	7	3	HTR1D,HTR1B,HTR5A
regulation of serotonin secretion	GO:0014062	0.000261757	3.5821	7	3	HRH3,MAOB,HTR1B
protein localization	GO:0008104	0.000268604	3.57089	2731	51	EPHA5,TNKS,PRKAA2,MC4R,SMYD3,ESR1,AURKB,DRD1,SHH,CDK5,ROCK2,PRKCE,CCNE2,IKBKB,HSP90AA1,AAK1,CDK1,PIK3CA,NOS2,KDM1A,CCNE1,ABL1,PRKCD,CHRM1,HLA-DRB1,TERT,CDK9,PRKAA1,CDK5R1,TNF,PRKD1,PRKCI,AURKA,GHSR,GSK3A,PLK3,NPM1,MDM2,STK4,PARP1,TNIK,FYN,CHRM3,GSK3B,HIF1A,EPHB2,PRKCB,AKT2,F2,PSEN1,HDAC3
amide transport	GO:0042886	0.000270853	3.56727	319	13	EPHA5,MC4R,PRKCE,NOS2,HTR2C,HLA-DRB1,TNF,PRKD1,GHSR,CHRM3,HIF1A,PRKCB,F2
positive regulation of calcium ion transport	GO:0051928	0.000273189	3.56354	119	8	CCR1,DRD1,MCHR1,BDKRB1,ABL1,MYLK,PDGFRB,F2
regulation of heart growth	GO:0060420	0.000275727	3.55952	60	6	MAPK11,FGFR1,CDK1,TGFBR1,PIM1,GSK3A
regulation of fibroblast apoptotic process	GO:2000269	0.000275811	3.55939	19	4	STK17B,PIK3CG,PIK3CA,STK17A
positive regulation of amyloid-beta formation	GO:1902004	0.000275811	3.55939	19	4	ROCK2,TNF,EPHA4,GSK3A
regulation of nitric-oxide synthase biosynthetic process	GO:0051769	0.000275811	3.55939	19	4	MAP2K6,MAP2K3,NAMPT,MAP2K4
nitric-oxide synthase biosynthetic process	GO:0051767	0.000275811	3.55939	19	4	MAP2K6,MAP2K3,NAMPT,MAP2K4
DNA biosynthetic process	GO:0071897	0.000276111	3.55892	192	10	PRKD2,TNKS,MAPK1,CHEK1,AURKB,HSP90AA1,TERT,TNF,CCNA2,PDGFRB
positive regulation of heart contraction	GO:0045823	0.000279125	3.5542	37	5	ADRB1,HSP90AA1,AVPR1A,GSK3A,PDE4D
cyclic-nucleotide-mediated signaling	GO:0019935	0.000280242	3.55247	88	7	EPHA5,PDE10A,HTR2C,HTR2B,PDE7A,PDE11A,PDE4D
positive regulation of lipid biosynthetic process	GO:0046889	0.000280242	3.55247	88	7	PRKCD,HTR2C,PRKAA1,HTR2B,AVPR1A,TNF,IGF1R
biological process involved in interaction with symbiont	GO:0051702	0.000286678	3.54261	120	8	ELANE,ROCK2,BRD4,CDK9,CCNT1,CSF1R,HDAC1,F2
biosynthetic process	GO:0009058	0.000287629	3.54117	10704	144	PRKD2,EPHA5,LTA4H,RPS6KA2,TNKS,CDK2,PSENEN,MAPK1,CHEK1,MAP2K6,CCR1,TLR7,PRCP,MAPKAPK2,PRKAA2,SMYD3,MAPK11,ELANE,ESR2,JAK3,MAP2K1,FGFR1,ESR1,AURKB,IDH1,CCND3,MAP3K13,PRMT1,PIK3CG,SHH,CDK5,FRK,PHKG2,ROCK2,BIRC2,PRMT6,FER,STK16,PAK6,PIM2,CLK4,MAOB,SRPK1,XIAP,PIK3CD,OPRD1,YES1,PDGFRA,MAP2K2,IKBKB,PDE4B,HSP90AA1,L3MBTL3,CDK1,APH1B,RPS6KA3,CDK4,SLC8A1,PIK3CA,DAPK1,BRD4,NOS2,KDM1A,METAP1,CCNE1,ABL1,PRKC…
cellular macromolecule localization	GO:0070727	0.000293814	3.53193	2742	51	EPHA5,TNKS,PRKAA2,MC4R,SMYD3,ESR1,AURKB,DRD1,SHH,CDK5,ROCK2,PRKCE,CCNE2,IKBKB,HSP90AA1,AAK1,CDK1,PIK3CA,NOS2,KDM1A,CCNE1,ABL1,PRKCD,CHRM1,HLA-DRB1,TERT,CDK9,PRKAA1,CDK5R1,TNF,PRKD1,PRKCI,AURKA,GHSR,GSK3A,PLK3,NPM1,MDM2,STK4,PARP1,TNIK,FYN,CHRM3,GSK3B,HIF1A,EPHB2,PRKCB,AKT2,F2,PSEN1,HDAC3
regulation of carbohydrate catabolic process	GO:0043470	0.000298894	3.52448	61	6	PRKAA2,PHKG2,PRKAA1,GSK3A,HIF1A,PSEN1
regulation of organ growth	GO:0046620	0.000299345	3.52383	89	7	MAPK11,FGFR1,CDK1,TGFBR1,PIM1,GSK3A,STK4
regulation of cyclin-dependent protein kinase activity	GO:1904029	0.000299345	3.52383	89	7	CCND2,CCND3,CCNE2,CCNT1,CDK5R1,ADAM17,CCND1
leukocyte differentiation	GO:0002521	0.000300059	3.52279	627	19	CCR1,FLT3,JAK3,SHH,PIK3CD,L3MBTL3,ABL1,HLA-DRB1,CTSL,TGFBR2,CTSK,TNF,CSF1R,ADAM17,PARP1,RIPK3,CDK6,CCR2,PSEN1
monosaccharide transmembrane transport	GO:0015749	0.000301733	3.52038	121	8	DRD1,YES1,TERT,TNF,PRKCI,GSK3A,PRKCB,AKT2
positive regulation of blood circulation	GO:1903524	0.000312807	3.50472	38	5	ADRB1,HSP90AA1,AVPR1A,GSK3A,PDE4D
regulation of vesicle-mediated transport	GO:0060627	0.000312807	3.50472	522	17	MAPK1,MAP2K1,CDK5,ABL2,FER,MAP2K2,AAK1,HTR1B,ABL1,PRKAA1,CDK5R1,HCK,PRKD1,BMP2K,PRKCB,CCR2,PSEN1
cellular response to alkaloid	GO:0071312	0.000312807	3.50472	38	5	CHEK1,HTR1B,SLC8A1,CCNA2,MDM2
nervous system process	GO:0050877	0.000312807	3.50472	1484	33	RPS6KA2,MAPK1,CCND2,HRH3,FGFR1,DRD1,CDK5,PAK5,ROCK2,PAK6,NPY1R,HSP90AA1,ABL1,CHRM1,HTR2C,NCSTN,AVPR1A,TNF,PRKD1,HIPK2,GHSR,GSK3A,CTSC,BACE1,FYN,S1PR1,GSK3B,HIF1A,EPHB2,GRK7,CCR2,PSEN1,ADRB2
regulation of cardiac muscle cell proliferation	GO:0060043	0.000312807	3.50472	38	5	MAPK11,FGFR1,CDK1,TGFBR1,PIM1
positive regulation of vascular associated smooth muscle cell proliferation	GO:1904707	0.000312807	3.50472	38	5	HTR1B,ERN1,TERT,TNF,MDM2
stem cell proliferation	GO:0072089	0.000317416	3.49837	122	8	FGFR1,SHH,KDM1A,CCNE1,TERT,TGFBR2,TGFBR1,PIM1
cellular response to UV	GO:0034644	0.000318005	3.49757	90	7	MAPK11,AURKB,KDM1A,PRKCD,NPM1,MDM2,PARP1
leukocyte chemotaxis	GO:0030595	0.000322279	3.49177	237	11	MAPK1,CCR1,PIK3CG,FLT1,PIK3CD,PDE4B,CSF1R,ADAM17,DAPK2,S1PR1,CCR2
telencephalon cell migration	GO:0022029	0.000322765	3.49111	62	6	DRD1,CDK5,P2RY12,HTR6,CDK5R1,PSEN1
regulation of axonogenesis	GO:0050770	0.000325781	3.48707	158	9	MAP2K1,MAP3K13,MARK2,CDK5,MAP2K2,EPHA4,GSK3B,EPHB2,PSEN1
dendrite development	GO:0016358	0.000333627	3.47674	238	11	CDK5,ABL1,CARM1,CDK5R1,ALK,EPHA4,TNIK,FYN,GSK3B,EPHB2,PSEN1
cell cycle checkpoint signaling	GO:0000075	0.000333667	3.47669	197	10	CDK2,CHEK1,AURKB,CCNB1,INCENP,CDK1,BRD4,PLK3,MDM2,CCND1
regulation of fibroblast proliferation	GO:0048145	0.000338846	3.47	91	7	ESR1,PDGFRA,CCNB1,CDK4,ABL1,CCNA2,CDK6
macromolecule localization	GO:0033036	0.000338846	3.47	3210	57	EPHA5,TNKS,MAP2K6,SIGMAR1,PRKAA2,MC4R,SMYD3,ESR1,AURKB,DRD1,SHH,CDK5,ROCK2,PRKCE,CCNE2,IKBKB,HSP90AA1,AAK1,CDK1,PIK3CA,NOS2,KDM1A,CCNE1,ABL1,PRKCD,CHRM1,HLA-DRB1,TERT,CDK9,PRKAA1,IKBKE,TGFBR2,CDK5R1,TNF,PRKD1,AVPR1B,PRKCI,AURKA,GHSR,GSK3A,PLK3,NPM1,MDM2,STK4,PARP1,TNIK,FYN,BDKRB2,CHRM3,GSK3B,HIF1A,EPHB2,PRKCB,AKT2,F2,PSEN1,HDAC3
regulation of macroautophagy	GO:0016241	0.000340231	3.46823	159	9	PRKAA2,CAPN1,CDK5,PIM2,PIK3CA,ERN1,CDK5R1,HIF1A,ADRB2
regulation of cell growth	GO:0001558	0.000342581	3.46524	424	15	ESR2,MAP3K13,CDK5,PAK5,BDKRB1,RPS6KA3,ABL1,AVPR1A,TGFBR1,GSK3A,NPM1,ADAM17,GSK3B,F2,RPS6KA1
organic substance biosynthetic process	GO:1901576	0.000349412	3.45666	10646	143	PRKD2,EPHA5,LTA4H,RPS6KA2,TNKS,CDK2,PSENEN,MAPK1,CHEK1,MAP2K6,CCR1,TLR7,PRCP,MAPKAPK2,PRKAA2,SMYD3,MAPK11,ELANE,ESR2,JAK3,MAP2K1,FGFR1,ESR1,AURKB,IDH1,CCND3,MAP3K13,PRMT1,PIK3CG,SHH,CDK5,FRK,PHKG2,ROCK2,BIRC2,PRMT6,FER,STK16,PAK6,PIM2,CLK4,SRPK1,XIAP,PIK3CD,OPRD1,YES1,PDGFRA,MAP2K2,IKBKB,PDE4B,HSP90AA1,L3MBTL3,CDK1,APH1B,RPS6KA3,CDK4,SLC8A1,PIK3CA,DAPK1,BRD4,NOS2,KDM1A,METAP1,CCNE1,ABL1,PRKCD,CAR…
response to mineralocorticoid	GO:0051385	0.000350495	3.45532	39	5	MAOB,HTR1B,AVPR1A,IGF1R,PARP1
intracellular steroid hormone receptor signaling pathway	GO:0030518	0.000351135	3.45453	124	8	MAPK1,ESR2,ESR1,KDM1A,CARM1,PKN1,PARP1,HDAC1
establishment of localization in cell	GO:0051649	0.000355244	3.44947	1972	40	EPHA5,MAPK1,AURKC,MAP2K1,HRH3,AURKB,PIK3CG,DRD1,SHH,CDK5,P2RY12,FER,PRKCE,PIK3CD,MAP2K2,CCNB1,HSP90AA1,AAK1,HTR1B,INCENP,CDK1,ABL1,PRKCD,CHRM1,HLA-DRB1,NOS1,CDK5R1,HCK,PRKD1,PLK3,NPM1,MDM2,STK4,GSK3B,HIF1A,PRKCB,CCR2,PSEN1,HDAC3,ADRB2
regeneration	GO:0031099	0.000359551	3.44424	199	10	FLT3,MAP2K1,MAP2K2,CDK1,TNF,EPHA4,CCNA2,AURKA,IGF1R,CCND1
hindbrain development	GO:0030902	0.000371534	3.43	161	9	MAP2K1,SHH,CDK5,ABL1,NCSTN,CDK5R1,IGF1R,EPHB2,PSEN1
negative regulation of neuron apoptotic process	GO:0043524	0.000371534	3.43	161	9	PIK3CA,TERT,MAP3K12,HIPK2,PRKCI,HIF1A,CCND1,MAP2K4,PSEN1
hormone-mediated signaling pathway	GO:0009755	0.000373311	3.42793	200	10	MAPK1,PRCP,ESR2,ESR1,KDM1A,CARM1,PKN1,GHSR,PARP1,HDAC1
regulation of transmembrane transporter activity	GO:0022898	0.000373311	3.42793	200	10	CAPN1,PRKCE,DAPK1,NOS1,PIM1,CTSS,CHRM3,EPHB2,CCR2,ADRB2
regulation of neurotransmitter receptor activity	GO:0099601	0.000391521	3.40724	40	5	CAPN1,DAPK1,EPHB2,CCR2,ADRB2
regulation of JUN kinase activity	GO:0043506	0.000391521	3.40724	40	5	MAP3K13,ERN1,MAP3K12,TNF,HIPK3
positive regulation of cell migration by vascular endothelial growth factor signaling pathway	GO:0038089	0.000391521	3.40724	8	3	PRKD2,PIK3CD,PRKD1
cellular response to hydroperoxide	GO:0071447	0.000391521	3.40724	8	3	DAPK1,PRKCD,PRKD1
phospholipase C-activating G protein-coupled acetylcholine receptor signaling pathway	GO:0007207	0.000391521	3.40724	8	3	CHRM1,CHRM3,PRKCB
intestine smooth muscle contraction	GO:0014827	0.000391521	3.40724	8	3	HTR1D,HTR2B,GHSR
negative regulation of phosphoprotein phosphatase activity	GO:0032515	0.000397015	3.40119	21	4	ROCK2,IKBKB,TNF,GSK3B
desensitization of G protein-coupled receptor signaling pathway	GO:0002029	0.000397015	3.40119	21	4	GRK2,HTR1B,HTR2B,ADRB2
negative regulation of heart contraction	GO:0045822	0.000397015	3.40119	21	4	GRK2,PIK3CG,TNF,PDE4D
protein import into nucleus	GO:0006606	0.000402922	3.39478	163	9	DRD1,SHH,HSP90AA1,CDK1,PRKCD,PRKD1,STK4,PSEN1,HDAC3
positive regulation of peptidyl-tyrosine phosphorylation	GO:0050731	0.000402922	3.39478	163	9	FLT3,FGFR3,YES1,ABL1,TNF,EPHA4,CSF1R,ADAM17,FYN
nucleocytoplasmic transport	GO:0006913	0.000404964	3.39258	334	13	DRD1,SHH,CDK5,HSP90AA1,CDK1,PRKCD,PRKD1,NPM1,MDM2,STK4,GSK3B,PSEN1,HDAC3
nuclear transport	GO:0051169	0.000404964	3.39258	334	13	DRD1,SHH,CDK5,HSP90AA1,CDK1,PRKCD,PRKD1,NPM1,MDM2,STK4,GSK3B,PSEN1,HDAC3
positive regulation of neurogenesis	GO:0050769	0.000404964	3.39258	244	11	MAP2K1,MAP3K13,SHH,MAP2K2,KDM1A,TNF,EPHA4,PRKCI,HIF1A,HDAC1,EPHB2
regulation of morphogenesis of an epithelium	GO:1905330	0.000407433	3.38994	65	6	FGFR1,ESR1,SHH,PIK3CD,ABL1,TNF
forebrain cell migration	GO:0021885	0.000407433	3.38994	65	6	DRD1,CDK5,P2RY12,HTR6,CDK5R1,PSEN1
energy derivation by oxidation of organic compounds	GO:0015980	0.000416014	3.38089	335	13	MC4R,IDH1,PHKG2,CCNB1,CDK1,PIK3CA,NOS2,TNF,GSK3A,GSK3B,HIF1A,PHKG1,AKT2
protein localization to organelle	GO:0033365	0.000416202	3.3807	1184	28	TNKS,PRKAA2,ESR1,AURKB,DRD1,SHH,CDK5,ROCK2,HSP90AA1,CDK1,ABL1,PRKCD,TERT,CDK9,PRKAA1,PRKD1,AURKA,GHSR,GSK3A,NPM1,MDM2,STK4,PARP1,FYN,GSK3B,F2,PSEN1,HDAC3
regulation of membrane potential	GO:0042391	0.000420366	3.37637	433	15	DRD1,CDK5,ADRB1,OPRD1,SLC8A1,ABL1,CHRM1,TNF,GSK3A,PARP1,GSK3B,KCNH2,AKT2,PSEN1,ADRB2
response to glucose	GO:0009749	0.000430433	3.36609	204	10	EPHA5,PRKAA2,PRKCE,PIK3CA,HLA-DRB1,ERN1,PRKAA1,IGF1R,HIF1A,PRKCB
positive regulation of peptidyl-serine phosphorylation	GO:0033138	0.000430433	3.36609	95	7	SMYD3,OPRD1,NOS1,TNF,PRKD1,GSK3A,STK4
necroptotic process	GO:0070266	0.00043416	3.36235	41	5	BIRC2,TNF,BIRC3,PARP1,RIPK3
intracellular glucose homeostasis	GO:0001678	0.000436906	3.35961	165	9	EPHA5,PRKAA2,PRKCE,PIK3CA,HLA-DRB1,ERN1,PRKAA1,IGF1R,HIF1A
positive regulation of secretion by cell	GO:1903532	0.00044167	3.3549	291	12	GRK2,MAP2K6,FGFR1,CDK5,PRKCE,HLA-DRB1,AVPR1A,PRKD1,CHRM3,HIF1A,PRKCB,F2
striated muscle cell differentiation	GO:0051146	0.00044167	3.3549	291	12	SMYD3,SHH,PDGFRA,CDK1,SLC8A1,NOS1,AVPR1A,PRKD1,GSK3A,PDGFRB,MAP2K4,HDAC3
gland morphogenesis	GO:0022612	0.000448338	3.34839	129	8	FGFR1,ESR1,CAPN1,SHH,TGFBR2,TNF,CSF1R,RPS6KA1
positive regulation of glycolytic process	GO:0045821	0.000468738	3.32907	22	4	PRKAA2,PRKAA1,HIF1A,PSEN1
negative adaptation of signaling pathway	GO:0022401	0.000468738	3.32907	22	4	GRK2,HTR1B,HTR2B,ADRB2
positive regulation of nucleotide catabolic process	GO:0030813	0.000468738	3.32907	22	4	PRKAA2,PRKAA1,HIF1A,PSEN1
organic substance transport	GO:0071702	0.000468738	3.32907	2358	45	EPHA5,GRK2,TNKS,MAP2K6,SIGMAR1,MC4R,HRH3,DRD1,SHH,CDK5,PRKCE,MAOB,YES1,HSP90AA1,HTR1B,CDK1,NOS2,PRKCD,CHRM1,HTR2C,HLA-DRB1,NOS1,TERT,PRKAA1,TGFBR2,AVPR1A,TNF,PRKD1,AVPR1B,PRKCI,GHSR,GSK3A,PLK3,NPM1,MDM2,STK4,BDKRB2,CHRM3,GSK3B,HIF1A,PRKCB,AKT2,F2,PSEN1,HDAC3
positive regulation of purine nucleotide catabolic process	GO:0033123	0.000468738	3.32907	22	4	PRKAA2,PRKAA1,HIF1A,PSEN1
negative regulation of blood circulation	GO:1903523	0.000468738	3.32907	22	4	GRK2,PIK3CG,TNF,PDE4D
serotonin transport	GO:0006837	0.000468738	3.32907	22	4	HRH3,MAOB,HTR1B,NOS1
regulation of neurogenesis	GO:0050767	0.000468759	3.32905	388	14	MAP2K1,MAP3K13,SHH,CDK5,MAP2K2,KDM1A,TNF,EPHA4,PRKCI,HIF1A,HDAC1,EPHB2,F2,PSEN1
cerebral cortex development	GO:0021987	0.000468759	3.32905	130	8	CDK5,P2RY12,HTR6,KDM1A,CDK5R1,GSK3B,HIF1A,PSEN1
regulation of wound healing	GO:0061041	0.000468759	3.32905	130	8	PRKCE,PDGFRA,PRKCD,TNF,MYLK,FAP,EPHB2,F2
lipid metabolic process	GO:0006629	0.000468935	3.32889	1388	31	PRKD2,LTA4H,PRKAA2,FGFR1,ESR1,IDH1,PIK3CG,SHH,PRKCE,PIK3CD,PDGFRA,PIK3CA,PRKCD,HTR2C,LSS,PRKAA1,HTR2B,HSD11B1,AVPR1A,HPGDS,TNF,ALK,PRKD1,GHSR,IGF1R,PDGFRB,EPHX2,CYP26A1,PRKD3,AKT2,F2
negative regulation of hydrolase activity	GO:0051346	0.000471659	3.32637	167	9	ROCK2,XIAP,IKBKB,RPS6KA3,ABL1,NOS1,TNF,GSK3B,RPS6KA1
regulation of multicellular organism growth	GO:0040014	0.000471681	3.32635	67	6	ADRB1,NPY1R,PIK3CA,GHSR,HDAC3,ADRB2
Schwann cell development	GO:0014044	0.000479161	3.31952	42	5	MAPK1,MAP2K1,CDK5,MAP2K2,AKT2
cellular response to external stimulus	GO:0071496	0.000484711	3.31452	341	13	MAPK1,CHEK1,TLR7,PRKAA2,NUAK1,PRKAA1,AVPR1A,CTSK,PRKD1,PIM1,IGF1R,MDM2,MAP2K4
microtubule cytoskeleton organization involved in mitosis	GO:1902850	0.000491163	3.30877	168	9	TNKS,AURKC,AURKB,CCNB1,INCENP,CDK1,AURKA,PLK3,HDAC3
import into nucleus	GO:0051170	0.000491163	3.30877	168	9	DRD1,SHH,HSP90AA1,CDK1,PRKCD,PRKD1,STK4,PSEN1,HDAC3
regulation of vasoconstriction	GO:0019229	0.000509481	3.29287	68	6	ABL1,AVPR2,AVPR1A,AVPR1B,BDKRB2,CHRM3
animal organ regeneration	GO:0031100	0.000509481	3.29287	68	6	FLT3,CDK1,TNF,CCNA2,AURKA,CCND1
adaptive thermogenesis	GO:1990845	0.000512403	3.29039	169	9	MAP2K6,MC4R,ADRB1,KDM1A,IGF1R,ADAM17,CCR2,HDAC3,ADRB2
carbohydrate transmembrane transport	GO:0034219	0.000515268	3.28797	132	8	DRD1,YES1,TERT,TNF,PRKCI,GSK3A,PRKCB,AKT2
regulation of amino acid transport	GO:0051955	0.000532394	3.27377	43	5	HRH3,HTR1B,AVPR1A,TNF,PSEN1
regulation of inflammatory response to antigenic stimulus	GO:0002861	0.000532394	3.27377	43	5	YES1,HLA-DRB1,TNF,HCK,FYN
positive regulation of proteolysis involved in protein catabolic process	GO:1903052	0.000541543	3.26637	133	8	L3MBTL3,AURKA,GSK3A,PLK3,MDM2,CTSC,GSK3B,PSEN1
regulation of dendrite development	GO:0050773	0.000541605	3.26632	99	7	ABL1,CARM1,ALK,EPHA4,TNIK,GSK3B,EPHB2
transmembrane transport	GO:0055085	0.000545413	3.26327	1534	33	PIK3CG,CAPN1,DRD1,PRKCE,YES1,PDE4B,BDKRB1,SLC8A1,DAPK1,ABL1,HTR2C,NOS1,TERT,HTR2B,PSEN2,TNF,PRKD1,PIM1,PRKCI,GSK3A,FYN,CTSS,CHRM3,CACNA1B,KCNH2,EPHB2,PRKCB,CCR2,AKT2,F2,PSEN1,PDE4D,ADRB2
negative regulation of systemic arterial blood pressure	GO:0003085	0.000550805	3.259	23	4	PRCP,ADRB1,TNF,ADRB2
ERBB2-ERBB3 signaling pathway	GO:0038133	0.000552591	3.2576	9	3	MAPK1,MAP2K1,MAP2K2
cellular response to insulin-like growth factor stimulus	GO:1990314	0.000552591	3.2576	9	3	CCNA2,GHSR,IGF1R
organelle disassembly	GO:1903008	0.000554803	3.25586	171	9	PRKAA2,MARK2,CDK1,PRKAA1,CTSK,AURKA,GSK3A,PLK3,HIF1A
positive regulation of protein modification by small protein conjugation or removal	GO:1903322	0.000566503	3.2468	134	8	BIRC2,XIAP,KDM1A,BIRC3,GSK3A,NPM1,GSK3B,HDAC3
regulation of heart rate	GO:0002027	0.000572904	3.24192	100	7	ADRB1,SLC8A1,AVPR1A,TNF,MDM2,KCNH2,PDE4D
nuclear division	GO:0000280	0.000573526	3.24145	447	15	RPS6KA2,CHEK1,CCNA1,AURKC,AURKB,CCNE2,CCNB1,INCENP,CDK1,CCNB2,CCNE1,TNF,AURKA,PDGFRB,DAPK3
small molecule metabolic process	GO:0044281	0.00057901	3.23731	1813	37	LTA4H,MAPK1,MAPKAPK2,PRKAA2,PDE10A,CA12,FGFR1,IDH1,PHKG2,PRKCE,NPY1R,PDE4B,PIK3CA,NOS2,KDM1A,NOS1,LSS,PRKAA1,AVPR1A,HPGDS,TNF,PDE7A,AVPR1B,NAMPT,GHSR,GSK3A,CA9,AHCY,EPHX2,PARP1,PFKFB3,CYP26A1,HIF1A,PRKCB,AKT2,PSEN1,PDE4D
negative regulation of TOR signaling	GO:0032007	0.000588921	3.22994	70	6	PRKAA2,NUAK1,PRKAA1,GSK3A,HIF1A,RPS6KA1
regulation of lymphocyte migration	GO:2000401	0.000588921	3.22994	70	6	ABL2,ABL1,ADAM17,RIPK3,STK10,CCR2
positive regulation of post-translational protein modification	GO:1901875	0.000592986	3.22696	135	8	BIRC2,XIAP,KDM1A,BIRC3,GSK3A,NPM1,GSK3B,HDAC3
regulation of biomineral tissue development	GO:0070167	0.000605594	3.21782	101	7	CCR1,ROCK2,SLC8A1,BMP2K,S1PR1,HIF1A,ADRB2
collagen metabolic process	GO:0032963	0.000605594	3.21782	101	7	CTSL,CTSB,CTSK,FAP,CTSS,HIF1A,F2
T cell proliferation	GO:0042098	0.000610012	3.21466	214	10	CCND3,PIK3CG,SHH,ABL1,HLA-DRB1,NCSTN,TGFBR2,FYN,RIPK3,CCR2
positive regulation of cell development	GO:0010720	0.000612285	3.21305	450	15	CCR1,MAP2K1,MAP3K13,SHH,MAP2K2,KDM1A,HLA-DRB1,TGFBR2,TNF,EPHA4,PRKCI,AURKA,HIF1A,HDAC1,EPHB2
supramolecular fiber organization	GO:0097435	0.00061334	3.2123	842	22	SHH,ROCK2,FER,PRKCE,PDGFRA,PIK3CA,ABL1,PRKCD,CDK5R1,HCK,TGFBR1,PRKD1,PRKCI,GHSR,PLK3,MDM2,PDGFRB,BACE1,S1PR1,RIPK3,DAPK3,PSEN1
regulation of proteasomal ubiquitin-dependent protein catabolic process	GO:0032434	0.000620444	3.2073	136	8	CDK2,SHH,AURKA,GSK3A,PLK3,MDM2,GSK3B,PSEN1
positive regulation of growth	GO:0045927	0.000625771	3.20358	258	11	FGFR1,MAP3K13,CDK1,RPS6KA3,AVPR1A,TGFBR1,PIM1,GHSR,ADAM17,F2,RPS6KA1
cell-cell junction organization	GO:0045216	0.000630597	3.20025	215	10	ROCK2,FER,PKN2,IKBKB,TNF,TGFBR1,EPHA4,PRKCI,CSF1R,EPHB2
mammary gland epithelium development	GO:0061180	0.000631004	3.19997	71	6	MAPK1,ESR1,CSF1R,HIF1A,CCND1,AKT2
phosphatidylinositol-mediated signaling	GO:0048015	0.000636639	3.19611	24	4	FGFR1,PIK3CG,PIK3CD,PIK3CA
positive regulation of amyloid precursor protein catabolic process	GO:1902993	0.000636639	3.19611	24	4	ROCK2,TNF,EPHA4,GSK3A
positive regulation of leukocyte adhesion to vascular endothelial cell	GO:1904996	0.000636639	3.19611	24	4	ELANE,IRAK1,TNF,CCR2
phasic smooth muscle contraction	GO:0014821	0.000636639	3.19611	24	4	HTR1D,DRD1,HTR2B,GHSR
negative regulation of type B pancreatic cell development	GO:2000077	0.000636639	3.19611	2	2	GSK3A,GSK3B
negative regulation of organic acid transport	GO:0032891	0.000636639	3.19611	24	4	HRH3,HTR1B,TNF,AKT2
response to thyroid hormone	GO:0097066	0.000636639	3.19611	24	4	CTSL,CTSB,GHSR,CTSS
negative regulation of relaxation of cardiac muscle	GO:1901898	0.000636639	3.19611	2	2	PDE4B,PDE4D
cAMP metabolic process	GO:0046058	0.000636639	3.19611	24	4	PDE10A,PDE4B,PDE7A,PDE4D
glucan biosynthetic process	GO:0009250	0.000639702	3.19402	45	5	PHKG2,GSK3A,GSK3B,PHKG1,AKT2
regulation of long-term synaptic potentiation	GO:1900271	0.000639702	3.19402	45	5	ABL1,NCSTN,EPHA4,GSK3B,EPHB2
collagen catabolic process	GO:0030574	0.000639702	3.19402	45	5	CTSL,CTSB,CTSK,FAP,CTSS
glycogen biosynthetic process	GO:0005978	0.000639702	3.19402	45	5	PHKG2,GSK3A,GSK3B,PHKG1,AKT2
purine ribonucleotide catabolic process	GO:0009154	0.000640974	3.19316	137	8	PRKAA2,PDE10A,PDE4B,PRKAA1,PDE7A,HIF1A,PSEN1,PDE4D
positive regulation of supramolecular fiber organization	GO:1902905	0.000640974	3.19316	175	9	ROCK2,FER,PRKCE,ABL1,CDK5R1,HCK,TGFBR1,PRKD1,PSEN1
transcription by RNA polymerase II	GO:0006366	0.000643094	3.19173	2691	49	PRKD2,TNKS,CDK2,MAPK1,TLR7,SMYD3,ELANE,ESR2,FGFR1,ESR1,AURKB,CCND3,SHH,FRK,PRMT6,STK16,YES1,IKBKB,CDK1,RPS6KA3,CDK4,BRD4,KDM1A,CCNE1,ABL1,NOS1,PKN1,CDK9,CCNT1,TNF,PRKD1,HIPK2,NAMPT,GSK3A,PLK3,NPM1,MDM2,RPS6KA4,PARP1,S1PR1,HIF1A,HDAC1,CDK6,PRKCB,CCND1,RPS6KA1,PSEN1,HDAC3,ADRB2
negative regulation of cell cycle phase transition	GO:1901988	0.000656897	3.1825	260	11	CDK2,CHEK1,AURKB,CCNB1,INCENP,CDK1,BRD4,PLK3,MDM2,CCND1,WEE1
leukocyte cell-cell adhesion	GO:0007159	0.000660486	3.18014	403	14	ELANE,JAK3,SHH,ABL2,YES1,PIK3CA,ABL1,HLA-DRB1,IRAK1,TGFBR2,TNF,FYN,STK10,CCR2
organic cyclic compound catabolic process	GO:1901361	0.000662065	3.1791	616	18	MAPKAPK2,PRKAA2,PDE10A,ROCK2,MAOB,PDE4B,PRKCD,ERN1,PRKAA1,IKBKE,HSD11B1,PDE7A,GSK3A,NPM1,EPHX2,HIF1A,PSEN1,PDE4D
response to mechanical stimulus	GO:0009612	0.000665074	3.17713	217	10	CHEK1,TLR7,BDKRB1,SLC8A1,PIK3CA,TNF,IGF1R,BACE1,FYN,MAP2K4
viral gene expression	GO:0019080	0.000665074	3.17713	103	7	PRMT1,BRD4,CDK9,CCNT1,GSK3A,GSK3B,HDAC1
epithelial cell development	GO:0002064	0.000665074	3.17713	217	10	ESR1,ROCK2,FER,IKBKB,TNF,GSK3A,GSK3B,HIF1A,CDK6,PDE4D
mammary gland development	GO:0030879	0.000668797	3.17471	138	8	MAPK1,ESR1,CAPN1,TGFBR2,CSF1R,HIF1A,CCND1,AKT2
peptide metabolic process	GO:0006518	0.00068805	3.16238	911	23	LTA4H,PSENEN,ELANE,IDH1,PRMT1,ROCK2,APH1B,RPS6KA3,DAPK1,METAP1,CTSL,NCSTN,PSEN2,TNF,APH1A,EPHA4,GSK3A,NPM1,BACE1,DAPK3,AKT2,RPS6KA1,PSEN1
positive regulation of cellular component biogenesis	GO:0044089	0.000691285	3.16034	509	16	CDK2,ROCK2,P2RY12,FER,PRKCE,HSP90AA1,PLK4,PIK3CA,ABL1,CDK5R1,TNF,HCK,TGFBR1,PRKD1,GSK3B,EPHB2
carbohydrate derivative catabolic process	GO:1901136	0.000696304	3.1572	262	11	PRKAA2,PDE10A,PDE4B,PRKCD,CTSL,PRKAA1,PDE7A,GSK3A,HIF1A,PSEN1,PDE4D
regulation of postsynapse organization	GO:0099175	0.000703116	3.15297	104	7	CDK5,CDK5R1,EPHA4,GHSR,FYN,EPHB2,PSEN1
negative regulation of protein binding	GO:0032091	0.000715364	3.14547	73	6	AURKB,KDM1A,PRKCD,AURKA,GSK3B,ADRB2
response to activity	GO:0014823	0.000715364	3.14547	73	6	PRKAA2,CDK1,PIK3CA,PRKAA1,TNF,HIF1A
carbohydrate metabolic process	GO:0005975	0.00071617	3.14498	565	17	PRKAA2,IDH1,PHKG2,PRKCE,NPY1R,PIK3CA,PRKAA1,TNF,AVPR1B,GSK3A,PARP1,PFKFB3,GSK3B,HIF1A,PHKG1,AKT2,PSEN1
adaptation of signaling pathway	GO:0023058	0.000733534	3.13458	25	4	GRK2,HTR1B,HTR2B,ADRB2
fibroblast apoptotic process	GO:0044346	0.000733534	3.13458	25	4	STK17B,PIK3CG,PIK3CA,STK17A
adenylate cyclase-activating adrenergic receptor signaling pathway	GO:0071880	0.000733534	3.13458	25	4	DRD1,ADRB1,PDE4B,ADRB2
DNA metabolic process	GO:0006259	0.000739388	3.13113	1040	25	PRKD2,TNKS,CDK2,MAPK1,CHEK1,FGFR1,AURKB,PRMT6,CCNE2,HSP90AA1,CDK1,KDM1A,CCNE1,ABL1,PRKCD,CARM1,TERT,CDK9,TNF,CCNA2,IGF1R,NPM1,PDGFRB,PARP1,MAP2K4
tumor necrosis factor-mediated signaling pathway	GO:0033209	0.00074062	3.1304	105	7	MAPKAPK2,BIRC2,XIAP,IKBKB,TNF,BIRC3,ADAM17
serotonin secretion	GO:0001820	0.000741061	3.13015	10	3	HRH3,MAOB,HTR1B
ERBB3 signaling pathway	GO:0038129	0.000741061	3.13015	10	3	MAPK1,MAP2K1,MAP2K2
biomineral tissue development	GO:0031214	0.000743289	3.12884	179	9	CCR1,FGFR1,FGFR3,ROCK2,SLC8A1,BMP2K,S1PR1,HIF1A,ADRB2
steroid hormone mediated signaling pathway	GO:0043401	0.000761783	3.11817	141	8	MAPK1,ESR2,ESR1,KDM1A,CARM1,PKN1,PARP1,HDAC1
glucose import	GO:0046323	0.000761783	3.11817	74	6	DRD1,TERT,TNF,PRKCI,GSK3A,AKT2
positive regulation of mononuclear cell migration	GO:0071677	0.000761783	3.11817	74	6	CCR1,ABL2,ABL1,TNF,ADAM17,CCR2
regulation of coagulation	GO:0050818	0.000761783	3.11817	74	6	PDGFRA,PRKCD,FAP,EPHB2,F2,PSEN1
in utero embryonic development	GO:0001701	0.000770701	3.11311	410	14	MAPK1,CHEK1,MAP2K1,FGFR1,PRMT1,PDGFRA,CCNB1,PLK4,CCNB2,TGFBR2,TGFBR1,STK4,HIF1A,HDAC3
positive regulation of ubiquitin-dependent protein catabolic process	GO:2000060	0.000777341	3.10939	106	7	L3MBTL3,AURKA,GSK3A,PLK3,MDM2,GSK3B,PSEN1
cellular response to alcohol	GO:0097306	0.000777341	3.10939	106	7	PRKAA2,PRKCE,CDK4,PRKAA1,PRKD1,IGF1R,MDM2
cerebellum development	GO:0021549	0.000777341	3.10939	106	7	MAP2K1,CDK5,ABL1,NCSTN,CDK5R1,IGF1R,PSEN1
heart morphogenesis	GO:0003007	0.000778684	3.10864	266	11	SHH,NPY1R,HTR2B,TGFBR2,TGFBR1,PIM1,GSK3A,MDM2,S1PR1,HIF1A,PSEN1
regulation of nervous system development	GO:0051960	0.000792601	3.10095	463	15	MAP2K1,MAP3K13,SHH,CDK5,MAP2K2,KDM1A,TNF,EPHA4,PRKCI,CTSC,HIF1A,HDAC1,EPHB2,F2,PSEN1
catecholamine transport	GO:0051937	0.000814132	3.08931	75	6	GRK2,HRH3,DRD1,HTR1B,GHSR,PRKCB
regulation of cardiac muscle contraction	GO:0055117	0.000814132	3.08931	75	6	PIK3CG,PDE4B,HSP90AA1,SLC8A1,NOS1,PDE4D
long-term synaptic potentiation	GO:0060291	0.000820247	3.08606	107	7	MAPK1,DRD1,ABL1,NCSTN,EPHA4,GSK3B,EPHB2
neuron migration	GO:0001764	0.000830246	3.08079	182	9	FGFR1,DRD1,MARK2,CDK5,HSP90AA1,CCR4,CDK5R1,FYN,PSEN1
regulation of intrinsic apoptotic signaling pathway	GO:2001242	0.000830246	3.08079	182	9	KDM1A,MDM2,DAPK2,PARP1,FYN,BDKRB2,RIPK3,HIF1A,HDAC1
vascular endothelial cell proliferation	GO:0101023	0.000840336	3.07555	26	4	FGFR1,FLT1,GHSR,ADAM17
regulation of vascular endothelial cell proliferation	GO:1905562	0.000840336	3.07555	26	4	FGFR1,FLT1,GHSR,ADAM17
regulation of the force of heart contraction	GO:0002026	0.000840336	3.07555	26	4	GRK2,ADRB1,SLC8A1,NOS1
negative regulation of developmental growth	GO:0048640	0.000864137	3.06342	108	7	MAPK11,FGFR3,CDK5,ADRB1,GSK3A,STK4,ADRB2
positive regulation of type II interferon production	GO:0032729	0.000866824	3.06207	76	6	TLR7,PDE4B,ABL1,TNF,CCR2,PDE4D
ribonucleotide catabolic process	GO:0009261	0.000866824	3.06207	144	8	PRKAA2,PDE10A,PDE4B,PRKAA1,PDE7A,HIF1A,PSEN1,PDE4D
regulation of leukocyte cell-cell adhesion	GO:1903037	0.000866824	3.06207	365	13	ELANE,JAK3,SHH,ABL2,YES1,PIK3CA,ABL1,HLA-DRB1,IRAK1,TGFBR2,TNF,FYN,CCR2
inflammatory response to antigenic stimulus	GO:0002437	0.000866824	3.06207	76	6	ELANE,YES1,HLA-DRB1,TNF,HCK,FYN
negative regulation of protein phosphorylation	GO:0001933	0.000874009	3.05848	270	11	BDKRB1,SLC8A1,ABL1,PRKCD,PKN1,NPM1,BDKRB2,EPHB2,PSEN1,PDE4D,HIPK3
positive regulation of cytoskeleton organization	GO:0051495	0.000892634	3.04933	184	9	ROCK2,FER,PRKCE,PLK4,ABL1,CDK5R1,HCK,TGFBR1,PRKD1
regulation of protein-containing complex assembly	GO:0043254	0.00089956	3.04597	417	14	BIRC2,P2RY12,FER,PRKCE,OPRD1,HSP90AA1,ABL1,PRKCD,IKBKE,CDK5R1,TNF,HCK,PRKD1,GSK3B
positive regulation of cell-cell adhesion	GO:0022409	0.000905317	3.0432	318	12	ELANE,SHH,ABL2,YES1,PIK3CA,ABL1,HLA-DRB1,IRAK1,TGFBR2,TNF,FYN,CCR2
cerebral cortex cell migration	GO:0021795	0.00091489	3.03863	49	5	CDK5,P2RY12,HTR6,CDK5R1,PSEN1
lymphocyte homeostasis	GO:0002260	0.000926274	3.03326	77	6	JAK3,CCNB2,ABL1,PKN1,RIPK3,HIF1A
positive regulation of hormone secretion	GO:0046887	0.000943439	3.02529	146	8	FGFR1,PRKCE,HLA-DRB1,PRKD1,CHRM3,HIF1A,PRKCB,F2
purine nucleotide catabolic process	GO:0006195	0.000943439	3.02529	146	8	PRKAA2,PDE10A,PDE4B,PRKAA1,PDE7A,HIF1A,PSEN1,PDE4D
extrinsic apoptotic signaling pathway	GO:0097191	0.000948533	3.02295	228	10	FGFR1,FGFR3,PAK5,DAPK1,TERT,TNF,TGFBR1,GSK3A,STK4,GSK3B
negative regulation of nucleobase-containing compound metabolic process	GO:0045934	0.000950139	3.02221	1588	33	TNKS,CDK2,CHEK1,MAPKAPK2,ELANE,ESR2,FGFR1,ESR1,AURKB,CCND3,SHH,CDK5,FRK,PRMT6,L3MBTL3,KDM1A,CCNE1,ABL1,IKBKE,CDK5R1,TNF,HIPK2,GSK3A,PLK3,NPM1,MDM2,PARP1,HIF1A,HDAC1,CDK6,CCND1,PSEN1,HDAC3
negative regulation of lipid catabolic process	GO:0050995	0.000959487	3.01796	27	4	PIK3CG,PRKAA1,TNF,ALK
positive regulation of monooxygenase activity	GO:0032770	0.000959487	3.01796	27	4	TERT,HTR2B,TNF,HIF1A
regulation of necroptotic process	GO:0060544	0.000959487	3.01796	27	4	BIRC2,BIRC3,PARP1,RIPK3
positive regulation of JUN kinase activity	GO:0043507	0.000959487	3.01796	27	4	MAP3K13,ERN1,MAP3K12,TNF
T cell chemotaxis	GO:0010818	0.000959487	3.01796	27	4	PIK3CG,PIK3CD,ADAM17,CCR2
mitotic spindle midzone assembly	GO:0051256	0.000971256	3.01267	11	3	AURKC,AURKB,INCENP
positive regulation of attachment of spindle microtubules to kinetochore	GO:0051987	0.000971256	3.01267	11	3	AURKB,CCNB1,INCENP
cellular response to inorganic substance	GO:0071241	0.000973335	3.01174	229	10	CDK2,MAPK1,PRKAA2,SHH,NCSTN,PRKAA1,CCNA2,GSK3A,BACE1,PARP1
establishment or maintenance of cell polarity	GO:0007163	0.000973335	3.01174	229	10	MARK2,SHH,ROCK2,ABL2,ABL1,PRKCI,IGF1R,GSK3B,HDAC3,WEE1
regulation of T cell migration	GO:2000404	0.000993343	3.0029	50	5	ABL2,ABL1,ADAM17,RIPK3,CCR2
positive regulation of cell activation	GO:0050867	0.000996251	3.00163	371	13	SHH,ABL2,YES1,PIK3CA,ABL1,HLA-DRB1,TGFBR2,TNF,CTSC,FYN,EPHB2,CCR2,RPS6KA1
embryo development	GO:0009790	0.00100227	2.99902	1128	26	MAPK1,CHEK1,MAP2K1,FGFR1,PRMT1,SHH,ROCK2,FLT1,PDGFRA,CCNB1,PLK4,CDK1,CCNB2,ABL1,HTR2B,TGFBR2,CDK5R1,TNF,TGFBR1,HIPK2,STK4,HIF1A,HDAC1,EPHB2,PSEN1,HDAC3
negative regulation of immune response	GO:0050777	0.00102774	2.98812	188	9	JAK3,AURKB,FER,YES1,HLA-DRB1,HCK,PARP1,FYN,CCR2
regulation of protein targeting	GO:1903533	0.00104661	2.98022	79	6	CDK5,PRKAA1,CDK5R1,GSK3A,FYN,AKT2
regulation of synaptic transmission, glutamatergic	GO:0051966	0.00104661	2.98022	79	6	DRD1,CDK5,HTR1B,TNF,CCR2,PSEN1
cardiac muscle cell development	GO:0055013	0.00104661	2.98022	79	6	PDGFRA,CDK1,SLC8A1,GSK3A,PDGFRB,MAP2K4
myeloid leukocyte mediated immunity	GO:0002444	0.00105121	2.97831	112	7	ELANE,PIK3CG,FER,PIK3CD,ADAM17,CCR2,F2
aromatic compound catabolic process	GO:0019439	0.00106192	2.97391	587	17	MAPKAPK2,PRKAA2,PDE10A,ROCK2,MAOB,PDE4B,PRKCD,ERN1,PRKAA1,IKBKE,PDE7A,GSK3A,NPM1,EPHX2,HIF1A,PSEN1,PDE4D
cardiocyte differentiation	GO:0035051	0.00106219	2.9738	149	8	MAPK1,PDGFRA,CDK1,SLC8A1,GSK3A,PDGFRB,MAP2K4,HDAC3
cytokinesis	GO:0000910	0.00106219	2.9738	189	9	AURKC,AURKB,ROCK2,PRKCE,PKN2,INCENP,AURKA,PLK3,IGF1R
steroid metabolic process	GO:0008202	0.00107822	2.96729	325	12	PRKAA2,FGFR1,ESR1,SHH,PDGFRA,LSS,PRKAA1,HSD11B1,TNF,IGF1R,EPHX2,CYP26A1
regulation of axon regeneration	GO:0048679	0.00108917	2.9629	28	4	MAP2K1,MAP2K2,EPHA4,IGF1R
negative regulation of inflammatory response to antigenic stimulus	GO:0002862	0.00108917	2.9629	28	4	YES1,HLA-DRB1,HCK,FYN
negative regulation of amine transport	GO:0051953	0.00108917	2.9629	28	4	HRH3,HTR1B,TNF,GHSR
positive regulation of chromosome segregation	GO:0051984	0.00108917	2.9629	28	4	AURKB,CCNB1,INCENP,CDK1
muscle cell development	GO:0055001	0.00109859	2.95917	190	9	SMYD3,PDGFRA,CDK1,SLC8A1,KDM1A,PRKD1,GSK3A,PDGFRB,MAP2K4
positive regulation of peptide hormone secretion	GO:0090277	0.00110016	2.95855	113	7	PRKCE,HLA-DRB1,PRKD1,CHRM3,HIF1A,PRKCB,F2
response to osmotic stress	GO:0006970	0.00110472	2.95675	80	6	HSP90AA1,PKN1,TNF,MYLK,PLK3,BDKRB2
dendritic spine organization	GO:0097061	0.00110472	2.95675	80	6	CDK5,CDK5R1,EPHA4,IGF1R,FYN,EPHB2
regulation of bone mineralization	GO:0030500	0.00110472	2.95675	80	6	CCR1,SLC8A1,BMP2K,S1PR1,HIF1A,ADRB2
response to axon injury	GO:0048678	0.00110472	2.95675	80	6	MAP2K1,P2RY12,MAP2K2,CDK1,EPHA4,IGF1R
regulation of stem cell differentiation	GO:2000736	0.00110472	2.95675	80	6	PDGFRA,ABL1,TGFBR2,GSK3B,HDAC1,CDK6
regulation of cellular component size	GO:0032535	0.00111141	2.95413	376	13	MAP3K13,CDK5,FER,PRKCE,HSP90AA1,PIK3CA,KDM1A,ABL1,PRKCD,HCK,PRKD1,NPM1,GSK3B
regulation of cold-induced thermogenesis	GO:0120161	0.00114697	2.94045	151	8	MAP2K6,ADRB1,KDM1A,IGF1R,ADAM17,CCR2,HDAC3,ADRB2
purine-containing compound catabolic process	GO:0072523	0.00114697	2.94045	151	8	PRKAA2,PDE10A,PDE4B,PRKAA1,PDE7A,HIF1A,PSEN1,PDE4D
programmed necrotic cell death	GO:0097300	0.00116854	2.93236	52	5	BIRC2,TNF,BIRC3,PARP1,RIPK3
regulation of monoatomic ion transmembrane transporter activity	GO:0032412	0.00117465	2.93009	192	9	CAPN1,PRKCE,DAPK1,NOS1,CTSS,CHRM3,EPHB2,CCR2,ADRB2
reproductive process	GO:0022414	0.00117465	2.93009	1541	32	RPS6KA2,CDK2,CCNB3,MAP2K6,CCNA1,AURKC,CA12,ESR1,IDH1,DRD1,SHH,FER,CCNE2,SRPK1,PDGFRA,PLK4,INCENP,CDK1,CCNB2,PIK3CA,CCNE1,CTSB,AVPR1A,HPGDS,BIRC3,TGFBR1,AURKA,GHSR,GSK3A,IGF1R,STK4,PARP1
lymphocyte apoptotic process	GO:0070227	0.00117488	2.93001	81	6	PRKD2,JAK3,AURKB,PKN1,RIPK3,HIF1A
DNA replication	GO:0006260	0.00117835	2.92873	281	11	CDK2,CHEK1,FGFR1,CCNE2,CDK1,CCNE1,CARM1,CDK9,CCNA2,PARP1,MAP2K4
cold-induced thermogenesis	GO:0106106	0.00119305	2.92334	152	8	MAP2K6,ADRB1,KDM1A,IGF1R,ADAM17,CCR2,HDAC3,ADRB2
mononuclear cell differentiation	GO:1903131	0.00120163	2.92023	484	15	FLT3,JAK3,SHH,PIK3CD,ABL1,HLA-DRB1,CTSL,TGFBR2,CTSK,CSF1R,ADAM17,RIPK3,CDK6,CCR2,PSEN1
cardiac muscle cell differentiation	GO:0055007	0.00120658	2.91845	115	7	PDGFRA,CDK1,SLC8A1,GSK3A,PDGFRB,MAP2K4,HDAC3
positive regulation of peptide secretion	GO:0002793	0.00120658	2.91845	115	7	PRKCE,HLA-DRB1,PRKD1,CHRM3,HIF1A,PRKCB,F2
negative regulation of phosphatase activity	GO:0010923	0.0012275	2.91098	29	4	ROCK2,IKBKB,TNF,GSK3B
negative regulation of protein dephosphorylation	GO:0035308	0.0012275	2.91098	29	4	ROCK2,IKBKB,TNF,GSK3B
positive regulation of protein targeting to membrane	GO:0090314	0.0012275	2.91098	29	4	CDK5,CDK5R1,FYN,AKT2
myeloid leukocyte migration	GO:0097529	0.00123247	2.90922	237	10	MAPK1,CCR1,PIK3CG,P2RY12,FLT1,PIK3CD,PDE4B,CSF1R,DAPK2,CCR2
organophosphate catabolic process	GO:0046434	0.00123247	2.90922	237	10	PRKAA2,PDE10A,IDH1,PDE4B,PRKCD,PRKAA1,PDE7A,HIF1A,PSEN1,PDE4D
gastro-intestinal system smooth muscle contraction	GO:0014831	0.00123247	2.90922	12	3	HTR1D,HTR2B,GHSR
mitotic spindle elongation	GO:0000022	0.00123247	2.90922	12	3	AURKC,AURKB,INCENP
fat cell differentiation	GO:0045444	0.00123247	2.90922	237	10	ADRB1,PDGFRA,CARM1,HTR2C,TNF,PIM1,STK4,CCND1,AKT2,ADRB2
sensory perception of pain	GO:0019233	0.00124033	2.90646	82	6	CDK5,NPY1R,TNF,BACE1,FYN,CCR2
regulation of catecholamine secretion	GO:0050433	0.00125805	2.9003	53	5	GRK2,HRH3,HTR1B,GHSR,PRKCB
metencephalon development	GO:0022037	0.0012586	2.90011	116	7	MAP2K1,CDK5,ABL1,NCSTN,CDK5R1,IGF1R,PSEN1
regulation of nervous system process	GO:0031644	0.0012586	2.90011	116	7	ROCK2,HTR2C,AVPR1A,TNF,GHSR,CTSC,ADRB2
myeloid leukocyte activation	GO:0002274	0.00126772	2.89698	238	10	PIK3CG,FER,PRKCE,PIK3CD,PRKCD,TGFBR2,TNF,CTSC,CCR2,PSEN1
myeloid leukocyte differentiation	GO:0002573	0.00126772	2.89698	238	10	CCR1,PIK3CD,L3MBTL3,HLA-DRB1,TGFBR2,TNF,CSF1R,PARP1,CDK6,PSEN1
regulation of supramolecular fiber organization	GO:1902903	0.00129677	2.88714	383	13	ROCK2,FER,PRKCE,PIK3CA,ABL1,PRKCD,CDK5R1,HCK,TGFBR1,PRKD1,S1PR1,DAPK3,PSEN1
reproduction	GO:0000003	0.00130634	2.88394	1552	32	RPS6KA2,CDK2,CCNB3,MAP2K6,CCNA1,AURKC,CA12,ESR1,IDH1,DRD1,SHH,FER,CCNE2,SRPK1,PDGFRA,PLK4,INCENP,CDK1,CCNB2,PIK3CA,CCNE1,CTSB,AVPR1A,HPGDS,BIRC3,TGFBR1,AURKA,GHSR,GSK3A,IGF1R,STK4,PARP1
negative regulation of monoatomic ion transport	GO:0043271	0.00132067	2.87921	117	7	HRH3,PRKCE,MAOB,HTR1B,NOS1,KCNH2,EPHB2
myeloid cell differentiation	GO:0030099	0.00136067	2.86625	437	14	CCR1,PRMT1,PRMT6,PIK3CD,L3MBTL3,HLA-DRB1,TGFBR2,TNF,HIPK2,CSF1R,PARP1,HIF1A,CDK6,PSEN1
positive regulation of G protein-coupled receptor signaling pathway	GO:0045745	0.00138412	2.85883	30	4	NOS1,GSK3A,HIF1A,F2
carbohydrate transport	GO:0008643	0.00139209	2.85633	156	8	DRD1,YES1,TERT,TNF,PRKCI,GSK3A,PRKCB,AKT2
learning	GO:0007612	0.00139209	2.85633	156	8	DRD1,CDK5,PAK5,PAK6,ABL1,FYN,HIF1A,EPHB2
telomere maintenance via telomere lengthening	GO:0010833	0.00139788	2.85453	84	6	TNKS,MAPK1,AURKB,HSP90AA1,TERT,PARP1
regulation of amide metabolic process	GO:0034248	0.00141771	2.84841	439	14	PRMT1,ROCK2,RPS6KA3,DAPK1,METAP1,PRKCD,PRKAA1,TNF,EPHA4,GSK3A,NPM1,DAPK3,AKT2,RPS6KA1
negative regulation of phosphorylation	GO:0042326	0.00141771	2.84841	288	11	BDKRB1,SLC8A1,ABL1,PRKCD,PKN1,NPM1,BDKRB2,EPHB2,PSEN1,PDE4D,HIPK3
cellular component organization	GO:0016043	0.00142833	2.84517	8151	113	EPHA5,EPHA6,RPS6KA2,TNKS,CDK2,MAPK1,PRMT8,CHEK1,SIGMAR1,PRKAA2,SMYD3,ELANE,CCNA1,AURKC,ESR2,MAP2K1,FGFR1,ESR1,AURKB,MAP3K13,PRMT1,DRD1,MARK2,SHH,CDK5,PAK5,ROCK2,BIRC2,P2RY12,ABL2,PRMT6,FER,PAK6,PRKCE,CCNE2,PIM2,PKN2,SRPK1,OPRD1,PDGFRA,MAP2K2,IKBKB,CCNB1,HSP90AA1,L3MBTL3,AAK1,PLK4,INCENP,CDK1,BDKRB1,CCNB2,RPS6KA3,PIK3CA,BRD4,KDM1A,CCNE1,ABL1,PRKCD,CARM1,HLA-DRB1,CTSL,TERT,PKN1,CDK9,PRKAA1,IKBKE,PS…
epithelial tube morphogenesis	GO:0060562	0.00147341	2.83168	338	12	PRKD2,ESR1,SHH,PIK3CD,ABL1,TGFBR2,TNF,EPHA4,CSF1R,STK4,HIF1A,PSEN1
p38MAPK cascade	GO:0038066	0.00147589	2.83095	55	5	MAP2K6,MAPKAPK2,MAPK11,PRMT1,MAP2K3
positive regulation of protein-containing complex assembly	GO:0031334	0.00148174	2.82923	199	9	P2RY12,FER,PRKCE,HSP90AA1,CDK5R1,TNF,HCK,PRKD1,GSK3B
cardiac cell development	GO:0055006	0.00148174	2.82923	85	6	PDGFRA,CDK1,SLC8A1,GSK3A,PDGFRB,MAP2K4
organelle fission	GO:0048285	0.00148174	2.82923	495	15	RPS6KA2,CHEK1,CCNA1,AURKC,AURKB,CCNE2,CCNB1,INCENP,CDK1,CCNB2,CCNE1,TNF,AURKA,PDGFRB,DAPK3
negative regulation of MAPK cascade	GO:0043409	0.00150358	2.82287	158	8	PRMT1,ABL1,PRKCD,EPHA4,IGF1R,EPHB2,HDAC3,HIPK3
negative regulation of growth	GO:0045926	0.00152086	2.81791	244	10	MAPK11,ESR2,FGFR3,CDK5,ADRB1,BDKRB1,GSK3A,STK4,HIF1A,ADRB2
negative regulation of cAMP-mediated signaling	GO:0043951	0.00155025	2.8096	13	3	PDE10A,PDE11A,PDE4D
diet induced thermogenesis	GO:0002024	0.00155025	2.8096	13	3	MC4R,ADRB1,ADRB2
positive regulation of cell size	GO:0045793	0.00155025	2.8096	13	3	HSP90AA1,KDM1A,PRKD1
regulation of leukocyte adhesion to vascular endothelial cell	GO:1904994	0.00155057	2.80951	31	4	ELANE,IRAK1,TNF,CCR2
regulation of neuron projection regeneration	GO:0070570	0.00155057	2.80951	31	4	MAP2K1,MAP2K2,EPHA4,IGF1R
sensory organ development	GO:0007423	0.0015616	2.80643	610	17	MAPK1,MAPKAPK2,FGFR1,SHH,FLT1,PDGFRA,TGFBR2,TGFBR1,EPHA4,CCNA2,HIPK2,PRKCI,PDGFRB,HIF1A,HDAC1,EPHB2,PSEN1
modulation by host of symbiont process	GO:0051851	0.0015616	2.80643	86	6	ROCK2,BRD4,CDK9,CCNT1,CSF1R,HDAC1
energy reserve metabolic process	GO:0006112	0.0015616	2.80643	86	6	MC4R,PHKG2,GSK3A,GSK3B,PHKG1,AKT2
positive regulation of proteasomal ubiquitin-dependent protein catabolic process	GO:0032436	0.0015616	2.80643	86	6	AURKA,GSK3A,PLK3,MDM2,GSK3B,PSEN1
positive regulation of nervous system development	GO:0051962	0.00156861	2.80448	292	11	MAP2K1,MAP3K13,SHH,MAP2K2,KDM1A,TNF,EPHA4,PRKCI,HIF1A,HDAC1,EPHB2
positive regulation of stem cell proliferation	GO:2000648	0.00158167	2.80088	56	5	FGFR1,KDM1A,CCNE1,TERT,TGFBR1
regulation of glucose import	GO:0046324	0.00158167	2.80088	56	5	TERT,TNF,PRKCI,GSK3A,AKT2
protein localization to chromosome	GO:0034502	0.00158167	2.80088	121	7	TNKS,ESR1,AURKB,CDK1,TERT,CDK9,PARP1
CD8-positive, alpha-beta T cell extravasation	GO:0035697	0.00161363	2.79219	3	2	RIPK3,CCR2
norepinephrine-epinephrine-mediated vasodilation involved in regulation of systemic arterial blood pressure	GO:0002025	0.00161363	2.79219	3	2	ADRB1,ADRB2
prostate epithelial cord elongation	GO:0060523	0.00161363	2.79219	3	2	ESR1,SHH
phospholipase C-activating serotonin receptor signaling pathway	GO:0007208	0.00161363	2.79219	3	2	HTR2C,HTR2B
metanephric glomerulus morphogenesis	GO:0072275	0.00161363	2.79219	3	2	PDGFRA,PDGFRB
VEGF-activated platelet-derived growth factor receptor signaling pathway	GO:0038086	0.00161363	2.79219	3	2	PDGFRA,PDGFRB
positive regulation of phosphatidylinositol biosynthetic process	GO:0010513	0.00161363	2.79219	3	2	HTR2C,HTR2B
metanephric glomerulus vasculature morphogenesis	GO:0072276	0.00161363	2.79219	3	2	PDGFRA,PDGFRB
metanephric glomerular capillary formation	GO:0072277	0.00161363	2.79219	3	2	PDGFRA,PDGFRB
regulation of CD8-positive, alpha-beta T cell extravasation	GO:2000449	0.00161363	2.79219	3	2	RIPK3,CCR2
telomere maintenance	GO:0000723	0.00161363	2.79219	160	8	TNKS,MAPK1,AURKB,CCNE2,HSP90AA1,CCNE1,TERT,PARP1
negative regulation of glycogen (starch) synthase activity	GO:2000466	0.00161363	2.79219	3	2	GSK3A,GSK3B
positive regulation of cell proliferation by VEGF-activated platelet derived growth factor receptor signaling pathway	GO:0038091	0.00161363	2.79219	3	2	PDGFRA,PDGFRB
negative regulation of dopaminergic neuron differentiation	GO:1904339	0.00161363	2.79219	3	2	SHH,GSK3B
mitotic DNA damage checkpoint signaling	GO:0044773	0.0016334	2.78691	87	6	CDK2,CHEK1,CDK1,PLK3,MDM2,CCND1
positive regulation of insulin secretion	GO:0032024	0.0016334	2.78691	87	6	PRKCE,HLA-DRB1,CHRM3,HIF1A,PRKCB,F2
morphogenesis of an epithelium	GO:0002009	0.00163532	2.7864	501	15	PRKD2,FGFR1,ESR1,SHH,PIK3CD,ABL1,TGFBR2,TNF,EPHA4,CA9,CSF1R,ADAM17,STK4,HIF1A,PSEN1
regulation of ossification	GO:0030278	0.00163678	2.78601	122	7	MAPK1,CCR1,SLC8A1,BMP2K,S1PR1,HIF1A,ADRB2
regulation of G1/S transition of mitotic cell cycle	GO:2000045	0.00165738	2.78058	161	8	CDK2,CCND2,TERT,PLK3,MDM2,ADAM17,CCND1,WEE1
developmental growth involved in morphogenesis	GO:0060560	0.00167859	2.77506	248	10	ESR1,MAP3K13,SHH,CDK5,PAK6,ABL1,TGFBR2,AURKA,S1PR1,GSK3B
mesenchymal cell differentiation	GO:0048762	0.00167859	2.77506	248	10	MAPK1,FGFR1,SHH,ROCK2,HTR2B,TGFBR2,TGFBR1,EPHA4,GSK3B,HIF1A
non-canonical NF-kappaB signal transduction	GO:0038061	0.00170809	2.76749	123	7	TLR7,BIRC2,IRAK1,IKBKE,TNF,BIRC3,ALK
cGMP-mediated signaling	GO:0019934	0.00170809	2.76749	32	4	PDE10A,HTR2C,HTR2B,PDE11A
positive regulation of vasoconstriction	GO:0045907	0.00170809	2.76749	32	4	ABL1,AVPR2,AVPR1A,AVPR1B
positive regulation of binding	GO:0051099	0.00170809	2.76749	123	7	ABL1,TERT,EPHA4,HIPK2,STK4,GSK3B,PSEN1
regulation of programmed necrotic cell death	GO:0062098	0.00170809	2.76749	32	4	BIRC2,BIRC3,PARP1,RIPK3
neuron projection guidance	GO:0097485	0.00172226	2.7639	249	10	EPHA5,EPHA6,SHH,CDK5,CDK5R1,EPHA4,CSF1R,ADAM17,FYN,EPHB2
axon guidance	GO:0007411	0.00172226	2.7639	249	10	EPHA5,EPHA6,SHH,CDK5,CDK5R1,EPHA4,CSF1R,ADAM17,FYN,EPHB2
embryonic morphogenesis	GO:0048598	0.00172632	2.76288	617	17	MAPK1,MAP2K1,FGFR1,SHH,ROCK2,FLT1,PDGFRA,ABL1,HTR2B,TGFBR2,TGFBR1,HIPK2,STK4,HIF1A,HDAC1,EPHB2,PSEN1
regulation of leukocyte activation	GO:0002694	0.00176218	2.75395	561	16	JAK3,SHH,ABL2,FER,YES1,PIK3CA,ABL1,HLA-DRB1,PKN1,TGFBR2,TNF,CTSC,FYN,RIPK3,EPHB2,CCR2
spindle organization	GO:0007051	0.00176811	2.75249	205	9	TNKS,AURKC,AURKB,CCNB1,INCENP,CCNB2,AURKA,PLK3,HDAC3
ERBB signaling pathway	GO:0038127	0.0017848	2.74841	124	7	MAPK1,MAP2K1,FER,MAP2K2,PIK3CA,ABL1,ADAM17
glial cell proliferation	GO:0014009	0.00181088	2.74211	58	5	SHH,CHRM1,TNF,PRKCI,CSF1R
regulation of adenylate cyclase-activating G protein-coupled receptor signaling pathway	GO:0106070	0.00187685	2.72657	14	3	PDE4B,NOS1,GSK3A
spindle elongation	GO:0051231	0.00187685	2.72657	14	3	AURKC,AURKB,INCENP
positive regulation of CREB transcription factor activity	GO:0032793	0.00187685	2.72657	14	3	EPHA5,OPRD1,RPS6KA4
spindle midzone assembly	GO:0051255	0.00187685	2.72657	14	3	AURKC,AURKB,INCENP
regulation of relaxation of muscle	GO:1901077	0.00187685	2.72657	14	3	GRK2,PDE4B,PDE4D
mitotic G1/S transition checkpoint signaling	GO:0044819	0.00189985	2.72128	33	4	CDK2,PLK3,MDM2,CCND1
positive regulation of telomerase activity	GO:0051973	0.00189985	2.72128	33	4	TNKS,MAPK1,AURKB,HSP90AA1
mitotic G1 DNA damage checkpoint signaling	GO:0031571	0.00189985	2.72128	33	4	CDK2,PLK3,MDM2,CCND1
regulation of lymphocyte apoptotic process	GO:0070228	0.00194474	2.71114	59	5	PRKD2,JAK3,AURKB,RIPK3,HIF1A
catecholamine secretion	GO:0050432	0.00194474	2.71114	59	5	GRK2,HRH3,HTR1B,GHSR,PRKCB
bone mineralization	GO:0030282	0.00194608	2.71084	126	7	CCR1,FGFR3,SLC8A1,BMP2K,S1PR1,HIF1A,ADRB2
peripheral nervous system development	GO:0007422	0.00202785	2.69296	91	6	MAPK1,MAP2K1,CDK5,MAP2K2,CDK1,AKT2
mitotic DNA integrity checkpoint signaling	GO:0044774	0.00202785	2.69296	91	6	CDK2,CHEK1,CDK1,PLK3,MDM2,CCND1
glucose homeostasis	GO:0042593	0.00204302	2.68973	255	10	EPHA5,PRCP,PRKAA2,PRKCE,PIK3CA,HLA-DRB1,ERN1,PRKAA1,IGF1R,HIF1A
cAMP-mediated signaling	GO:0019933	0.00209253	2.67933	60	5	EPHA5,PDE10A,PDE7A,PDE11A,PDE4D
negative regulation of G protein-coupled receptor signaling pathway	GO:0045744	0.00209253	2.67933	60	5	GRK2,PDE4B,HTR1B,HTR2B,ADRB2
carbohydrate homeostasis	GO:0033500	0.0020994	2.67791	256	10	EPHA5,PRCP,PRKAA2,PRKCE,PIK3CA,HLA-DRB1,ERN1,PRKAA1,IGF1R,HIF1A
positive regulation of leukocyte activation	GO:0002696	0.0020994	2.67791	354	12	SHH,ABL2,YES1,PIK3CA,ABL1,HLA-DRB1,TGFBR2,TNF,CTSC,FYN,EPHB2,CCR2
visual system development	GO:0150063	0.00210185	2.6774	406	13	SHH,P2RY12,FLT1,PDGFRA,TGFBR2,TGFBR1,HIPK2,PRKCI,PDGFRB,HIF1A,HDAC1,EPHB2,PSEN1
branching involved in blood vessel morphogenesis	GO:0001569	0.00211172	2.67536	34	4	SHH,ABL1,TGFBR2,STK4
cellular response to angiotensin	GO:1904385	0.00211172	2.67536	34	4	ROCK2,PRKCD,PRKD1,IGF1R
leukocyte mediated immunity	GO:0002443	0.00211569	2.67455	460	14	ELANE,JAK3,PIK3CG,FER,PIK3CD,NOS2,PRKCD,HLA-DRB1,TNF,ADAM17,CTSC,RIPK3,CCR2,F2
endocrine process	GO:0050886	0.00213205	2.6712	92	6	RPS6KA2,FGFR1,GNRHR,AVPR2,AVPR1A,AVPR1B
embryo development ending in birth or egg hatching	GO:0009792	0.00221085	2.65544	691	18	MAPK1,CHEK1,MAP2K1,FGFR1,PRMT1,SHH,PDGFRA,CCNB1,PLK4,CCNB2,ABL1,TGFBR2,CDK5R1,TGFBR1,STK4,HIF1A,PSEN1,HDAC3
regulation of vascular associated smooth muscle cell proliferation	GO:1904705	0.00224068	2.64962	61	5	HTR1B,ERN1,TERT,TNF,MDM2
glial cell migration	GO:0008347	0.00224068	2.64962	61	5	CDK5,P2RY12,CDK5R1,EPHA4,CCR2
embryonic organ development	GO:0048568	0.00224653	2.64849	463	14	MAPK1,MAP2K1,FGFR1,SHH,PDGFRA,PLK4,TGFBR2,TNF,TGFBR1,HIPK2,STK4,HIF1A,EPHB2,PSEN1
bone remodeling	GO:0046849	0.00224951	2.64791	93	6	MC4R,HTR1B,CTSK,CSF1R,S1PR1,ADRB2
detection of mechanical stimulus involved in sensory perception of pain	GO:0050966	0.00227106	2.64377	15	3	TNF,BACE1,FYN
positive regulation of phospholipid metabolic process	GO:1903727	0.00227106	2.64377	15	3	PRKCD,HTR2C,HTR2B
response to epinephrine	GO:0071871	0.00227106	2.64377	15	3	PDE4B,ABL1,PDE4D
positive regulation of vascular endothelial growth factor receptor signaling pathway	GO:0030949	0.00227106	2.64377	15	3	PRKD2,HIF1A,PRKCB
regulation of nucleotide-binding domain, leucine rich repeat containing receptor signaling pathway	GO:0070424	0.00227106	2.64377	15	3	BIRC2,XIAP,BIRC3
positive regulation of endothelial cell chemotaxis	GO:2001028	0.00227106	2.64377	15	3	PRKD2,FGFR1,PRKD1
nucleotide catabolic process	GO:0009166	0.00228469	2.64117	170	8	PRKAA2,PDE10A,PDE4B,PRKAA1,PDE7A,HIF1A,PSEN1,PDE4D
T cell differentiation	GO:0030217	0.0023084	2.63669	308	11	JAK3,SHH,PIK3CD,ABL1,HLA-DRB1,CTSL,TGFBR2,ADAM17,RIPK3,CDK6,CCR2
positive regulation of ATP metabolic process	GO:1903580	0.00232885	2.63286	35	4	PRKAA2,PRKAA1,HIF1A,PSEN1
regulation of protein targeting to membrane	GO:0090313	0.00232885	2.63286	35	4	CDK5,CDK5R1,FYN,AKT2
regulation of glycogen metabolic process	GO:0070873	0.00232885	2.63286	35	4	PHKG2,GSK3A,GSK3B,AKT2
negative regulation of response to wounding	GO:1903035	0.00235792	2.62747	94	6	PDGFRA,PRKCD,TNF,EPHA4,FAP,F2
sensory system development	GO:0048880	0.00236758	2.6257	412	13	SHH,P2RY12,FLT1,PDGFRA,TGFBR2,TGFBR1,HIPK2,PRKCI,PDGFRB,HIF1A,HDAC1,EPHB2,PSEN1
cytokine production involved in inflammatory response	GO:0002534	0.00238013	2.6234	62	5	NOS2,TNF,HIF1A,EPHB2,F2
regulation of cytokine production involved in inflammatory response	GO:1900015	0.00238013	2.6234	62	5	NOS2,TNF,HIF1A,EPHB2,F2
negative regulation of epithelial cell apoptotic process	GO:1904036	0.00238013	2.6234	62	5	PRKAA2,ABL1,TERT,PRKAA1,IGF1R
DNA damage checkpoint signaling	GO:0000077	0.00238799	2.62197	131	7	CDK2,CHEK1,CDK1,BRD4,PLK3,MDM2,CCND1
response to organophosphorus	GO:0046683	0.00238799	2.62197	131	7	TLR7,PIK3CG,BIRC2,P2RY12,KDM1A,CARM1,PDE4D
regulation of synaptic plasticity	GO:0048167	0.00239619	2.62048	215	9	MAPK1,DRD1,CDK5,ABL1,NCSTN,EPHA4,GSK3B,EPHB2,PSEN1
cell-cell adhesion	GO:0098609	0.00244921	2.61097	946	22	ELANE,JAK3,PIK3CG,SHH,P2RY12,ABL2,FER,YES1,PDGFRA,PIK3CA,METAP1,ABL1,PRKCD,HLA-DRB1,IRAK1,TGFBR2,CDK5R1,TNF,FYN,STK10,CCR2,PSEN1
cell junction organization	GO:0034330	0.0024558	2.60981	759	19	DRD1,CDK5,ROCK2,FER,PKN2,IKBKB,ABL1,CDK5R1,TNF,TGFBR1,EPHA4,PRKCI,GHSR,IGF1R,CSF1R,FYN,EPHB2,DAPK3,PSEN1
regulation of chemokine production	GO:0032642	0.00247003	2.6073	95	6	TLR7,ELANE,TNF,CSF1R,ADAM17,HIF1A
chemokine production	GO:0032602	0.00247003	2.6073	95	6	TLR7,ELANE,TNF,CSF1R,ADAM17,HIF1A
positive regulation of leukocyte chemotaxis	GO:0002690	0.00247003	2.6073	95	6	MAPK1,CCR1,CSF1R,ADAM17,DAPK2,CCR2
regulation of interleukin-2 production	GO:0032663	0.00253568	2.59591	63	5	PRKD2,PDE4B,ABL1,CCR2,PDE4D
vascular associated smooth muscle cell proliferation	GO:1990874	0.00253568	2.59591	63	5	HTR1B,ERN1,TERT,TNF,MDM2
positive regulation of tyrosine phosphorylation of STAT protein	GO:0042531	0.00253568	2.59591	63	5	FLT3,FGFR3,TNF,CSF1R,FYN
negative regulation of nuclear division	GO:0051784	0.00253568	2.59591	63	5	RPS6KA2,CHEK1,AURKB,CCNB1,INCENP
interleukin-2 production	GO:0032623	0.00253568	2.59591	63	5	PRKD2,PDE4B,ABL1,CCR2,PDE4D
regulation of amyloid-beta formation	GO:1902003	0.00254301	2.59465	36	4	ROCK2,TNF,EPHA4,GSK3A
glandular epithelial cell development	GO:0002068	0.00254301	2.59465	36	4	GSK3A,GSK3B,HIF1A,CDK6
nucleobase-containing compound catabolic process	GO:0034655	0.00254301	2.59465	526	15	MAPKAPK2,PRKAA2,PDE10A,ROCK2,PDE4B,PRKCD,ERN1,PRKAA1,IKBKE,PDE7A,GSK3A,NPM1,HIF1A,PSEN1,PDE4D
regulation of protein export from nucleus	GO:0046825	0.00254301	2.59465	36	4	CDK5,PRKD1,MDM2,GSK3B
positive regulation of cyclin-dependent protein serine/threonine kinase activity	GO:0045737	0.00254301	2.59465	36	4	CCND2,CCND3,ADAM17,CCND1
regulation of phospholipid metabolic process	GO:1903725	0.00254301	2.59465	36	4	IDH1,PRKCD,HTR2C,HTR2B
positive regulation of T cell migration	GO:2000406	0.00254301	2.59465	36	4	ABL2,ABL1,ADAM17,CCR2
negative regulation of insulin receptor signaling pathway	GO:0046627	0.00254301	2.59465	36	4	PRKCD,PRKAA1,GSK3A,PRKCB
regulation of microtubule-based process	GO:0032886	0.00256285	2.59128	264	10	PRKAA2,MARK2,ROCK2,PLK4,ABL1,PRKAA1,CDK5R1,AURKA,NPM1,GSK3B
mitotic spindle organization	GO:0007052	0.00256761	2.59047	133	7	TNKS,AURKC,AURKB,CCNB1,INCENP,AURKA,PLK3
spindle assembly	GO:0051225	0.00256761	2.59047	133	7	TNKS,AURKC,AURKB,INCENP,CCNB2,AURKA,HDAC3
regulation of cysteine-type endopeptidase activity	GO:2000116	0.00259039	2.58663	174	8	BIRC2,XIAP,RPS6KA3,DAPK1,TNF,BIRC3,FYN,RPS6KA1
regulation of protein secretion	GO:0050708	0.00263034	2.57999	265	10	EPHA5,PRKCE,NOS2,HLA-DRB1,TNF,GHSR,CHRM3,HIF1A,PRKCB,F2
regulation of protein catabolic process	GO:0042176	0.00263247	2.57964	365	12	CDK2,SHH,HSP90AA1,NOS2,TNF,AURKA,GSK3A,PLK3,MDM2,FYN,GSK3B,PSEN1
positive regulation of nitric-oxide synthase activity	GO:0051000	0.00267675	2.57239	16	3	TERT,HTR2B,HIF1A
regulation of calcium ion transmembrane transport via high voltage-gated calcium channel	GO:1902514	0.00267675	2.57239	16	3	PDE4B,NOS1,PDE4D
response to caffeine	GO:0031000	0.00267675	2.57239	16	3	CHEK1,SLC8A1,PRKAA1
regulation of Golgi organization	GO:1903358	0.00267675	2.57239	16	3	MAPK1,MAP2K1,MAP2K2
respiratory burst involved in defense response	GO:0002679	0.00267675	2.57239	16	3	PIK3CG,PIK3CD,HCK
negative regulation of amino acid transport	GO:0051956	0.00267675	2.57239	16	3	HRH3,HTR1B,TNF
polysaccharide biosynthetic process	GO:0000271	0.00267848	2.57211	64	5	PHKG2,GSK3A,GSK3B,PHKG1,AKT2
positive regulation of interleukin-8 production	GO:0032757	0.00267848	2.57211	64	5	PRKD2,TLR7,ELANE,NOS2,TNF
mesenchyme development	GO:0060485	0.0027538	2.56007	316	11	MAPK1,FGFR1,SHH,ROCK2,HTR2B,TGFBR2,TGFBR1,EPHA4,MDM2,GSK3B,HIF1A
regulation of lipid biosynthetic process	GO:0046890	0.00276558	2.55821	176	8	IDH1,PRKCD,HTR2C,PRKAA1,HTR2B,AVPR1A,TNF,IGF1R
positive regulation of cation transmembrane transport	GO:1904064	0.00277259	2.55711	135	7	DRD1,BDKRB1,ABL1,NOS1,CTSS,KCNH2,F2
platelet activation	GO:0030168	0.00277259	2.55711	135	7	PIK3CG,P2RY12,PDGFRA,PIK3CA,METAP1,PRKCD,F2
negative regulation of cellular response to insulin stimulus	GO:1900077	0.0027821	2.55563	37	4	PRKCD,PRKAA1,GSK3A,PRKCB
regulation of monooxygenase activity	GO:0032768	0.0027821	2.55563	37	4	TERT,HTR2B,TNF,HIF1A
myeloid cell activation involved in immune response	GO:0002275	0.00283382	2.54763	98	6	PIK3CG,FER,PRKCE,PIK3CD,TNF,CCR2
regulation of cell-cell adhesion	GO:0022407	0.00286325	2.54314	477	14	ELANE,JAK3,SHH,ABL2,YES1,PIK3CA,ABL1,PRKCD,HLA-DRB1,IRAK1,TGFBR2,TNF,FYN,CCR2
regulation of cellular response to growth factor stimulus	GO:0090287	0.00288217	2.54028	318	11	PRKD2,FGFR1,PRMT1,XIAP,ABL1,HIPK2,ADAM17,HIF1A,HDAC1,PRKCB,DSTYK
positive regulation of centrosome duplication	GO:0010825	0.00290413	2.53698	4	2	ROCK2,NPM1
replication fork reversal	GO:0071932	0.00290413	2.53698	4	2	CARM1,PARP1
spindle assembly involved in female meiosis I	GO:0007057	0.00290413	2.53698	4	2	CCNB2,AURKA
B-1 B cell homeostasis	GO:0001922	0.00290413	2.53698	4	2	ABL1,HIF1A
prostate gland morphogenetic growth	GO:0060737	0.00290413	2.53698	4	2	ESR1,SHH
positive regulation of establishment of T cell polarity	GO:1903905	0.00290413	2.53698	4	2	ABL2,ABL1
protein localization to lipid droplet	GO:1990044	0.00290413	2.53698	4	2	PRKAA2,PRKAA1
positive regulation of mitochondrial ATP synthesis coupled electron transport	GO:1905448	0.00290413	2.53698	4	2	CCNB1,CDK1
positive regulation of epithelial to mesenchymal transition involved in endocardial cushion formation	GO:1905007	0.00290413	2.53698	4	2	TGFBR2,TGFBR1
positive regulation of NMDA glutamate receptor activity	GO:1904783	0.00290413	2.53698	4	2	EPHB2,CCR2
regulation of epithelial to mesenchymal transition involved in endocardial cushion formation	GO:1905005	0.00290413	2.53698	4	2	TGFBR2,TGFBR1
cellular response to estradiol stimulus	GO:0071392	0.00302523	2.51924	38	4	ESR2,ESR1,CCNA2,IGF1R
antigen processing and presentation of exogenous peptide antigen	GO:0002478	0.00302523	2.51924	38	4	IKBKB,HLA-DRB1,CTSL,CTSS
positive regulation of reactive oxygen species metabolic process	GO:2000379	0.00302523	2.51924	66	5	PRKCD,TGFBR2,PDGFRB,RIPK3,F2
positive regulation of purine nucleotide metabolic process	GO:1900544	0.00302523	2.51924	38	4	PRKAA2,PRKAA1,HIF1A,PSEN1
spleen development	GO:0048536	0.00302523	2.51924	38	4	ABL1,PKN1,ADAM17,RIPK3
nucleoside phosphate catabolic process	GO:1901292	0.00302523	2.51924	179	8	PRKAA2,PDE10A,PDE4B,PRKAA1,PDE7A,HIF1A,PSEN1,PDE4D
regulation of glial cell proliferation	GO:0060251	0.00302523	2.51924	38	4	SHH,CHRM1,TNF,PRKCI
positive regulation of DNA replication	GO:0045740	0.00302523	2.51924	38	4	CDK2,FGFR1,CDK1,MAP2K4
regulation of systemic arterial blood pressure by hormone	GO:0001990	0.00302523	2.51924	38	4	RPS6KA2,AVPR2,AVPR1A,AVPR1B
positive regulation of nucleotide metabolic process	GO:0045981	0.00302523	2.51924	38	4	PRKAA2,PRKAA1,HIF1A,PSEN1
anatomical structure maturation	GO:0071695	0.00302696	2.51899	271	10	RPS6KA2,FGFR1,FGFR3,MAP3K13,L3MBTL3,KDM1A,CDK5R1,AURKA,S1PR1,HIF1A
centrosome cycle	GO:0007098	0.00308928	2.51014	138	7	CDK2,CHEK1,ROCK2,PLK4,CDK1,AURKA,NPM1
regulation of endothelial cell development	GO:1901550	0.00312132	2.50566	17	3	ROCK2,IKBKB,TNF
regulation of establishment of endothelial barrier	GO:1903140	0.00312132	2.50566	17	3	ROCK2,IKBKB,TNF
response to macrophage colony-stimulating factor	GO:0036005	0.00312132	2.50566	17	3	FER,TNF,CSF1R
peptidyl-tyrosine autophosphorylation	GO:0038083	0.00312132	2.50566	17	3	ABL1,ALK,IGF1R
heat generation	GO:0031649	0.00312132	2.50566	17	3	ADRB1,TNF,ADRB2
positive regulation of telomere capping	GO:1904355	0.00312132	2.50566	17	3	TNKS,MAPK1,AURKB
negative regulation of nervous system process	GO:0031645	0.00312132	2.50566	17	3	AVPR1A,TNF,CTSC
negative regulation of proteolysis involved in protein catabolic process	GO:1903051	0.00320253	2.49451	67	5	SHH,PRMT6,EPHA4,HIPK2,PSEN1
positive regulation of cold-induced thermogenesis	GO:0120162	0.00323441	2.4902	101	6	ADRB1,KDM1A,IGF1R,CCR2,HDAC3,ADRB2
cellular response to extracellular stimulus	GO:0031668	0.00326497	2.48612	274	10	MAPK1,PRKAA2,NUAK1,PRKAA1,AVPR1A,CTSK,PRKD1,PIM1,IGF1R,MDM2
positive regulation of cyclin-dependent protein kinase activity	GO:1904031	0.00330131	2.48131	39	4	CCND2,CCND3,ADAM17,CCND1
response to angiotensin	GO:1990776	0.00330131	2.48131	39	4	ROCK2,PRKCD,PRKD1,IGF1R
negative regulation of dephosphorylation	GO:0035305	0.00330131	2.48131	39	4	ROCK2,IKBKB,TNF,GSK3B
response to antibiotic	GO:0046677	0.00330131	2.48131	39	4	HSP90AA1,KDM1A,AOC3,MDM2
regulated exocytosis	GO:0045055	0.00331522	2.47949	227	9	PIK3CG,CDK5,FER,PIK3CD,HTR1B,HCK,PRKCB,CCR2,PSEN1
DNA integrity checkpoint signaling	GO:0031570	0.00332163	2.47865	140	7	CDK2,CHEK1,CDK1,BRD4,PLK3,MDM2,CCND1
macroautophagy	GO:0016236	0.00333838	2.47646	325	11	PRKAA2,CAPN1,CDK5,PIM2,PIK3CA,ERN1,CDK5R1,HIF1A,EPHB2,PSEN1,ADRB2
cellular response to tumor necrosis factor	GO:0071356	0.00341207	2.46698	228	9	MAPK1,MAPKAPK2,BIRC2,XIAP,IKBKB,CTSK,TNF,BIRC3,ADAM17
response to acid chemical	GO:0001101	0.00345589	2.46144	141	7	PDGFRA,PIK3CA,AVPR1A,TNF,GHSR,IGF1R,FYN
regulation of Wnt signaling pathway	GO:0030111	0.00350147	2.45575	327	11	TNKS,SHH,XIAP,ABL1,TERT,GSK3A,STK4,GSK3B,HDAC1,DAPK3,PSEN1
dendrite morphogenesis	GO:0048813	0.00359429	2.44439	142	7	CDK5,CDK5R1,EPHA4,TNIK,FYN,GSK3B,EPHB2
regulation of muscle cell differentiation	GO:0051147	0.00359429	2.44439	142	7	MAPK11,SHH,CDK9,PRKD1,GSK3A,MDM2,HDAC3
regulation of blood coagulation	GO:0030193	0.00361212	2.44224	69	5	PDGFRA,PRKCD,FAP,EPHB2,F2
extrinsic apoptotic signaling pathway in absence of ligand	GO:0097192	0.00361212	2.44224	69	5	FGFR1,TERT,TNF,GSK3A,GSK3B
bone resorption	GO:0045453	0.00361212	2.44224	69	5	MC4R,CTSK,CSF1R,S1PR1,ADRB2
myeloid cell apoptotic process	GO:0033028	0.00361212	2.44224	40	4	PIK3CD,CTSL,GHSR,ADAM17
calcium ion transmembrane transport via high voltage-gated calcium channel	GO:0061577	0.00364204	2.43866	18	3	PDE4B,NOS1,PDE4D
negative regulation of glucose transmembrane transport	GO:0010829	0.00364204	2.43866	18	3	TNF,GSK3A,PRKCB
cellular response to prostaglandin E stimulus	GO:0071380	0.00364204	2.43866	18	3	PRKAA2,PRKCE,PRKAA1
positive regulation of vascular endothelial cell proliferation	GO:1905564	0.00364204	2.43866	18	3	FGFR1,GHSR,ADAM17
regulation of phospholipid biosynthetic process	GO:0071071	0.00364204	2.43866	18	3	IDH1,HTR2C,HTR2B
negative regulation of platelet activation	GO:0010544	0.00364204	2.43866	18	3	PDGFRA,PRKCD,F2
regulation of early endosome to late endosome transport	GO:2000641	0.00364204	2.43866	18	3	MAPK1,MAP2K1,MAP2K2
cellular component organization or biogenesis	GO:0071840	0.00367181	2.43512	8361	113	EPHA5,EPHA6,RPS6KA2,TNKS,CDK2,MAPK1,PRMT8,CHEK1,SIGMAR1,PRKAA2,SMYD3,ELANE,CCNA1,AURKC,ESR2,MAP2K1,FGFR1,ESR1,AURKB,MAP3K13,PRMT1,DRD1,MARK2,SHH,CDK5,PAK5,ROCK2,BIRC2,P2RY12,ABL2,PRMT6,FER,PAK6,PRKCE,CCNE2,PIM2,PKN2,SRPK1,OPRD1,PDGFRA,MAP2K2,IKBKB,CCNB1,HSP90AA1,L3MBTL3,AAK1,PLK4,INCENP,CDK1,BDKRB1,CCNB2,RPS6KA3,PIK3CA,BRD4,KDM1A,CCNE1,ABL1,PRKCD,CARM1,HLA-DRB1,CTSL,TERT,PKN1,CDK9,PRKAA1,IKBKE,PS…
mitotic nuclear division	GO:0140014	0.00367281	2.435	279	10	CHEK1,AURKC,AURKB,CCNB1,INCENP,CDK1,TNF,AURKA,PDGFRB,DAPK3
negative regulation of cell development	GO:0010721	0.00367281	2.435	279	10	JAK3,SHH,CDK5,TNF,GSK3A,GSK3B,EPHB2,CDK6,F2,PSEN1
chordate embryonic development	GO:0043009	0.00382848	2.41697	670	17	MAPK1,CHEK1,MAP2K1,FGFR1,PRMT1,SHH,PDGFRA,CCNB1,PLK4,CCNB2,ABL1,TGFBR2,TGFBR1,STK4,HIF1A,PSEN1,HDAC3
regulation of cytoplasmic pattern recognition receptor signaling pathway	GO:0039531	0.00387694	2.41151	105	6	AURKB,BIRC2,XIAP,BIRC3,PRKD1,PARP1
negative regulation of transcription by RNA polymerase II	GO:0000122	0.00388642	2.41045	986	22	CDK2,ELANE,ESR2,FGFR1,ESR1,AURKB,CCND3,SHH,FRK,PRMT6,KDM1A,CCNE1,TNF,HIPK2,PLK3,MDM2,PARP1,HDAC1,CDK6,CCND1,PSEN1,HDAC3
regulation of cell cycle G1/S phase transition	GO:1902806	0.00388642	2.41045	187	8	CDK2,CCND2,TERT,PLK3,MDM2,ADAM17,CCND1,WEE1
cyclic purine nucleotide metabolic process	GO:0052652	0.00390324	2.40858	41	4	PDE10A,PDE4B,PDE7A,PDE4D
positive regulation of G1/S transition of mitotic cell cycle	GO:1900087	0.00390324	2.40858	41	4	CCND2,TERT,MDM2,ADAM17
amyloid fibril formation	GO:1990000	0.00390324	2.40858	41	4	MDM2,BACE1,RIPK3,PSEN1
regulation of T cell apoptotic process	GO:0070232	0.00390324	2.40858	41	4	PRKD2,JAK3,RIPK3,HIF1A
developmental cell growth	GO:0048588	0.00390324	2.40858	233	9	MAP3K13,CDK5,PAK6,ABL1,TGFBR2,AURKA,GSK3A,GSK3B,MAP2K4
phagocytosis	GO:0006909	0.00401037	2.39682	234	9	ELANE,PRKCE,YES1,PIK3CA,ABL1,PRKCD,HCK,FYN,CCR2
negative regulation of RNA metabolic process	GO:0051253	0.00401851	2.39594	1463	29	CDK2,MAPKAPK2,ELANE,ESR2,FGFR1,ESR1,AURKB,CCND3,SHH,CDK5,FRK,PRMT6,L3MBTL3,KDM1A,CCNE1,IKBKE,CDK5R1,TNF,HIPK2,PLK3,NPM1,MDM2,PARP1,HIF1A,HDAC1,CDK6,CCND1,PSEN1,HDAC3
telomere maintenance via telomerase	GO:0007004	0.00402615	2.39511	71	5	TNKS,MAPK1,AURKB,HSP90AA1,TERT
signal transduction in absence of ligand	GO:0038034	0.00402615	2.39511	71	5	FGFR1,TERT,TNF,GSK3A,GSK3B
regulation of hemostasis	GO:1900046	0.00402615	2.39511	71	5	PDGFRA,PRKCD,FAP,EPHB2,F2
nitric oxide biosynthetic process	GO:0006809	0.00402615	2.39511	71	5	ROCK2,HSP90AA1,NOS2,NOS1,TNF
lamellipodium assembly	GO:0030032	0.00402615	2.39511	71	5	P2RY12,FER,HSP90AA1,PIK3CA,S1PR1
negative regulation of wound healing	GO:0061045	0.00402615	2.39511	71	5	PDGFRA,PRKCD,TNF,FAP,F2
positive regulation of chemokine production	GO:0032722	0.00402615	2.39511	71	5	TLR7,TNF,CSF1R,ADAM17,HIF1A
response to hydroperoxide	GO:0033194	0.00421656	2.37504	19	3	DAPK1,PRKCD,PRKD1
positive regulation of protein export from nucleus	GO:0046827	0.00421656	2.37504	19	3	PRKD1,MDM2,GSK3B
cyclic nucleotide metabolic process	GO:0009187	0.00423005	2.37365	42	4	PDE10A,PDE4B,PDE7A,PDE4D
regulation of polysaccharide metabolic process	GO:0032881	0.00423005	2.37365	42	4	PHKG2,GSK3A,GSK3B,AKT2
astrocyte development	GO:0014002	0.00423005	2.37365	42	4	DRD1,TNF,CDK6,PSEN1
regulation of amyloid precursor protein catabolic process	GO:1902991	0.00423005	2.37365	42	4	ROCK2,TNF,EPHA4,GSK3A
amide metabolic process	GO:0043603	0.00425807	2.37079	1194	25	LTA4H,PSENEN,ELANE,IDH1,PRMT1,ROCK2,APH1B,RPS6KA3,DAPK1,METAP1,PRKCD,CTSL,NCSTN,PRKAA1,PSEN2,TNF,APH1A,EPHA4,GSK3A,NPM1,BACE1,DAPK3,AKT2,RPS6KA1,PSEN1
ovulation cycle	GO:0042698	0.00426371	2.37021	72	5	MAP2K6,CA12,ESR1,PDGFRA,IGF1R
organic hydroxy compound transport	GO:0015850	0.00434016	2.36249	286	10	GRK2,HRH3,DRD1,SHH,MAOB,HTR1B,NOS1,PRKAA1,GHSR,PRKCB
telomere organization	GO:0032200	0.00437264	2.35926	191	8	TNKS,MAPK1,AURKB,CCNE2,HSP90AA1,CCNE1,TERT,PARP1
autosome genomic imprinting	GO:0141068	0.0044557	2.35108	5	2	PIK3CA,GSK3A
positive regulation of TOR signaling	GO:0032008	0.0044557	2.35108	73	5	PIK3CA,HTR6,F10,PIM1,HDAC3
regulation of phosphatidylinositol biosynthetic process	GO:0010511	0.0044557	2.35108	5	2	HTR2C,HTR2B
epithelial cell proliferation involved in salivary gland morphogenesis	GO:0060664	0.0044557	2.35108	5	2	SHH,TNF
regulation of glycogen (starch) synthase activity	GO:2000465	0.0044557	2.35108	5	2	GSK3A,GSK3B
cellular response to temperature stimulus	GO:0071502	0.0044557	2.35108	5	2	HTR1B,HTR2B
positive regulation of endothelial cell chemotaxis by VEGF-activated vascular endothelial growth factor receptor signaling pathway	GO:0038033	0.0044557	2.35108	5	2	PRKD2,PRKD1
platelet aggregation	GO:0070527	0.0044557	2.35108	73	5	PIK3CG,P2RY12,PDGFRA,METAP1,PRKCD
positive regulation of type I interferon production	GO:0032481	0.0044557	2.35108	73	5	TLR7,XIAP,HSP90AA1,IRAK1,IKBKE
positive regulation of adenylate cyclase-activating G protein-coupled receptor signaling pathway	GO:0106071	0.0044557	2.35108	5	2	NOS1,GSK3A
RNA-templated DNA biosynthetic process	GO:0006278	0.0044557	2.35108	73	5	TNKS,MAPK1,AURKB,HSP90AA1,TERT
cell-cell junction disassembly	GO:0150147	0.0044557	2.35108	5	2	FER,TGFBR1
regulation of ATP metabolic process	GO:1903578	0.0044557	2.35108	73	5	PRKAA2,PRKAA1,PARP1,HIF1A,PSEN1
cellular response to xenobiotic stimulus	GO:0071466	0.0044557	2.35108	192	8	PRKAA2,PDE4B,HTR1B,NOS2,NOS1,PRKAA1,CYP26A1,KCNH2
regulation of bile acid secretion	GO:0120188	0.0044557	2.35108	5	2	PRKAA1,TNF
glycogen metabolic process	GO:0005977	0.0044557	2.35108	73	5	PHKG2,GSK3A,GSK3B,PHKG1,AKT2
negative regulation of cell projection organization	GO:0031345	0.0044557	2.35108	192	8	CDK5,PRKCD,CARM1,EPHA4,MDM2,FYN,EPHB2,PSEN1
angiogenesis involved in coronary vascular morphogenesis	GO:0060978	0.0044557	2.35108	5	2	TGFBR1,PDGFRB
response to estrogen	GO:0043627	0.0044557	2.35108	73	5	ESR2,ESR1,HSP90AA1,PRKAA1,MDM2
positive regulation of the force of heart contraction	GO:0098735	0.0044557	2.35108	5	2	SLC8A1,NOS1
positive regulation of macrophage proliferation	GO:0120041	0.0044557	2.35108	5	2	MAPK1,CSF1R
negative regulation of G1/S transition of mitotic cell cycle	GO:2000134	0.0044557	2.35108	73	5	CDK2,PLK3,MDM2,CCND1,WEE1
regulation of proteasomal protein catabolic process	GO:0061136	0.0044557	2.35108	192	8	CDK2,SHH,AURKA,GSK3A,PLK3,MDM2,GSK3B,PSEN1
response to cold	GO:0009409	0.00451659	2.34519	43	4	ADRB1,HSP90AA1,PRKAA1,ADRB2
regulation of dendritic spine morphogenesis	GO:0061001	0.00451659	2.34519	43	4	CDK5,CDK5R1,EPHA4,EPHB2
protein deacetylation	GO:0006476	0.00451659	2.34519	43	4	PRKAA2,PRKAA1,HDAC1,HDAC3
positive regulation of release of sequestered calcium ion into cytosol	GO:0051281	0.00451659	2.34519	43	4	DRD1,BDKRB1,ABL1,F2
response to dexamethasone	GO:0071548	0.00451659	2.34519	43	4	SMYD3,PIK3CA,GHSR,IGF1R
negative regulation of intrinsic apoptotic signaling pathway	GO:2001243	0.00451935	2.34492	109	6	KDM1A,MDM2,FYN,BDKRB2,HIF1A,HDAC1
nitrogen compound transport	GO:0071705	0.00464303	2.3332	1911	35	EPHA5,GRK2,TNKS,MC4R,HRH3,DRD1,SHH,CDK5,PRKCE,MAOB,HSP90AA1,HTR1B,CDK1,NOS2,PRKCD,CHRM1,HTR2C,HLA-DRB1,NOS1,TGFBR2,AVPR1A,TNF,PRKD1,GHSR,PLK3,NPM1,MDM2,STK4,CHRM3,GSK3B,HIF1A,PRKCB,F2,PSEN1,HDAC3
meiotic cell cycle	GO:0051321	0.00470153	2.32776	290	10	RPS6KA2,CDK2,CCNB3,CCNA1,AURKC,CCNE2,INCENP,CCNB2,CCNE1,AURKA
regulation of tyrosine phosphorylation of STAT protein	GO:0042509	0.00470153	2.32776	74	5	FLT3,FGFR3,TNF,CSF1R,FYN
regulation of intracellular steroid hormone receptor signaling pathway	GO:0033143	0.00470153	2.32776	74	5	KDM1A,CARM1,PKN1,PARP1,HDAC1
negative regulation of transferase activity	GO:0051348	0.00471168	2.32682	194	8	SLC8A1,ABL1,PRKCD,GSK3A,NPM1,GSK3B,EPHB2,HIPK3
axonal fasciculation	GO:0007413	0.00475137	2.32318	20	3	CDK5R1,EPHA4,EPHB2
neuron projection fasciculation	GO:0106030	0.00475137	2.32318	20	3	CDK5R1,EPHA4,EPHB2
grooming behavior	GO:0007625	0.00475137	2.32318	20	3	MC4R,DRD1,AVPR1A
cellular response to estrogen stimulus	GO:0071391	0.00475137	2.32318	20	3	ESR2,ESR1,MDM2
cellular process	GO:0009987	0.00475137	2.32318	19708	221	PRKD2,EPHA5,GRK2,EPHA6,LTA4H,RPS6KA2,TNKS,CDK2,PSENEN,MAPK1,CCNB3,HTR1D,PRMT8,CHEK1,CCND2,MAP2K6,CCR1,UTS2R,TLR7,PRCP,MAPKAPK2,SIGMAR1,PRKAA2,STK17B,MC4R,SMYD3,MAPK11,ELANE,PDE10A,CCNA1,AURKC,FLT3,ESR2,JAK3,MAP2K1,HRH3,CA12,FGFR1,ESR1,AURKB,IDH1,FGFR3,CCND3,MAP3K13,PRMT1,PIK3CG,CAPN1,DRD1,MARK2,SBK1,SHH,CDK5,FRK,PHKG2,PAK5,ROCK2,GNRHR,BIRC2,P2RY12,ABL2,PRMT6,FLT1,FER,MCHR1,STK16,PAK6,PRKCE,ADRB1,…
retina vasculature development in camera-type eye	GO:0061298	0.00475137	2.32318	20	3	PDGFRA,PDGFRB,HIF1A
connective tissue development	GO:0061448	0.00479218	2.31947	291	10	FGFR1,FGFR3,PIK3CA,PRKAA1,TGFBR2,CTSK,TGFBR1,PDGFRB,PARP1,HIF1A
cellular nitrogen compound catabolic process	GO:0044270	0.00480008	2.31875	567	15	MAPKAPK2,PRKAA2,PDE10A,ROCK2,PDE4B,PRKCD,ERN1,PRKAA1,IKBKE,PDE7A,GSK3A,NPM1,HIF1A,PSEN1,PDE4D
regulation of pattern recognition receptor signaling pathway	GO:0062207	0.00482738	2.31629	151	7	ESR1,AURKB,BIRC2,XIAP,BIRC3,PRKD1,PARP1
regulation of cell size	GO:0008361	0.00483364	2.31573	195	8	MAP3K13,CDK5,HSP90AA1,KDM1A,ABL1,PRKD1,NPM1,GSK3B
hormone metabolic process	GO:0042445	0.00483592	2.31552	242	9	ESR1,SHH,PDGFRA,CTSL,CTSB,CTSK,IGF1R,CYP26A1,HIF1A
regulation of synapse organization	GO:0050807	0.00483592	2.31552	242	9	CDK5,ABL1,CDK5R1,TNF,EPHA4,GHSR,FYN,EPHB2,PSEN1
regulation of adenylate cyclase activity	GO:0045761	0.00484874	2.31437	44	4	DRD1,AVPR2,CCR2,ADRB2
regulation of macrophage migration	GO:1905521	0.00484874	2.31437	44	4	MAPK1,P2RY12,CSF1R,CCR2
lung epithelium development	GO:0060428	0.00484874	2.31437	44	4	LTA4H,MAP2K1,SHH,MAP2K2
positive regulation of lymphocyte migration	GO:2000403	0.00484874	2.31437	44	4	ABL2,ABL1,ADAM17,CCR2
heterocycle catabolic process	GO:0046700	0.00485259	2.31403	568	15	MAPKAPK2,PRKAA2,PDE10A,ROCK2,PDE4B,PRKCD,ERN1,PRKAA1,IKBKE,PDE7A,GSK3A,NPM1,HIF1A,PSEN1,PDE4D
synaptic transmission, glutamatergic	GO:0035249	0.00487908	2.31166	111	6	DRD1,CDK5,HTR1B,TNF,CCR2,PSEN1
positive regulation of proteasomal protein catabolic process	GO:1901800	0.00487908	2.31166	111	6	AURKA,GSK3A,PLK3,MDM2,GSK3B,PSEN1
glucan metabolic process	GO:0044042	0.00491861	2.30816	75	5	PHKG2,GSK3A,GSK3B,PHKG1,AKT2
establishment of protein localization	GO:0045184	0.0051254	2.29027	1924	35	EPHA5,TNKS,MC4R,SMYD3,DRD1,SHH,CDK5,PRKCE,HSP90AA1,CDK1,NOS2,PRKCD,CHRM1,HLA-DRB1,TERT,PRKAA1,CDK5R1,TNF,PRKD1,PRKCI,GHSR,GSK3A,PLK3,NPM1,MDM2,STK4,FYN,CHRM3,GSK3B,HIF1A,PRKCB,AKT2,F2,PSEN1,HDAC3
proteasome-mediated ubiquitin-dependent protein catabolic process	GO:0043161	0.00513112	2.28979	400	12	CDK2,SHH,BIRC2,PSMB5,AURKA,GSK3A,PLK3,MDM2,PSMB2,GSK3B,PSMB1,PSEN1
monoatomic ion transmembrane transport	GO:0034220	0.00517226	2.28632	1013	22	PIK3CG,DRD1,PRKCE,PDE4B,BDKRB1,SLC8A1,ABL1,HTR2C,NOS1,HTR2B,PSEN2,PRKD1,FYN,CTSS,CACNA1B,KCNH2,EPHB2,CCR2,F2,PSEN1,PDE4D,ADRB2
nitric oxide metabolic process	GO:0046209	0.00520483	2.28359	76	5	ROCK2,HSP90AA1,NOS2,NOS1,TNF
cellular response to nutrient levels	GO:0031669	0.00521391	2.28284	245	9	MAPK1,PRKAA2,NUAK1,PRKAA1,CTSK,PRKD1,PIM1,IGF1R,MDM2
regulation of cell morphogenesis	GO:0022604	0.00521391	2.28284	245	9	MAP3K13,MARK2,HCK,EPHA4,CSF1R,FYN,EPHB2,DAPK3,F2
postsynapse organization	GO:0099173	0.00526223	2.27883	198	8	CDK5,CDK5R1,EPHA4,GHSR,IGF1R,FYN,EPHB2,PSEN1
myelination	GO:0042552	0.0053272	2.2735	154	7	MAPK1,MAP2K1,MAP2K2,NCSTN,TNF,CTSC,AKT2
microtubule organizing center organization	GO:0031023	0.0053272	2.2735	154	7	CDK2,CHEK1,ROCK2,PLK4,CDK1,AURKA,NPM1
eye development	GO:0001654	0.0053272	2.2735	402	12	SHH,FLT1,PDGFRA,TGFBR2,TGFBR1,HIPK2,PRKCI,PDGFRB,HIF1A,HDAC1,EPHB2,PSEN1
regulation of endothelial cell chemotaxis	GO:2001026	0.00538064	2.26917	21	3	PRKD2,FGFR1,PRKD1
mammary gland alveolus development	GO:0060749	0.00538064	2.26917	21	3	ESR1,HIF1A,CCND1
mammary gland lobule development	GO:0061377	0.00538064	2.26917	21	3	ESR1,HIF1A,CCND1
regulation of mitotic cell cycle spindle assembly checkpoint	GO:0090266	0.00538064	2.26917	21	3	AURKB,CCNB1,INCENP
regulation of mitotic spindle checkpoint	GO:1903504	0.00538064	2.26917	21	3	AURKB,CCNB1,INCENP
activation of adenylate cyclase activity	GO:0007190	0.00538064	2.26917	21	3	DRD1,AVPR2,ADRB2
positive regulation of T cell activation	GO:0050870	0.0054601	2.2628	247	9	SHH,ABL2,YES1,PIK3CA,ABL1,HLA-DRB1,TGFBR2,FYN,CCR2
regulation of glial cell differentiation	GO:0045685	0.0054601	2.2628	77	5	SHH,CDK1,EPHA4,HDAC1,F2
reactive nitrogen species metabolic process	GO:2001057	0.0054601	2.2628	77	5	ROCK2,HSP90AA1,NOS2,NOS1,TNF
negative regulation of defense response	GO:0031348	0.0054601	2.2628	247	9	ELANE,AURKB,YES1,PRKCD,HLA-DRB1,HCK,GHSR,PARP1,FYN
regulation of extrinsic apoptotic signaling pathway	GO:2001236	0.00548633	2.26072	155	7	FGFR1,PAK5,TERT,TNF,TGFBR1,STK4,GSK3B
camera-type eye development	GO:0043010	0.00553175	2.25714	350	11	SHH,FLT1,PDGFRA,TGFBR2,TGFBR1,HIPK2,PDGFRB,HIF1A,HDAC1,EPHB2,PSEN1
cellular response to metal ion	GO:0071248	0.00554506	2.25609	200	8	MAPK1,PRKAA2,SHH,NCSTN,PRKAA1,GSK3A,BACE1,PARP1
positive regulation of organic acid transport	GO:0032892	0.00561078	2.25098	46	4	MAP2K6,AVPR1A,AVPR1B,PSEN1
regulation of cellular senescence	GO:2000772	0.00561078	2.25098	46	4	NUAK1,ABL1,TERT,CDK6
endolysosomal toll-like receptor signaling pathway	GO:0140894	0.00561078	2.25098	46	4	TLR7,IKBKB,IRAK1,TNF
ensheathment of neurons	GO:0007272	0.00566479	2.24682	156	7	MAPK1,MAP2K1,MAP2K2,NCSTN,TNF,CTSC,AKT2
axon ensheathment	GO:0008366	0.00566479	2.24682	156	7	MAPK1,MAP2K1,MAP2K2,NCSTN,TNF,CTSC,AKT2
regulation of synapse structure or activity	GO:0050803	0.00573112	2.24176	249	9	CDK5,ABL1,CDK5R1,TNF,EPHA4,GHSR,FYN,EPHB2,PSEN1
response to tumor necrosis factor	GO:0034612	0.00573112	2.24176	249	9	MAPK1,MAPKAPK2,BIRC2,XIAP,IKBKB,CTSK,TNF,BIRC3,ADAM17
negative regulation of cell population proliferation	GO:0008285	0.00573259	2.24165	701	17	RPS6KA2,MAPK11,MAP2K1,SHH,FLT1,PIM2,AVPR2,HLA-DRB1,PKN1,HPGDS,TNF,TGFBR1,CSF1R,NPM1,STK4,FAP,CDK6
cellular response to virus	GO:0098586	0.00573259	2.24165	78	5	TLR7,MAPK11,HSP90AA1,IKBKE,HIF1A
leukocyte activation involved in immune response	GO:0002366	0.00581633	2.23535	300	10	JAK3,PIK3CG,FER,PRKCE,PIK3CD,ABL1,HLA-DRB1,TNF,CCR2,PSEN1
regulation of plasma membrane bounded cell projection assembly	GO:0120032	0.00585954	2.23214	202	8	P2RY12,FER,HSP90AA1,PIK3CA,PRKCD,TGFBR1,GSK3B,EPHB2
carboxylic acid transport	GO:0046942	0.00586409	2.2318	353	11	MAP2K6,HRH3,HTR1B,NOS2,PRKAA1,AVPR1A,TNF,AVPR1B,BDKRB2,AKT2,PSEN1
regulation of canonical Wnt signaling pathway	GO:0060828	0.00586631	2.23163	250	9	TNKS,SHH,XIAP,GSK3A,STK4,GSK3B,HDAC1,DAPK3,PSEN1
monoatomic cation transmembrane transport	GO:0098655	0.00594678	2.22572	830	19	PIK3CG,DRD1,PRKCE,PDE4B,BDKRB1,SLC8A1,ABL1,HTR2C,NOS1,HTR2B,PSEN2,PRKD1,FYN,CTSS,CACNA1B,KCNH2,F2,PSEN1,PDE4D
organic acid transport	GO:0015849	0.00598386	2.22302	354	11	MAP2K6,HRH3,HTR1B,NOS2,PRKAA1,AVPR1A,TNF,AVPR1B,BDKRB2,AKT2,PSEN1
antigen processing and presentation of exogenous antigen	GO:0019884	0.00601807	2.22054	47	4	IKBKB,HLA-DRB1,CTSL,CTSS
regulation of telomerase activity	GO:0051972	0.00601807	2.22054	47	4	TNKS,MAPK1,AURKB,HSP90AA1
mammary gland morphogenesis	GO:0060443	0.00601807	2.22054	47	4	ESR1,CAPN1,TGFBR2,CSF1R
negative regulation of cell cycle G1/S phase transition	GO:1902807	0.00601892	2.22048	79	5	CDK2,PLK3,MDM2,CCND1,WEE1
DNA damage response, signal transduction by p53 class mediator	GO:0030330	0.00601892	2.22048	79	5	KDM1A,HIPK2,PLK3,NPM1,MDM2
regulation of cytokine-mediated signaling pathway	GO:0001959	0.00602597	2.21997	158	7	MAPKAPK2,XIAP,IKBKB,IRAK1,IKBKE,ADAM17,HIF1A
phosphatidylinositol-3-phosphate biosynthetic process	GO:0036092	0.00603109	2.2196	22	3	PIK3CG,PIK3CD,PIK3CA
regulation of spindle checkpoint	GO:0090231	0.00603109	2.2196	22	3	AURKB,CCNB1,INCENP
negative regulation of muscle contraction	GO:0045932	0.00603109	2.2196	22	3	GRK2,PIK3CG,ADRB2
regulation of bicellular tight junction assembly	GO:2000810	0.00603109	2.2196	22	3	ROCK2,IKBKB,TNF
regulation of attachment of spindle microtubules to kinetochore	GO:0051988	0.00603109	2.2196	22	3	AURKB,CCNB1,INCENP
branching involved in salivary gland morphogenesis	GO:0060445	0.00603109	2.2196	22	3	FGFR1,SHH,TNF
positive regulation of steroid biosynthetic process	GO:0010893	0.00603109	2.2196	22	3	PRKAA1,TNF,IGF1R
regulation of cell projection assembly	GO:0060491	0.00615317	2.2109	204	8	P2RY12,FER,HSP90AA1,PIK3CA,PRKCD,TGFBR1,GSK3B,EPHB2
response to estradiol	GO:0032355	0.00615317	2.2109	117	6	ESR2,ESR1,HTR5A,CCNA2,GHSR,IGF1R
regulation of establishment of T cell polarity	GO:1903903	0.00616433	2.21011	6	2	ABL2,ABL1
regulation of mitochondrial ATP synthesis coupled electron transport	GO:1905446	0.00616433	2.21011	6	2	CCNB1,CDK1
cellular response to water stimulus	GO:0071462	0.00616433	2.21011	6	2	PIK3CA,AVPR1A
neutrophil-mediated killing of gram-negative bacterium	GO:0070945	0.00616433	2.21011	6	2	ELANE,F2
glomerulus vasculature morphogenesis	GO:0072103	0.00616433	2.21011	6	2	PDGFRA,PDGFRB
glomerular capillary formation	GO:0072104	0.00616433	2.21011	6	2	PDGFRA,PDGFRB
glucosylceramide metabolic process	GO:0006678	0.00616433	2.21011	6	2	PRKCD,PRKAA1
positive regulation of protein localization to nucleolus	GO:1904751	0.00616433	2.21011	6	2	TERT,NPM1
regulation of T cell extravasation	GO:2000407	0.00616433	2.21011	6	2	RIPK3,CCR2
positive regulation of mesenchymal stem cell proliferation	GO:1902462	0.00616433	2.21011	6	2	CCNE1,TGFBR1
regulation of mesenchymal stem cell proliferation	GO:1902460	0.00616433	2.21011	6	2	CCNE1,TGFBR1
negative regulation of tubulin deacetylation	GO:1904428	0.00616433	2.21011	6	2	PRKAA2,PRKAA1
Golgi disassembly	GO:0090166	0.00616433	2.21011	6	2	CDK1,PLK3
positive regulation of necroptotic process	GO:0060545	0.00616433	2.21011	6	2	PARP1,RIPK3
protein poly-ADP-ribosylation	GO:0070212	0.00616433	2.21011	6	2	TNKS,PARP1
regulation of relaxation of cardiac muscle	GO:1901897	0.00616433	2.21011	6	2	PDE4B,PDE4D
regulation of the force of heart contraction by chemical signal	GO:0003057	0.00616433	2.21011	6	2	GRK2,ADRB1
positive regulation of peptidyl-lysine acetylation	GO:2000758	0.00616433	2.21011	6	2	PRKAA2,PRKAA1
negative regulation of cGMP-mediated signaling	GO:0010754	0.00616433	2.21011	6	2	PDE10A,PDE11A
regulation of macrophage proliferation	GO:0120040	0.00616433	2.21011	6	2	MAPK1,CSF1R
cell activation involved in immune response	GO:0002263	0.00623355	2.20526	304	10	JAK3,PIK3CG,FER,PRKCE,PIK3CD,ABL1,HLA-DRB1,TNF,CCR2,PSEN1
morphogenesis of a branching structure	GO:0001763	0.00624975	2.20414	205	8	FGFR1,ESR1,MAP3K13,SHH,ABL1,TGFBR2,TNF,STK4
icosanoid secretion	GO:0032309	0.00634653	2.19746	48	4	MAP2K6,NOS2,AVPR1B,BDKRB2
leukocyte adhesion to vascular endothelial cell	GO:0061756	0.00634653	2.19746	48	4	ELANE,IRAK1,TNF,CCR2
regulation of cell cycle checkpoint	GO:1901976	0.00634653	2.19746	48	4	AURKB,CCNB1,INCENP,BRD4
embryonic organ morphogenesis	GO:0048562	0.00636416	2.19626	305	10	MAPK1,FGFR1,SHH,PDGFRA,TGFBR2,TGFBR1,HIPK2,HIF1A,EPHB2,PSEN1
positive regulation of protein catabolic process	GO:0045732	0.00642179	2.19234	206	8	HSP90AA1,TNF,AURKA,GSK3A,PLK3,MDM2,GSK3B,PSEN1
tight junction organization	GO:0120193	0.00655192	2.18363	81	5	ROCK2,IKBKB,TNF,TGFBR1,EPHB2
regulation of establishment of cell polarity	GO:2000114	0.00670443	2.17364	23	3	ROCK2,ABL2,ABL1
regulation of heterochromatin formation	GO:0031445	0.00670443	2.17364	23	3	CDK2,L3MBTL3,KDM1A
ERBB2 signaling pathway	GO:0038128	0.00670443	2.17364	23	3	MAPK1,MAP2K1,MAP2K2
negative regulation of intrinsic apoptotic signaling pathway by p53 class mediator	GO:1902254	0.00670443	2.17364	23	3	KDM1A,MDM2,BDKRB2
cellular response to prostaglandin stimulus	GO:0071379	0.00670443	2.17364	23	3	PRKAA2,PRKCE,PRKAA1
regulation of protein acetylation	GO:1901983	0.00670443	2.17364	23	3	PRKAA2,PRKAA1,GSK3B
neutrophil homeostasis	GO:0001780	0.00670443	2.17364	23	3	PIK3CD,PDE4B,CCR2
regulation of heterochromatin organization	GO:0120261	0.00670443	2.17364	23	3	CDK2,L3MBTL3,KDM1A
regulation of lipid localization	GO:1905952	0.00672446	2.17234	162	7	MAP2K6,SHH,PRKCD,IKBKE,TNF,AVPR1B,AKT2
DNA-templated DNA replication	GO:0006261	0.00672446	2.17234	162	7	CDK2,FGFR1,CCNE2,CCNE1,CARM1,CDK9,PARP1
negative regulation of organelle organization	GO:0010639	0.00672446	2.17234	361	11	RPS6KA2,TNKS,CHEK1,AURKB,CCNB1,INCENP,PIK3CA,PRKCD,NPM1,PARP1,S1PR1
negative regulation of cell activation	GO:0050866	0.00674761	2.17085	208	8	JAK3,SHH,FER,PDGFRA,PRKCD,HLA-DRB1,PKN1,F2
axon regeneration	GO:0031103	0.00674761	2.17085	49	4	MAP2K1,MAP2K2,EPHA4,IGF1R
establishment of endothelial barrier	GO:0061028	0.00674761	2.17085	49	4	ROCK2,IKBKB,TNF,PDE4D
protein alkylation	GO:0008213	0.00674761	2.17085	49	4	PRMT8,PRMT1,PRMT6,CARM1
negative regulation of blood coagulation	GO:0030195	0.00674761	2.17085	49	4	PDGFRA,PRKCD,FAP,F2
protein methylation	GO:0006479	0.00674761	2.17085	49	4	PRMT8,PRMT1,PRMT6,CARM1
regulation of cellular respiration	GO:0043457	0.00674761	2.17085	49	4	PIK3CA,NOS2,TNF,HIF1A
negative regulation of cysteine-type endopeptidase activity involved in apoptotic process	GO:0043154	0.00674761	2.17085	49	4	XIAP,RPS6KA3,TNF,RPS6KA1
fear response	GO:0042596	0.00674761	2.17085	49	4	DRD1,ADRB1,HTR2C,EPHB2
cardiac muscle hypertrophy	GO:0003300	0.00681559	2.1665	82	5	ROCK2,HTR2B,GSK3A,PARP1,MAP2K4
leukocyte degranulation	GO:0043299	0.00681559	2.1665	82	5	PIK3CG,FER,PIK3CD,HCK,CCR2
negative regulation of inflammatory response	GO:0050728	0.00690497	2.16084	163	7	ELANE,YES1,PRKCD,HLA-DRB1,HCK,GHSR,FYN
regulation of hemopoiesis	GO:1903706	0.00690497	2.16084	418	12	CCR1,JAK3,PRMT1,SHH,PRMT6,ABL1,HLA-DRB1,TGFBR2,TNF,HIF1A,CDK6,CCR2
multicellular organism reproduction	GO:0032504	0.00709837	2.14884	978	21	RPS6KA2,MAP2K6,CCNA1,CA12,ESR1,DRD1,FER,SRPK1,PDGFRA,CCNB2,PIK3CA,CTSB,AVPR1A,HPGDS,BIRC3,TGFBR1,AURKA,GHSR,GSK3A,IGF1R,PARP1
positive regulation of cell growth	GO:0030307	0.00713717	2.14647	164	7	MAP3K13,RPS6KA3,AVPR1A,TGFBR1,ADAM17,F2,RPS6KA1
regulation of cyclase activity	GO:0031279	0.00723476	2.14058	50	4	DRD1,AVPR2,CCR2,ADRB2
negative regulation of hemostasis	GO:1900047	0.00723476	2.14058	50	4	PDGFRA,PRKCD,FAP,F2
protein secretion	GO:0009306	0.00739552	2.13103	366	11	EPHA5,MC4R,PRKCE,NOS2,HLA-DRB1,TNF,GHSR,CHRM3,HIF1A,PRKCB,F2
regulation of translation in response to stress	GO:0043555	0.00745586	2.1275	24	3	RPS6KA3,NPM1,RPS6KA1
response to salt stress	GO:0009651	0.00745586	2.1275	24	3	HSP90AA1,TNF,BDKRB2
type B pancreatic cell development	GO:0003323	0.00745586	2.1275	24	3	GSK3A,GSK3B,CDK6
embryonic hemopoiesis	GO:0035162	0.00745586	2.1275	24	3	TGFBR2,STK4,HIF1A
regulation of nitric-oxide synthase activity	GO:0050999	0.00745586	2.1275	24	3	TERT,HTR2B,HIF1A
dendritic cell chemotaxis	GO:0002407	0.00745586	2.1275	24	3	CCR1,PIK3CG,CCR2
negative regulation of cellular senescence	GO:2000773	0.00745586	2.1275	24	3	ABL1,TERT,CDK6
inflammatory cell apoptotic process	GO:0006925	0.00745586	2.1275	24	3	PIK3CD,CTSL,GHSR
ubiquitin-dependent protein catabolic process	GO:0006511	0.00747569	2.12635	599	15	CDK2,SHH,BIRC2,PRMT6,PSMB5,L3MBTL3,HIPK2,AURKA,GSK3A,PLK3,MDM2,PSMB2,GSK3B,PSMB1,PSEN1
regulation of interleukin-8 production	GO:0032677	0.00748963	2.12554	84	5	PRKD2,TLR7,ELANE,NOS2,TNF
interleukin-8 production	GO:0032637	0.00748963	2.12554	84	5	PRKD2,TLR7,ELANE,NOS2,TNF
establishment of protein localization to extracellular region	GO:0035592	0.00749397	2.12529	367	11	EPHA5,MC4R,PRKCE,NOS2,HLA-DRB1,TNF,GHSR,CHRM3,HIF1A,PRKCB,F2
positive regulation of amide metabolic process	GO:0034250	0.00755322	2.12187	166	7	PRMT1,ROCK2,PRKCD,TNF,EPHA4,GSK3A,NPM1
regulation of leukocyte chemotaxis	GO:0002688	0.00755322	2.12187	123	6	MAPK1,CCR1,CSF1R,ADAM17,DAPK2,CCR2
epithelial to mesenchymal transition	GO:0001837	0.00755322	2.12187	166	7	FGFR1,ROCK2,TGFBR2,TGFBR1,EPHA4,GSK3B,HIF1A
response to gamma radiation	GO:0010332	0.00768797	2.11419	51	4	KDM1A,PRKAA1,MDM2,PARP1
protein deacylation	GO:0035601	0.00768797	2.11419	51	4	PRKAA2,PRKAA1,HDAC1,HDAC3
androgen receptor signaling pathway	GO:0030521	0.00768797	2.11419	51	4	MAPK1,KDM1A,PKN1,HDAC1
regulation of transmembrane receptor protein serine/threonine kinase signaling pathway	GO:0090092	0.00777502	2.1093	263	9	PRMT1,XIAP,ABL1,TGFBR2,TGFBR1,HIPK2,ADAM17,PARP1,HDAC1
chromosome segregation	GO:0007059	0.00778341	2.10883	425	12	TNKS,AURKC,AURKB,CCNE2,SRPK1,CCNB1,INCENP,CDK1,CCNB2,CCNE1,AURKA,HDAC3
neuromuscular process	GO:0050905	0.00778341	2.10883	167	7	DRD1,HSP90AA1,ABL1,TNF,PRKD1,HIPK2,BACE1
striated muscle hypertrophy	GO:0014897	0.00783255	2.1061	85	5	ROCK2,HTR2B,GSK3A,PARP1,MAP2K4
lipid biosynthetic process	GO:0008610	0.00784077	2.10564	727	17	PRKD2,PRKAA2,IDH1,PIK3CG,PIK3CD,PIK3CA,PRKCD,HTR2C,LSS,PRKAA1,HTR2B,AVPR1A,HPGDS,TNF,PRKD1,IGF1R,PRKD3
negative regulation of DNA-templated transcription	GO:0045892	0.0080164	2.09602	1333	26	CDK2,ELANE,ESR2,FGFR1,ESR1,AURKB,CCND3,SHH,CDK5,FRK,PRMT6,L3MBTL3,KDM1A,CCNE1,CDK5R1,TNF,HIPK2,PLK3,MDM2,PARP1,HIF1A,HDAC1,CDK6,CCND1,PSEN1,HDAC3
protein stabilization	GO:0050821	0.00808092	2.09254	215	8	PIM2,HSP90AA1,AAK1,PRKCD,EPHA4,PIM1,NPM1,STK4
positive regulation of aspartic-type endopeptidase activity involved in amyloid precursor protein catabolic process	GO:1902961	0.00811	2.09098	7	2	ROCK2,EPHA4
regulation of phospholipid catabolic process	GO:0060696	0.00811	2.09098	7	2	IDH1,PRKCD
lung lobe morphogenesis	GO:0060463	0.00811	2.09098	7	2	SHH,TGFBR2
cellular response to interleukin-3	GO:0036016	0.00811	2.09098	7	2	GSK3A,GSK3B
response to interleukin-3	GO:0036015	0.00811	2.09098	7	2	GSK3A,GSK3B
regulation of systemic arterial blood pressure by norepinephrine-epinephrine	GO:0001993	0.00811	2.09098	7	2	ADRB1,ADRB2
regulation of glycolytic process	GO:0006110	0.00811	2.09098	52	4	PRKAA2,PRKAA1,HIF1A,PSEN1
lung lobe development	GO:0060462	0.00811	2.09098	7	2	SHH,TGFBR2
positive regulation of mitotic sister chromatid segregation	GO:0062033	0.00811	2.09098	7	2	AURKB,CDK1
regulation of purine nucleotide catabolic process	GO:0033121	0.00811	2.09098	52	4	PRKAA2,PRKAA1,HIF1A,PSEN1
regulation of eating behavior	GO:1903998	0.00811	2.09098	7	2	MC4R,GHSR
regulation of nucleotide catabolic process	GO:0030811	0.00811	2.09098	52	4	PRKAA2,PRKAA1,HIF1A,PSEN1
regulation of fibroblast growth factor production	GO:0090270	0.00811	2.09098	7	2	FGFR1,ROCK2
regulation of microtubule binding	GO:1904526	0.00811	2.09098	7	2	MARK2,ABL1
lipid droplet disassembly	GO:1905691	0.00811	2.09098	7	2	PRKAA2,PRKAA1
negative regulation of glycogen biosynthetic process	GO:0045719	0.00811	2.09098	7	2	GSK3A,GSK3B
negative regulation of ubiquitin-dependent protein catabolic process	GO:2000059	0.00811	2.09098	52	4	SHH,PRMT6,HIPK2,PSEN1
alpha-beta T cell differentiation	GO:0046632	0.00811	2.09098	125	6	JAK3,SHH,ABL1,HLA-DRB1,CTSL,TGFBR2
fibroblast growth factor production	GO:0090269	0.00811	2.09098	7	2	FGFR1,ROCK2
negative regulation of fibroblast apoptotic process	GO:2000270	0.00811	2.09098	7	2	PIK3CG,PIK3CA
regulation of endothelial cell apoptotic process	GO:2000351	0.00811	2.09098	52	4	ABL1,TERT,TNF,PRKCI
regulation of response to cytokine stimulus	GO:0060759	0.00816772	2.0879	169	7	MAPKAPK2,XIAP,IKBKB,IRAK1,IKBKE,ADAM17,HIF1A
Fc-epsilon receptor signaling pathway	GO:0038095	0.00816772	2.0879	25	3	FER,IKBKB,MAP2K4
positive regulation of heart rate	GO:0010460	0.00816772	2.0879	25	3	ADRB1,AVPR1A,PDE4D
positive regulation of cardiac muscle cell proliferation	GO:0060045	0.00816772	2.0879	25	3	FGFR1,CDK1,PIM1
decidualization	GO:0046697	0.00816772	2.0879	25	3	CTSB,GHSR,PARP1
nucleotide-binding domain, leucine rich repeat containing receptor signaling pathway	GO:0035872	0.00816772	2.0879	25	3	BIRC2,XIAP,BIRC3
regulation of leukocyte proliferation	GO:0070663	0.00820772	2.08578	266	9	MAPK1,SHH,HLA-DRB1,PKN1,TGFBR2,CSF1R,RIPK3,EPHB2,CCR2
protein localization to extracellular region	GO:0071692	0.00843261	2.07404	374	11	EPHA5,MC4R,PRKCE,NOS2,HLA-DRB1,TNF,GHSR,CHRM3,HIF1A,PRKCB,F2
regulation of T cell activation	GO:0050863	0.00843261	2.07404	374	11	JAK3,SHH,ABL2,YES1,PIK3CA,ABL1,HLA-DRB1,TGFBR2,FYN,RIPK3,CCR2
multicellular organismal reproductive process	GO:0048609	0.00844992	2.07315	929	20	RPS6KA2,MAP2K6,CCNA1,CA12,ESR1,FER,SRPK1,PDGFRA,CCNB2,PIK3CA,CTSB,AVPR1A,HPGDS,BIRC3,TGFBR1,AURKA,GHSR,GSK3A,IGF1R,PARP1
muscle hypertrophy	GO:0014896	0.00844992	2.07315	87	5	ROCK2,HTR2B,GSK3A,PARP1,MAP2K4
T cell differentiation in thymus	GO:0033077	0.00844992	2.07315	87	5	SHH,ABL1,ADAM17,RIPK3,CDK6
regulation of transcription elongation by RNA polymerase II	GO:0034243	0.00844992	2.07315	87	5	SHH,BRD4,CDK9,CCNT1,PARP1
modification-dependent protein catabolic process	GO:0019941	0.00844992	2.07315	609	15	CDK2,SHH,BIRC2,PRMT6,PSMB5,L3MBTL3,HIPK2,AURKA,GSK3A,PLK3,MDM2,PSMB2,GSK3B,PSMB1,PSEN1
production of molecular mediator involved in inflammatory response	GO:0002532	0.00844992	2.07315	87	5	NOS2,TNF,HIF1A,EPHB2,F2
adult locomotory behavior	GO:0008344	0.00844992	2.07315	87	5	CCND2,DRD1,OPRD1,EPHA4,HIPK2
response to cAMP	GO:0051591	0.00844992	2.07315	87	5	PIK3CG,BIRC2,KDM1A,CARM1,PDE4D
face development	GO:0060324	0.00856093	2.06748	53	4	MAPK1,MAP2K1,PDGFRA,MAP2K2
response to amino acid	GO:0043200	0.00856093	2.06748	127	6	PDGFRA,PIK3CA,TNF,GHSR,IGF1R,FYN
negative regulation of coagulation	GO:0050819	0.00856093	2.06748	53	4	PDGFRA,PRKCD,FAP,F2
attachment of spindle microtubules to kinetochore	GO:0008608	0.00856093	2.06748	53	4	AURKC,AURKB,CCNB1,INCENP
viral transcription	GO:0019083	0.00856093	2.06748	53	4	BRD4,CDK9,CCNT1,HDAC1
columnar/cuboidal epithelial cell development	GO:0002066	0.00856093	2.06748	53	4	GSK3A,GSK3B,HIF1A,CDK6
regulation of lyase activity	GO:0051339	0.00856093	2.06748	53	4	DRD1,AVPR2,CCR2,ADRB2
positive regulation of calcium-mediated signaling	GO:0050850	0.00856093	2.06748	53	4	PDGFRA,HTR2C,TNF,PDGFRB
regulation of actin filament organization	GO:0110053	0.00874117	2.05843	269	9	ROCK2,FER,PRKCE,PIK3CA,ABL1,PRKCD,HCK,TGFBR1,S1PR1
regulation of purine nucleotide metabolic process	GO:1900542	0.0088208	2.05449	88	5	PRKAA2,PRKAA1,PARP1,HIF1A,PSEN1
lymphocyte differentiation	GO:0030098	0.00892642	2.04932	434	12	FLT3,JAK3,SHH,PIK3CD,ABL1,HLA-DRB1,CTSL,TGFBR2,ADAM17,RIPK3,CDK6,CCR2
negative regulation of RNA biosynthetic process	GO:1902679	0.00893934	2.04869	1347	26	CDK2,ELANE,ESR2,FGFR1,ESR1,AURKB,CCND3,SHH,CDK5,FRK,PRMT6,L3MBTL3,KDM1A,CCNE1,CDK5R1,TNF,HIPK2,PLK3,MDM2,PARP1,HIF1A,HDAC1,CDK6,CCND1,PSEN1,HDAC3
adaptive immune response	GO:0002250	0.0089691	2.04725	739	17	PRKD2,JAK3,PIK3CG,PIK3CD,PRKCD,HLA-DRB1,CTSL,PKN1,TNF,ADAM17,CTSC,FYN,CTSS,RIPK3,EPHB2,PRKCB,CCR2
regulation of telomere capping	GO:1904353	0.00898127	2.04666	26	3	TNKS,MAPK1,AURKB
positive regulation of lymphocyte activation	GO:0051251	0.00898127	2.04666	323	10	SHH,ABL2,YES1,PIK3CA,ABL1,HLA-DRB1,TGFBR2,FYN,EPHB2,CCR2
positive regulation of macrophage migration	GO:1905523	0.00898127	2.04666	26	3	MAPK1,P2RY12,CSF1R
production of molecular mediator of immune response	GO:0002440	0.00898127	2.04666	220	8	TLR7,MAPKAPK2,ELANE,JAK3,PKN1,TNF,EPHB2,CCR2
activation of phospholipase C activity	GO:0007202	0.00898127	2.04666	26	3	HTR2B,AVPR1A,AVPR1B
inflammatory response to wounding	GO:0090594	0.00898127	2.04666	26	3	TNF,HIF1A,CCR2
response to prostaglandin E	GO:0034695	0.00898127	2.04666	26	3	PRKAA2,PRKCE,PRKAA1
regulation of immune effector process	GO:0002697	0.00898279	2.04659	378	11	TLR7,MAPKAPK2,JAK3,FER,NOS2,HLA-DRB1,PKN1,TNF,RIPK3,EPHB2,CCR2
regulation of centrosome cycle	GO:0046605	0.0090711	2.04234	54	4	ROCK2,PLK4,AURKA,NPM1
intracellular estrogen receptor signaling pathway	GO:0030520	0.0090711	2.04234	54	4	ESR2,ESR1,CARM1,PARP1
cellular response to glucocorticoid stimulus	GO:0071385	0.0090711	2.04234	54	4	SMYD3,FLT3,GSK3A,IGF1R
regulation of mitotic sister chromatid segregation	GO:0033047	0.0090711	2.04234	54	4	AURKB,CCNB1,INCENP,CDK1
granulocyte chemotaxis	GO:0071621	0.00914442	2.03884	129	6	MAPK1,PIK3CG,PIK3CD,PDE4B,CSF1R,DAPK2
embryonic placenta development	GO:0001892	0.00915527	2.03833	89	5	MAPK1,MAP2K1,PLK4,STK4,HIF1A
regulation of nucleotide metabolic process	GO:0006140	0.00915527	2.03833	89	5	PRKAA2,PRKAA1,PARP1,HIF1A,PSEN1
positive regulation of transporter activity	GO:0032411	0.00915527	2.03833	89	5	PRKCD,CTSS,EPHB2,CCR2,ADRB2
negative regulation of immune system process	GO:0002683	0.00925073	2.03382	495	13	JAK3,AURKB,SHH,FER,YES1,HLA-DRB1,PKN1,TNF,HCK,PARP1,FYN,CDK6,CCR2
protein transport	GO:0015031	0.00936717	2.02839	1424	27	EPHA5,TNKS,MC4R,DRD1,SHH,CDK5,PRKCE,HSP90AA1,CDK1,NOS2,PRKCD,CHRM1,HLA-DRB1,TNF,PRKD1,GHSR,PLK3,NPM1,MDM2,STK4,CHRM3,GSK3B,HIF1A,PRKCB,F2,PSEN1,HDAC3
regulation of organelle assembly	GO:1902115	0.00941121	2.02635	222	8	PRKAA2,PLK4,PRKAA1,TNF,HCK,NPM1,GSK3B,EPHB2
inorganic cation transmembrane transport	GO:0098662	0.00941402	2.02622	808	18	PIK3CG,DRD1,PRKCE,PDE4B,BDKRB1,SLC8A1,ABL1,HTR2C,NOS1,HTR2B,PSEN2,PRKD1,FYN,CACNA1B,KCNH2,F2,PSEN1,PDE4D
regulation of lymphocyte activation	GO:0051249	0.00955106	2.01995	497	13	JAK3,SHH,ABL2,YES1,PIK3CA,ABL1,HLA-DRB1,PKN1,TGFBR2,FYN,RIPK3,EPHB2,CCR2
lamellipodium organization	GO:0097581	0.00955688	2.01968	90	5	P2RY12,FER,HSP90AA1,PIK3CA,S1PR1
negative regulation of cell differentiation	GO:0045596	0.00955688	2.01968	681	16	MAPK1,JAK3,PRMT1,SHH,CDK5,TNF,TGFBR1,EPHA4,GSK3A,GSK3B,EPHB2,CDK6,CCND1,F2,PSEN1,HDAC3
chemokine-mediated signaling pathway	GO:0070098	0.00955688	2.01968	90	5	CCR1,CCR8,CCR4,HIF1A,CCR2
calcium ion import	GO:0070509	0.00955688	2.01968	90	5	CDK5,SLC8A1,PDGFRB,FYN,CACNA1B
macromolecule deacylation	GO:0098732	0.00961083	2.01724	55	4	PRKAA2,PRKAA1,HDAC1,HDAC3
negative regulation of leukocyte apoptotic process	GO:2000107	0.00961083	2.01724	55	4	JAK3,AURKB,GHSR,HIF1A
modification-dependent macromolecule catabolic process	GO:0043632	0.00974092	2.0114	620	15	CDK2,SHH,BIRC2,PRMT6,PSMB5,L3MBTL3,HIPK2,AURKA,GSK3A,PLK3,MDM2,PSMB2,GSK3B,PSMB1,PSEN1
organelle localization	GO:0051640	0.00974092	2.0114	620	15	AURKC,AURKB,PIK3CG,MARK2,CDK5,FER,PIK3CD,CCNB1,INCENP,CDK9,PSEN2,NPM1,HIF1A,PSEN1,HDAC3
positive regulation of mesenchymal cell proliferation	GO:0002053	0.0098444	2.00681	27	3	FGFR1,SHH,TGFBR2
positive regulation of lipid catabolic process	GO:0050996	0.0098444	2.00681	27	3	PRKCE,PRKCD,AKT2
positive regulation of protein tyrosine kinase activity	GO:0061098	0.0098444	2.00681	27	3	EPHA4,CSF1R,ADAM17
negative regulation of miRNA transcription	GO:1902894	0.0098444	2.00681	27	3	ESR1,TNF,HIF1A
regulation of establishment or maintenance of cell polarity	GO:0032878	0.0098444	2.00681	27	3	ROCK2,ABL2,ABL1
cell junction disassembly	GO:0150146	0.0098444	2.00681	27	3	FER,TGFBR1,EPHA4
positive regulation of steroid metabolic process	GO:0045940	0.0098444	2.00681	27	3	PRKAA1,TNF,IGF1R
response to vitamin	GO:0033273	0.00994527	2.00238	91	5	PIM1,IGF1R,MDM2,CYP26A1,PRKCB
positive regulation of protein polymerization	GO:0032273	0.00994527	2.00238	91	5	FER,PRKCE,HSP90AA1,CDK5R1,HCK
