# Supplementary material for: The landscape of cyclin-dependent kinase 4/6 inhibitors in solid malignancies: emphasis on immunotherapy combinatorial strategies
Source: Med Oncol. 2025 Aug 26;42(10):447. doi: 10.1007/s12032-025-02996-8 (PMC12380978; doi:10.1007/s12032-025-02996-8)
Supplement: Supplementary file 4 — Supplementary file4 (XLSX 23 KB) [file 12032_2025_2996_MOESM4_ESM.xlsx]

## Sheet: S4
Supplementary Table S4: Results of Mann-Whitney U Statistical Comparison of the Expression of CDK4/6 Inhibitor Protein Targets Between Immune and Non-immune Cell Types. Statisticly significant targets are highligted in blue
Gene name	pval	Immune_median	Non-immune_median	Immune_mean	Non-immune_mean	adj_pval	Higher In
HLA-DRB1	1.16487e-15	2	0	1.76923	0.0891089	2.00357e-13	Immune
JAK3	4.01976e-11	1.5	0	1.3	0.0675676	3.45699e-09	Immune
TLR7	3.31493e-10	1	0	1.13333	0.0909091	1.90056e-08	Immune
TNF	1.0427e-09	1	0	0.8	0.0142857	4.4836e-08	Immune
HCK	1.59241e-09	1	0	1	0.0779221	5.4779e-08	Immune
STK10	3.18487e-09	3	0	2.13333	0.247525	9.12995e-08	Immune
CTSS	2.15766e-07	3	0	2.38889	0.75	5.30167e-06	Immune
STK4	3.44348e-07	3	1	2.4	0.894737	7.40349e-06	Immune
FYN	2.45671e-06	2	0	1.6	0.253012	4.69504e-05	Immune
PRKCB	1.43619e-05	1	0	1.3	0.202703	0.000247026	Immune
HPGDS	1.70135e-05	0	0	0.923077	0.0963855	0.00026603	Immune
GRK2	7.53201e-05	3	2	2.6	1.32353	0.00107959	Immune
PRKCD	0.000128548	3	1	2.63636	1.27368	0.00170079	Immune
L3MBTL3	0.000604925	0	1	0	0.826087	0.00743194	Non-Immune
CCNE2	0.00120381	2	0	1.4	0.480519	0.0138036	Immune
IKBKB	0.00159806	2	1	1.9	1.16667	0.0161686	Immune
CCND3	0.00154259	1	0	1.2	0.471429	0.0161686	Immune
BIRC3	0.00176424	1	0	1.16667	0.428571	0.0168077	Immune
CDK6	0.00185667	2	1	1.5	0.727273	0.0168077	Immune
FGFR1	0.00249878	1	2	0.9	1.75362	0.0206591	Non-Immune
AURKA	0.00252234	1	0	0.8	0.256757	0.0206591	Immune
INCENP	0.00345754	2	0	1.53333	0.686869	0.0270317	Immune
CCND1	0.0039592	3	2	2.5	1.57143	0.029608	Immune
PRKD2	0.0047589	2	1	2	1	0.0323924	Immune
ESR2	0.00489652	0	0	0.4	0.0958904	0.0323924	Immune
MAP3K6	0.00477318	1	2	1.2	1.86567	0.0323924	Non-Immune
CCNB1	0.00633349	2	0	1.38889	0.629032	0.0403467	Immune
CA12	0.00792067	0	0	0.05	0.736	0.0486555	Non-Immune
CDK1	0.00854421	2	0	1.46154	0.651685	0.050676	NA
CCND2	0.00966786	0	0	0	0.492754	0.0554291	NA
BDKRB1	0.0105408	1	2	1	1.8209	0.0557589	NA
HTR2B	0.0106979	0	0	0	0.644737	0.0557589	NA
PRMT6	0.0101413	0	2	0.5	1.37838	0.0557589	NA
SIGMAR1	0.0115498	0.5	2	0.6	1.33803	0.0567592	NA
ELANE	0.0114023	0	0	0.3	0	0.0567592	NA
PLK4	0.0124018	2	1	1.7	0.896104	0.0592529	NA
NCSTN	0.014488	0	1	0.444444	1.2	0.0673497	NA
P2RY12	0.0156167	0	0	0.636364	0.27451	0.0706862	NA
HIF1A	0.0173622	2	1	1.7	0.941176	0.0765717	NA
CAPN1	0.0186723	3	2	2.76923	2.07229	0.0768396	NA
STK16	0.0185504	0	1	0.4	1.25	0.0768396	NA
LSS	0.0187632	1.5	2	1.375	2.0102	0.0768396	NA
IDH1	0.0200328	0	0	0.133333	0.768519	0.07831	NA
PIK3CD	0.0200041	0	0	0.6	0.171053	0.07831	NA
XIAP	0.022564	0	1	0.3	1.07692	0.0848834	NA
PARP1	0.0227014	3	2	2.38462	1.84211	0.0848834	NA
CCNT1	0.0252043	2	2	2.45455	1.79747	0.0867028	NA
CCNB2	0.025121	1	0	1.11111	0.581818	0.0867028	NA
PRKCI	0.0245567	0	1	0.2	0.911765	0.0867028	NA
PDE7A	0.0238812	0	0	0.1	0.792208	0.0867028	NA
S1PR1	0.0266881	2	2	2.14286	1.42056	0.090007	NA
ERN1	0.030261	2.5	2	2.5	1.85417	0.100094	NA
CLK4	0.0342398	0.5	1	0.6	1.2	0.111118	NA
PDGFRB	0.0392629	0	0	0	0.413043	0.12506	NA
PRKAA2	0.0400952	0	0	0.1	0.573333	0.125389	NA
PSMB5	0.0475266	0	0	0	0.544444	0.145974	NA
MARK2	0.0577199	0.5	1	0.7	1.33333	0.174172	NA
CHRM3	0.0627362	0	1	0.3	0.773333	0.18573	NA
FER	0.0637097	2	2	1.9	1.5942	0.18573	NA
NAMPT	0.0650017	1.5	1	1.4	0.901408	0.186338	NA
GSK3A	0.0662975	3	2	2.6	2.11765	0.186937	NA
MAPKAPK2	0.0689638	0.5	2	0.9	1.56522	0.191319	NA
BACE1	0.0711824	2	1	1.6	1.06593	0.194339	NA
BDKRB2	0.0737636	0	0	0	0.371429	0.19824	NA
FRK	0.0800177	0	0	0	0.470588	0.211739	NA
HDAC1	0.0852506	2	2	2.3	1.63636	0.222168	NA
LTA4H	0.096172	2	2	2	1.45455	0.246889	NA
MYLK	0.102364	0	0	0	0.286957	0.25309	NA
HSP90AA1	0.106842	0	0	0	0.337349	0.25309	NA
PIK3CG	0.105424	2	0	1.22222	0.693333	0.25309	NA
APH1A	0.107416	3	2	2.7	2.35294	0.25309	NA
WEE1	0.102043	1	0	1.1	0.72973	0.25309	NA
YES1	0.104139	1.5	2	1.2	1.6338	0.25309	NA
GSK3B	0.115151	0.5	1	0.7	1.21429	0.26408	NA
HTR5A	0.114345	0	0	0.2	0.507463	0.26408	NA
MAP2K2	0.119849	2.5	2	2.3	1.75641	0.271237	NA
CDK2	0.124555	0	0	0.769231	0.384615	0.278226	NA
KDM1A	0.126611	2	2	2	1.44681	0.279193	NA
MAP2K1	0.136105	2	1	1.33333	0.913043	0.296329	NA
PKN2	0.140929	0.5	2	1	1.55556	0.302998	NA
CCR8	0.143866	0	0	0.0909091	0.0285714	0.304644	NA
CCR4	0.145237	1	0	0.888889	0.447761	0.304644	NA
MAOB	0.155749	1.5	2.5	1.57143	1.94737	0.311499	NA
RPS6KA4	0.151319	2	3	2.22222	2.47059	0.311499	NA
PRKCE	0.15401	0	0	0	0.289157	0.311499	NA
DAPK1	0.152678	1	2	1	1.48571	0.311499	NA
BIRC2	0.159937	0	1	0.615385	1.02151	0.316198	NA
FLT1	0.178226	0	0	0.142857	0.47	0.344437	NA
CHRM1	0.178145	0	0	0	0.217822	0.344437	NA
SRPK1	0.184558	2	2	1.7	2.06579	0.349267	NA
NPM1	0.184787	3	3	3	2.72477	0.349267	NA
BRD4	0.191445	3	3	2.9	2.29032	0.357919	NA
EPHB2	0.19553	2	2	1.8	2	0.361625	NA
ABL1	0.201747	1	1	0.714286	1.03061	0.365269	NA
PRCP	0.200974	1.5	0	1.3	0.87013	0.365269	NA
PDE11A	0.204588	2	2	1.6	1.97059	0.366553	NA
CDK9	0.208894	3	3	3	2.72727	0.37041	NA
NOS1	0.217529	0	0	0	0.290323	0.381785	NA
AAK1	0.228429	0	0	0	0.21978	0.396866	NA
PRPF4B	0.238689	0.5	1	0.8	1.17143	0.410545	NA
PAK5	0.253303	0	0	0	0.318681	0.427139	NA
PRMT8	0.252151	0	0	0	0.256757	0.427139	NA
PSMB1	0.270249	2	2	2.21429	1.89691	0.438517	NA
CTSC	0.268557	1	1	1.38462	1.05155	0.438517	NA
EPHA4	0.268983	0	0	0.266667	0.435897	0.438517	NA
DPP9	0.266077	0	1	0.8	1.10526	0.438517	NA
PKN1	0.299929	2	2	1.9	1.72857	0.482128	NA
IRAK1	0.309294	2	1.5	1.7	1.34043	0.492579	NA
ADRB1	0.312861	0	0	0	0.125	0.493689	NA
DSTYK	0.319519	3	3	2.7	2.83333	0.499612	NA
AOC3	0.334786	0	0	0.0769231	0.425287	0.514135	NA
AURKB	0.334308	0.5	0	0.714286	0.560748	0.514135	NA
TNKS	0.343792	1	2	1.2	1.52632	0.523294	NA
EPHX2	0.374324	1	1.5	1	1.36842	0.552217	NA
PRMT1	0.374515	1	1	1.15385	0.965517	0.552217	NA
CCNA1	0.375636	0	0	0	0.130435	0.552217	NA
ROCK2	0.368627	2	1	1.4	1.13889	0.552217	NA
MAP2K4	0.391344	0	1	0.454545	0.639535	0.570434	NA
CA9	0.399032	0	0	0	0.183099	0.576752	NA
PRKAA1	0.419384	0	0	0.4	0.643836	0.601116	NA
CDK5	0.423504	1	2	1.3	1.44872	0.602006	NA
CCNE1	0.438466	1	1	0.8	0.701493	0.618166	NA
PSEN1	0.462827	2	2	1.9	1.63415	0.647206	NA
NOS2	0.466769	0	0	0.1	0.264706	0.647332	NA
MDM2	0.470444	3	3	2.9	2.53333	0.647332	NA
HTR1B	0.518522	0	0	0	0.0724638	0.707823	NA
GRK7	0.56135	0	0	0	0.0921053	0.729946	NA
CCR2	0.562554	0	0	0.7	0.449275	0.729946	NA
PAK6	0.566978	0	0	0.2	0.307692	0.729946	NA
MAP3K12	0.560193	1	1	0.777778	1.02174	0.729946	NA
DAPK3	0.550406	2	2	1.4	1.71014	0.729946	NA
HDAC3	0.560644	1.5	2	1.4	1.52632	0.729946	NA
SMYD3	0.543806	2	3	2.3	2.30435	0.729946	NA
PSENEN	0.568679	2	2	1.88889	1.72727	0.729946	NA
PDGFRA	0.588825	0	0	0.25	0.365217	0.74469	NA
AVPR1B	0.584642	0	0	0	0.0454545	0.74469	NA
BMP2K	0.603971	2	2	2.3	2.17391	0.75827	NA
GNRHR	0.609351	0	0	0	0.0428571	0.759481	NA
CDK4	0.615115	1	0	0.777778	0.695238	0.76115	NA
HSD11B1	0.623994	0	0	0	0.0657895	0.766375	NA
RPS6KA1	0.628249	2	2	1.7	1.54054	0.766375	NA
CTSB	0.647651	2	1	1.61538	1.32432	0.784479	NA
PDE10A	0.662152	0	0	0	0.0352941	0.790904	NA
CCNA2	0.66032	0	0	0.777778	0.696429	0.790904	NA
PSMB2	0.674176	2	2	2.1	1.86957	0.799712	NA
PHKG1	0.729993	0	0	0	0.0441176	0.859992	NA
F2	0.735541	0	0	0	0.028169	0.860633	NA
ALK	0.748891	0.5	1	0.5	0.652174	0.870333	NA
RPS6KA2	0.780569	2	2	1.7	1.65714	0.887039	NA
HIPK3	0.774153	2	1.5	1.3	1.24324	0.887039	NA
CTSL	0.769758	1	1	0.9	1.09589	0.887039	NA
TNIK	0.783895	1	1	1.1	1.20588	0.887039	NA
FGFR3	0.82805	0	0	0.3125	0.40367	0.92051	NA
PLK3	0.82953	1	2	1.3	1.31169	0.92051	NA
RPS6KA3	0.825182	3	3	2.6	2.60317	0.92051	NA
OPRD1	0.842321	0	0	0.1	0.242857	0.928713	NA
MAP2K6	0.883525	1	1	1.3	1.38028	0.940302	NA
PIK3CA	0.864111	2	2	1.66667	1.60241	0.940302	NA
IGF1R	0.873518	2.5	2.5	2.3	2.21429	0.940302	NA
CSF1R	0.885633	2	2	1.6	1.55714	0.940302	NA
MAPK11	0.876615	2	2	1.9	1.9	0.940302	NA
IKBKE	0.872885	2	2	1.9	1.91045	0.940302	NA
HIPK2	0.913485	2	2	2.15385	2.02174	0.959214	NA
ADAM17	0.914599	2	2	1.6	1.55556	0.959214	NA
MAP2K3	0.956498	1	1	1.2	1.17143	0.993069	NA
MAPK1	0.962516	2	2	2.3	2.23944	0.993069	NA
AHCY	0.964201	2	2	1.8	1.76812	0.993069	NA
STK17B	1	1	1	1.2	1.13433	1	NA
ESR1	0.981239	0	0	0.5	0.477778	1	NA
CARM1	0.986557	2	2	1.7	1.69737	1	NA
METAP1	1	1	1	1.2	1.25333	1	NA
TERT	1	0	0	0	0	1	NA
